# Supplementary material for: Can Metabolite- and Transcript-Based Selection for Drought Tolerance in Solanum tuberosum Replace Selection on Yield in Arid Environments?
Source: Front Plant Sci. 2020 Jul 21;11:1071. doi: 10.3389/fpls.2020.01071 (PMC7385397; doi:10.3389/fpls.2020.01071)
Supplement: Data Sheet 1 — Presentation 1 - Workflow of the selection experiment; Sup Figures and Sup Table 1 and 2.docx; Data 1 - Corrected normalized metabolome data of trials B2 and P3; Sup Table 3 - Forward and reverse primers for qRT-PCR; Data 2 - List of the expression values of 43 marker genes investigated in the samples used in this study. [file DataSheet_1.zip › New folder/Data 1.xlsx]

## Sheet: valdis_data_sparse_samplelist_f
Data 1: Metabolite abundance as determiend by GC-MS analysis. Values are normalized mass spectral counts.
									Analyte Description
									Class	Phenylpropanoids	Sugars	MSTs	Acids	Sugars	MSTs	Polyhydroxy Acids	Phosphates	Amino Acids	Polyols	Polyhydroxy Acids	Acids	Amino Acids	MSTs	MSTs	N-Compounds	Phenylpropanoids	Sugar Conjugates	Phenylpropanoids	Polyhydroxy Acids	Polyhydroxy Acids	MSTs	MSTs	Amino Acids	Polyhydroxy Acids	Amino Acids	N-Compounds	Sugars	Polyhydroxy Acids
									Name	Quinic acid, 4-caffeoyl-, trans-	Glucose	A211001-101	Shikimic acid	Glucopyranose	A175010-101	Threonic acid	Phosphoric acid monomethyl ester	Pyroglutamic acid	Ribitol	Galactaric acid	Malic acid	Butanoic acid, 4-amino-	A328001-101	A250002-101	Putrescine	Quinic acid, 5-caffeoyl-, trans-	4-Hydroxyphenyl-beta-glucopyranoside	Quinic acid, 4-caffeoyl-, cis-	Glyceric acid	Saccharic acid	A217004-101	A334002-101	Proline	Erythronic acid	Serine	Pyridine, 2-hydroxy-	Xylose	Galactonic acid
									MPIMP-ID Golm Metabolome Database	M000004	M000040	NA	M000607	M000040	NA	M000078	M000507	M000037	M000155	M000594	M000065	M000114	NA	NA	M000186	M000005	M001176	M000645	M000073	M000093	NA	NA	M000029	M000454	M000015	M000413	M000579	M000596
									Sum Formula	C16H18O9	C6H12O6	NA	C7H10O5	C6H12O6	NA	C4H8O5	CH5O4P	C5H7NO3	C5H12O5	C6H10O8	C4H6O5	C4H9NO2	NA	NA	C4H12N2	C16H18O9	C12H16O7	C16H18O9	C3H6O4	C6H10O8	NA	NA	C5H9NO2	C4H8O5	C3H7NO3	C5H5NO	C5H10O5	C6H12O7
									KEGG-ID	NA	C00031	NA	C00493	C00031	NA	C01620	NA	C02238	C00474	C01807	C00149	C00334	NA	NA	C00134	C03908	C06186	NA	C00258	C00767	NA	NA	C00148	NA	C00065	C02502	C00181	C00880
									CAS-ID (Metabolite)	NA	50-99-7	NA	138-59-0	50-99-7	NA	7306-96-9	NA	NA	488-81-3	526-99-8	97-67-6	56-12-2	NA	NA	110-60-1	NA	497-76-7	NA	473-81-4	87-73-0	NA	NA	147-85-3	15667-21-7	56-45-1	142-08-5	58-86-6	576-36-3
									CAS-ID (Analyte)	NA	34152-44-8	NA	55520-78-0	NA	NA	38191-88-7	18291-81-1	213608-51-6	32381-53-6	56272-61-8	38166-11-9	39508-23-1	NA	NA	39772-63-9	NA	NA	NA	38191-87-6	38165-96-7	NA	NA	NA	NA	70125-39-2	NA	56196-07-7	55400-16-3
									Chemical Derivative	Quinic acid, 4-caffeoyl-, trans- (6TMS)	Glucose (1MEOX) (5TMS) BP	NA	Shikimic acid (4TMS)	Glucopyranose [-H20] (4TMS)	NA	Threonic acid (4TMS)	Phosphoric acid monomethyl ester (2TMS)	Pyroglutamic acid (2TMS)	Ribitol (5TMS)	Galactaric acid (6TMS)	Malic acid (3TMS)	Butanoic acid, 4-amino- (3TMS)	NA	NA	Putrescine (4TMS)	Quinic acid, 5-caffeoyl-, trans- (6TMS)	4-Hydroxyphenyl-beta-glucopyranoside (5TMS)	Quinic acid, 4-caffeoyl-, cis- (6TMS)	Glyceric acid (3TMS)	Saccharic acid (6TMS)	NA	NA	Proline [+CO2] (2TMS)	Erythronic acid (4TMS)	Serine (2TMS)	Pyridine, 2-hydroxy- (1TMS)	Xylose, D- (1MEOX) (4TMS)	Galactonic acid (6TMS)
									Analyte GMD-ID	0292159D-8EE5-4B0B-9756-17EF4F55263A	0A2B3536-2245-4C0E-BDBC-495766EEEC67	12D39077-7A6C-4BA8-9EBB-CFFF87CD9770	1E0DFE20-FCD1-43DF-8DE2-901E95A51523	35D9ED81-80CB-474D-A365-D7590A3B0E0B	37DD0B78-3C22-48DE-8471-4F2D8779D90B	37EC4174-F358-4860-9D99-98104BE33A70	4485ADB0-AF5F-4A51-BF60-702F4C975DE2	4F0FA9B6-514F-4FF4-98CC-0009BC08EB80	507D17F8-DDEC-4560-919B-B7D729ECE611	593E644B-68A3-4E67-BAB1-BDD99219E072	607DBF7C-9714-402B-B03A-2CC96DC5CE02	6777816A-975B-4B53-B039-3CB26D469C47	696B8E8A-DD8D-440A-853E-5878B584288D	7DD0EB2E-EEB9-408E-B0FE-6A65BEC2014C	A0782212-49CD-4567-B538-534176BB77D5	AA690CF2-1EC3-4E0A-99CF-DD24992EEE9A	B263B4F2-2A41-48CB-89A2-0F10A4620160	C2090E0F-4228-4CF4-B69D-BFD38006E856	C926563F-1DD6-4EAF-B7FF-17CF3AB60D21	C98BE9BB-CEB5-4886-AA9D-1F8F274A2CEF	CA729C97-E303-49AA-A4B2-2E9DD5C0F6AE	CA995887-B9FE-45FE-A90A-E2C757D7F37B	D29C76EA-FE7C-45E9-AEAB-0BFE5D81663E	D38A9ED2-81AD-43C6-AEB2-9ABC15999412	DCF0B901-619A-48CB-AF7C-3B05C682133D	F1A1BFCF-BE56-43F7-B0BF-B1A64A618C86	F71C5D3E-3D79-4658-842B-F3D61BDFD29D	FD9FB30F-5F8D-486C-815C-90749331BB20
Sample Description
Trial ID	Lines	Treatment	Internal Standard	AvgAnnotated	log10(Internal Standard)	log10(AvgAnnotated)	Batch ID	Sequence ID	Chromatogram GMD-ID	A317001-101	A191001-101	A211001-101	A181002-101	A177004-101	A175010-101	A156001-101	A119001-101	A153002-101	A173001-101	A204001-101	A149001-101	A153003-101	A328001-101	A250002-101	A175002-101	A319001-101	A258002-101	A301001-101	A135003-101	A201001-101	A217004-101	A334002-101	A159001-101	A154001-101	A128001-101	A105003-101	A165001-101	A199002-101
P2	ar230	control	6575.22	4824.61	3.81791	3.68346	14253if	13	017EC3C6-AE8B-47FE-8EA8-D401B84C9CF1	5.34578	4.59888	4.10593	4.24026	4.05067	4.65806	5.18925	3.79234	4.59245	4.67144	2.88271	5.60745	4.00024	3.98123	4.25306	4.18175	4.73454	3.40407	4.74234	4.55089	3.3096	4.26054	4.51335	3.29413	3.73898	4.42259	4.91099	4.30766	4.96045
P2	ar22	drought	6364.9	5425.51	3.80379	3.73444	14245if	52	01B71713-9F84-4DC7-A3AC-AC3223D36BC8	5.25358	4.70733	4.43621	4.39606	4.08059	4.36898	5.08526	3.45424	4.40025	4.73772	4.07807	5.65299	3.76178	4.11223	4.39064	4.24149	4.58883	3.34526	4.54636	5.44625	3.27436	4.3914	4.42053	3.16062	4.26578	4.44847	4.75435	4.26607	5.38835
P2	ea252	control	6094.64	4650.25	3.78495	3.66748	14245if	9	021E1F15-30C7-40C3-9936-D736BA3724C6	5.30856	4.25052	4.21264	4.40238	4.00422	4.48008	5.23743	3.24822	4.58204	4.6773	3.37564	5.68928	4.06866	3.0198	4.14711	4.31045	4.78686	3.74918	4.51054	5.35885	2.98653	4.24047	3.97428	3.11635	4.17363	4.54386	4.81034	4.1251	5.293
P2	ar298	drought	5470.74	4684.84	3.73805	3.67069	14243if	18	04567666-768A-47E8-AF35-6FAB14A1E0F8	5.21301	4.88619	4.24301	4.4792	4.00012	4.65262	5.15824	3.87189	4.4911	4.70856	3.7504	5.65442	3.9842	3.96316	4.36705	4.39837	4.68081	3.80853	4.13826	5.28048	3.47393	4.34852	4.13186	3.46999	4.14917	4.41443	4.7741	4.0656	5.21021
P2	ea280	drought	7070.16	6406.89	3.84943	3.80665	14258if	29	0516FD4C-7F6E-497A-A637-56979D339496	5.19275	5.10403	4.29994	4.28359	4.05822	4.50049	5.09985	3.25762	4.50814	4.84635	3.57068	5.62191	3.95835	2.89905	4.03944	3.96418	4.72327	3.50433	4.51602	5.42257	3.31859	4.19871	4.08784	3.17265	4.43804	4.35858	4.80153	4.15185	5.2119
P2	ea2	drought	7144.4	6768.58	3.85397	3.8305	14258if	25	055D41C4-4E17-471A-A309-D2080A9B68F6	5.15473	5.29581	4.50501	4.3444	4.16746	4.86978	4.96971	3.53818	4.81189	4.9036	3.66737	5.60268	4.05163	3.03051	4.34684	4.15182	4.88203	3.58004	4.5557	5.42059	2.72274	4.28426	4.6142	3.51333	4.32421	3.9555	4.74224	4.24858	5.24344
P2	ea279	drought	7124.7	6840.67	3.85277	3.8351	14255if	47	05C18F3B-4406-4A33-8831-F8EE8D64451F	5.19478	5.55755	4.62914	4.48171	4.13269	4.35351	4.92478	3.29417	4.1463	4.54531	3.67686	5.50924	4.42859	2.3786	4.68968	4.59267	5.07759	3.48056	4.93182	5.41881	3.45164	4.22729	4.57593	3.49612	3.88137	4.03244	4.6912	4.52343	5.39599
P2	ar260	drought	4963.74	5335	3.69581	3.72713	14243if	44	085B9542-6F80-49FC-BCEE-451AEF07460F	4.96534	4.41853	4.11527	3.87305	4.01353	4.58101	4.95103	3.46576	4.61528	5.15568	3.76158	5.7184	3.774	3.91468	4.30162	3.63702	4.54066	3.29827	4.09793	5.41243	3.25789	4.54536	3.76867	3.41857	4.52299	3.76863	4.70188	3.85726	5.22541
P2	ea87	control	6699.42	5376.47	3.82604	3.7305	14243if	47	089E824C-DF88-41EA-AF89-7758CEF516A9	5.28724	5.54758	4.68006	4.27315	4.09844	4.32195	5.0316	3.48495	4.05028	4.73913	3.58869	5.61406	4.04921	2.29132	4.313	4.68112	4.84964	3.94259	4.90009	5.06136	3.24275	4.1456	4.46602	3.19162	3.55695	4.22742	4.78471	4.67132	5.17494
P2	ea59	control	5681.24	4625.79	3.75444	3.66519	14247if	58	09003A45-45F3-44B2-B04F-86607FF8D0C5	5.37425	3.89855	4.10815	4.29064	4.03829	4.39316	5.06255	3.50852	4.19958	4.78717	3.25215	5.72808	3.8961	3.2399	4.03424	4.21763	4.61816	3.7794	4.41654	5.2002	3.1301	4.14518	3.86425	3.17385	4.00043	4.27929	4.84553	4.26224	5.01339
P2	ea7	drought	6553.62	6333.08	3.81648	3.80162	14241if	45	09573809-D32B-49FF-9377-E22B376F815B	5.11645	5.71883	4.55627	4.21082	4.12108	4.56087	4.97175	3.34796	4.20523	4.94408	3.17785	5.53069	3.76565	3.04335	4.37935	4.33324	4.91156	3.37113	4.72918	5.43717	3.19368	4.27281	4.3972	3.62873	4.0776	4.1754	4.6993	4.57813	5.16603
P2	ar166	control	7048.76	6145.05	3.84811	3.78853	14253if	53	0A16C5A0-2155-4F5E-B76B-23C75F625C4A	5.2845	4.85598	4.35469	4.37694	4.07505	4.49014	5.06893	3.18451	4.38784	4.73337	3.55799	5.60965	4.24972	4.08486	4.28488	4.48733	4.78739	3.59232	4.77998	5.2696	3.10031	4.39181	4.62888	3.02491	4.0797	4.56619	4.82804	4.39771	5.29891
P2	ar140	control	7046.72	5218.89	3.84799	3.71758	14250if	46	0AE538B6-1CA1-4B80-8FC1-CB98D3E2FEC7	5.2478	4.51957	4.3812	4.23996	4.21453	4.65736	5.06282	3.69502	4.33153	4.75765	3.79173	5.67997	4.03141	3.87992	4.15831	4.61606	4.57482	3.54871	4.46254	5.19059	3.50002	4.44798	4.63558	3.26421	4.33202	4.47203	4.82263	4.28627	5.43851
P2	ea45	control	6103.6	4352.23	3.78559	3.63871	14241if	35	0B1FC6CB-F75B-49EE-90ED-DE7D7E4AEE7F	5.33582	4.57854	4.35042	4.42158	4.21376	4.65478	5.00457	3.26535	4.39589	4.87581	3.75091	5.66996	4.06725	2.93712	4.20964	4.40169	4.7889	3.63387	4.736	5.10157	3.47699	4.27041	4.19315	3.14423	3.62359	4.35533	4.71596	4.18152	5.32104
P2	ar279	control	6927.48	4578.68	3.84058	3.66074	14255if	50	0C6FF44A-1DFF-40D1-A6D6-1BC5EF24FBF5	5.20072	3.89758	4.27762	4.21786	4.04833	4.44796	5.31736	3.11068	4.50684	4.62454	3.73804	5.72182	3.96596	3.2157	4.03211	3.66921	4.57385	3.23978	4.34283	5.22938	3.39455	4.36817	4.13427	3.20641	4.10459	4.2786	4.81119	4.30833	5.22246
P2	ar105	control	7362.8	4943.99	3.86704	3.69408	14258if	46	0C9DA92F-EFC4-4FFE-8FD7-4392A7CC6E95	5.40884	4.0579	4.49179	4.21222	4.08017	4.7063	4.9958	3.36045	4.72445	4.61067	3.98784	5.63463	3.94507	4.07574	4.55918	4.3666	4.80655	3.45083	4.79342	5.11143	3.5573	4.35108	4.49923	3.27247	3.98349	4.48483	4.86115	4.23116	5.2511
P2	Albatros	drought	7714.36	5788.06	3.8873	3.76253	14253if	17	0D4AC67A-766B-474D-A0E8-DF7E442EEA58	5.23473	4.53813	4.51455	4.53188	4.14571	4.54542	4.80437	3.81252	4.91729	4.49993	3.86097	5.67616	4.44846	2.90198	4.75895	4.05397	4.83113	3.11343	4.64657	5.16365	3.50869	4.26986	4.41839	3.60436	3.77459	4.16569	4.76103	4.19041	5.09609
P2	ar229	control	2814.36	3189.1	3.44938	3.50367	14260if	23	0E4432C7-33D2-439B-A971-3B9B75E4E1BB	5.36846	5.11175	4.69378	3.65306	4.00974	4.84904	5.2249	3.58969	4.88958	4.57554	3.7844	5.78582	4.0808	3.49796	3.77462	4.54771	4.55997	3.34955	4.51723	5.2271	3.39742	3.88623	5.00186	3.06138	4.20283	4.29046	4.58309	4.80884	5.10453
P2	ea57	control	6621.98	5205.41	3.82099	3.71646	14260if	26	0E5D8061-35CD-4CB0-AA6B-516018657538	5.28578	4.80245	4.3197	4.37109	4.22254	4.51935	5.06068	3.44388	4.19319	4.64716	3.43152	5.65978	4.16765	2.97099	4.62427	4.34874	4.62042	3.55275	4.82936	5.06647	3.47332	4.26418	4.16794	3.08925	3.65976	4.4024	4.83902	4.31189	5.32846
P2	ea6	drought	7140.02	7609.48	3.8537	3.88135	14253if	29	0E80EF32-B162-4DB7-A2C5-B490E45A70EA	5.08328	5.42785	4.48763	4.257	4.12477	4.57197	4.96615	3.06109	4.37094	5.00816	3.67297	5.57934	3.65847	2.81457	4.56986	4.3784	4.98896	3.29034	4.6912	5.36312	2.56661	4.32725	4.42291	3.94791	4.25225	4.14072	4.69485	4.32902	5.40139
P2	ar170	control	6956.64	5877.4	3.8424	3.76919	14255if	39	0EC55AF5-FAEF-45F7-B949-9299E935B1ED	5.28089	5.05022	4.61394	4.28306	4.11195	4.53844	4.94988	3.69836	4.09246	4.73866	3.57618	5.65967	4.04156	3.08527	4.51823	4.79566	4.76504	2.94081	4.46834	5.51669	3.44603	4.36698	4.74116	3.24949	4.27766	4.59184	4.73643	4.48678	5.20081
P2	ea192	drought	6912.52	7591.19	3.83964	3.88031	14253if	55	0ED85524-883D-42B3-92D9-F333A921B00B	5.15239	5.31465	4.58925	4.45033	4.11216	4.696	5.00579	3.50914	4.45988	4.84318	3.53985	5.56686	4.07073	2.80145	4.96442	4.44108	5.04342	3.59163	4.89939	5.37149	2.41154	4.36735	4.42752	4.28554	3.80923	3.97076	4.65599	4.35644	5.10103
P2	ar197	control	5909.8	4939.71	3.77157	3.6937	14255if	6	0EE5B13F-9AE3-4EC5-9C42-E992FD4C43E4	5.29701	4.96333	4.54398	4.47402	3.81488	4.40483	5.248	3.29489	4.4778	4.67228	3.68027	5.67147	3.89987	3.28247	3.96364	4.12918	4.54862	3.40054	4.30119	5.0697	3.62553	4.15477	3.76287	3.20197	3.84162	4.44701	4.80931	4.35152	4.91803
P2	ea20	drought	7823.48	6968.37	3.8934	3.84313	14255if	29	0EFEC7F3-584B-46DF-9CC0-05EC4AFB4A89	5.14503	5.60828	4.27656	4.22314	4.13233	4.46911	5.31273	3.39223	4.31961	4.95485	3.7607	5.59797	3.89939	3.06198	4.1291	4.10488	4.91154	3.66505	4.49284	5.50801	3.38317	4.19233	4.23114	3.26209	4.20303	4.14359	4.7931	4.44714	5.25011
P2	ar196	control	6018.8	3658.99	3.77951	3.56336	14243if	58	0F8221A7-81D2-4032-904D-B3588CA98633	5.17337	4.13791	4.33213	4.3223	3.86942	4.65929	5.27697	3.66845	4.74395	4.44297	2.90663	5.74054	4.06148	3.2187	4.35882	4.42365	4.49981	3.45702	4.09328	5.14027	3.32958	4.35063	4.02213	3.27979	4.33771	3.89682	4.87935	4.41905	5.11687
P2	ar98	control	5230.18	3983.84	3.71852	3.6003	14241if	26	0FBF8265-A16B-4877-BC65-DB033D2D0CCD	5.36538	4.90064	4.34701	4.37312	4.19206	4.48188	5.12038	3.71444	4.47717	4.35868	3.63011	5.67555	4.1727	3.80424	4.06808	4.37843	4.59712	3.35338	4.4761	5.30442	3.3301	4.30195	3.91878	3.29852	3.95954	4.09597	4.74178	4.53272	5.25131
P2	ea154	drought	6440.5	6004.43	3.80892	3.77847	14243if	51	10D9B231-9F49-499D-95CC-5D97889BBFCF	5.21451	4.83644	4.40985	4.25653	4.16607	4.81012	5.09471	3.49778	4.44843	4.76091	3.94956	5.575	3.99807	2.98186	4.1274	4.17167	4.87959	3.56177	4.9158	5.1882	2.63426	4.25753	4.3985	3.59887	3.7621	4.14211	4.76085	4.21494	5.24567
P2	Ramses	drought	4372.04	4608.55	3.64068	3.66356	14247if	42	110A6913-048A-4D48-9769-D84A6D517F25	5.28379	4.64602	4.21636	4.37673	4.19707	5.10619	5.51842	3.42554	5.07908	4.70062	3.67588	5.70768	3.89118	3.27333	3.48183	4.27175	4.65862	3.27152	4.62158	5.30018	3.38213	4.40968	4.26414	3.26431	4.25421	3.98241	4.80585	4.27281	5.43669
P2	Desiree	drought	5911.84	5701.05	3.77172	3.75596	14243if	15	11703779-8543-4F65-A965-FDE14B1C7D49	5.17849	5.45244	4.40459	4.53673	3.78628	5.04748	5.2306	3.64939	4.33094	4.56802	3.60321	5.59554	4.2405	3.15768	3.85184	4.25721	4.72211	3.99128	4.58338	5.51559	3.64031	4.13349	4.29041	3.21192	4.19968	4.61946	4.78568	4.41822	5.25259
P2	ea234	control	5679.12	3787.19	3.75428	3.57832	14241if	39	11D1DA92-7720-4F60-A3BA-8E5BA121839B	5.03879	5.30617	4.12609	4.48949	4.22158	4.1378	5.06571	3.35262	2.90029	4.441	3.52581	5.69484	4.32	2.93315	3.58015	4.49807	4.05272	3.19496	4.2169	5.2279	3.39228	4.12902	3.75441	3.40786	3.65977	3.96434	4.80027	4.47642	5.06296
P2	ea182	drought	7532.04	7239.68	3.87691	3.85972	14247if	52	11F78DF7-BEE4-4D73-85F2-DA833B6E963C	5.17084	5.47432	4.55292	4.25078	4.21713	4.45217	4.88304	3.34916	4.7819	4.90755	3.70072	5.48939	4.07035	3.13425	4.92728	4.41309	5.18317	3.94717	5.05306	5.2075	2.54194	4.26435	4.50909	3.82441	3.74419	4.13393	4.81571	4.43101	5.12668
P2	ar191	control	5845.58	5481.91	3.76683	3.73893	14245if	29	132FED6B-7506-40D8-9310-A85079A43B93	5.23038	4.35696	4.3823	4.29119	4.0948	4.71538	4.72469	3.57394	4.35349	4.75091	3.51311	5.67806	4.12696	4.20908	4.43592	4.44433	4.65299	3.43668	4.43715	5.01281	3.54539	4.30594	4.55022	3.26808	3.68076	4.48911	4.84138	4.27948	5.03204
P2	Desiree	control	7111.7	6039.68	3.85197	3.78101	14247if	53	13BA5D26-C6CD-4C7E-95D7-D9E1A8854D3E	5.27609	4.69902	4.1546	4.3361	3.88798	4.72581	5.32376	3.42431	4.25183	4.83678	3.57945	5.64874	3.93495	2.97181	3.97088	3.89746	4.90478	3.88628	4.83726	5.56744	3.57753	4.35064	4.53399	3.30782	4.39311	3.90327	4.82312	3.94192	5.33239
P2	ea182	control	6804.38	5485.26	3.83279	3.7392	14258if	37	13E0E68B-C1AA-41B7-AE03-BCF674890725	5.30819	5.20851	4.47499	4.37456	4.23326	4.34283	4.86473	3.58985	4.28463	4.56127	3.61283	5.5104	4.16158	2.90746	4.38121	4.79405	4.97195	3.56417	5.03184	5.09805	3.24404	4.13777	4.67546	3.14423	3.37749	4.56497	4.78909	4.41889	5.11212
P2	ea47	control	6168.66	4627.67	3.79019	3.66536	14255if	22	14370FB5-D839-49B6-8A40-CA0220CD4EAE	5.28595	4.85356	4.27016	4.31986	4.21551	4.66846	4.78472	3.30382	4.21929	4.776	3.11536	5.61628	3.9651	3.03561	4.20623	4.6173	4.41329	3.70122	4.46563	5.30799	3.35285	4.10635	3.91141	3.3398	4.07152	4.26768	4.85844	4.4128	5.24713
P2	ea186	drought	6133.52	6040.3	3.78771	3.78106	14245if	13	14CDB53F-DA34-4175-9185-AE0CB8EC3AA3	5.14923	4.81402	4.33486	4.36934	4.12312	4.68781	5.13587	3.52467	4.49392	5.00351	3.45514	5.61903	4.00059	3.03191	4.38069	3.82684	4.75864	3.27466	4.604	5.44439	3.36383	4.23787	4.3506	3.56651	4.20757	3.40194	4.87142	4.26343	5.27459
P2	ar201	drought	5817.74	4430.27	3.76475	3.64643	14241if	33	15B86FBB-9B20-4918-B5C1-BEFBFE843A91	5.11106	4.81607	4.70885	4.30767	4.08831	4.60486	5.1412	3.53629	4.71907	4.85089	3.59634	5.68391	3.92932	3.03682	4.1835	3.92865	4.57679	3.40133	4.32662	5.1278	3.41491	4.4589	4.07206	3.0443	4.15706	4.49343	4.79364	4.30532	5.35144
P2	ea212	control	6582.98	6450.38	3.81842	3.80959	14255if	37	166D3BE8-194C-46A8-BEB9-FDFEA3EC2554	5.18901	5.30743	4.48759	4.2604	4.23656	4.48683	4.70073	3.30306	4.23568	4.9812	3.68702	5.63705	4.02932	2.42751	4.2217	4.47589	4.65673	3.39975	4.46554	5.2268	3.39209	4.28754	4.05905	3.22558	3.78581	4.58613	4.68135	4.23226	5.27832
P2	ar196	drought	6760.96	5928.66	3.83001	3.77296	14258if	32	17008166-C83B-42E1-915B-A50612D0F835	5.17857	4.21375	4.08148	3.97578	3.89268	4.69358	5.50409	3.26536	4.87628	4.81914	3.60409	5.65227	3.86622	3.18024	4.24389	3.92163	4.59335	3.37781	4.28366	5.20132	2.97492	4.42784	4.32544	3.24037	4.45233	3.98256	4.71472	3.87542	5.12698
P2	ea112	drought	5958.08	6451.17	3.77511	3.80964	14250if	23	17B713C9-2F19-4F4A-819A-46208D9A4395	5.16234	4.82651	4.38679	4.24107	4.08109	4.74729	4.89249	3.50575	4.37358	4.82348	3.65411	5.59834	3.90197	2.29488	4.53878	3.72837	5.16993	3.87277	4.83228	5.1781	2.93027	4.25326	4.39433	3.16112	4.1027	4.28157	4.69072	4.18043	5.29069
P2	ea64	control	6801.64	5845.34	3.83261	3.76681	14250if	47	195DB0C6-3DA2-4E35-A8B4-1772CCF76246	5.28368	5.15905	4.72492	4.21638	4.04506	4.2908	4.5998	3.09538	3.96513	4.64522	3.51902	5.61822	4.22519	2.84703	4.15446	4.89359	4.65206	3.34239	4.60559	5.47534	3.13731	4.20903	4.42133	3.10184	4.13692	4.48464	4.72849	4.38898	5.11095
P2	ar260	control	7084.14	5025.25	3.85029	3.70116	14250if	52	1971DF0F-3F35-4CDC-8038-22C6D53FF0D0	5.1602	4.30584	4.18369	3.77832	4.02303	4.54905	5.47119	3.07957	4.57026	4.91366	3.6144	5.71734	3.89103	3.88019	4.19317	3.6548	4.56361	3.39206	4.5434	5.49911	3.28247	4.47756	3.82731	3.15642	4.58244	4.47006	4.81119	4.03756	5.25815
P2	Euroresa	drought	6792.94	5522.87	3.83206	3.74216	14247if	45	1A1A3FDB-ACDC-46D7-91D9-4090548DC8F4	5.3223	5.64878	4.48065	4.7272	4.29111	4.77703	5.22261	3.40094	4.27782	4.33259	3.52764	5.56033	4.38946	2.61517	3.2123	4.49679	4.7422	3.45289	4.68483	5.04668	2.75805	3.91685	4.24288	2.97042	3.53345	4.73284	4.76562	4.46209	5.38474
P2	ar60	control	5914.48	3907.73	3.77192	3.59192	14241if	25	1A85F7D2-DDDE-471D-8772-42FA2D2AE2FF	5.34855	4.73074	4.5547	4.02606	4.22663	4.53173	5.30944	3.50688	4.5772	4.68643	3.64317	5.7067	4.09512	3.10213	3.95871	4.32861	4.55098	3.40292	4.2951	5.40708	3.37206	4.27155	3.64021	3.31834	4.14677	4.07102	4.81744	4.53429	5.10557
P2	ar59	control	4149.3	3682.5	3.61797	3.56614	14247if	21	1B586FA2-BB7D-45BB-B87E-75A96DD014FD	4.96448	4.36379	4.23287	3.98034	4.11381	4.34833	5.16004	3.50636	4.45393	4.44099	3.98119	5.67736	3.90035	3.14256	3.99975	3.86353	4.22825	3.34165	4.31686	5.15409	3.41847	4.24101	4.05325	3.32006	4.08096	3.7162	4.78753	4.48833	5.22837
P2	ar267	drought	5299.64	5395.87	3.72425	3.73206	14241if	46	1CBDD424-6355-4F7C-B1F1-9F1C264EE04D	5.22432	5.07739	4.45599	4.21363	4.1098	4.39965	5.47389	3.53287	4.35454	4.57444	3.52609	5.53854	3.67598	3.34471	3.71941	4.11972	4.75464	3.42311	4.46427	5.50848	3.32326	4.31493	4.28489	3.19548	4.27036	4.36419	4.73642	4.2386	5.05149
P2	ea273	drought	6280.76	5725.33	3.79801	3.7578	14245if	20	1D1228C3-97D7-44FA-ABCD-575AB3916FBB	5.16827	4.92285	4.27374	4.25655	4.13667	4.25979	5.05902	3.32362	4.50671	4.81188	3.30885	5.63427	3.76705	2.98034	4.05203	3.997	4.50101	3.31298	4.28414	5.27155	2.93472	4.12963	3.99811	2.94988	3.99086	4.41779	4.7563	3.99825	5.14538
P2	ea30	drought	6433.62	5670.84	3.80846	3.75365	14243if	29	1D2F359E-F13C-47FF-B857-897584ABA900	5.19741	4.81441	4.38504	4.49727	4.13248	5.00001	5.15832	3.51423	4.59528	4.68191	3.56596	5.53311	4.19713	2.95927	4.25828	4.2726	4.78523	3.90749	4.76216	5.27295	3.5716	4.21948	4.25373	3.24409	3.97505	4.56965	4.8561	4.24233	5.38979
P2	ar202	control	6696.78	4887.25	3.82587	3.68906	14250if	30	1DD19600-5423-489E-953D-3D4CBC1A633C	5.35665	4.86832	4.59968	4.32201	4.18326	4.49918	5.26733	3.73181	4.33156	4.57583	3.66131	5.68784	3.7855	3.56318	4.2001	4.23685	4.73461	3.36019	4.70528	5.26293	3.44167	4.31726	4.46319	3.22801	4.06857	4.05375	4.81326	4.45554	5.23809
P2	ar75	drought	7320.56	6488.46	3.86454	3.81214	14255if	51	1EAA8492-EA15-4507-8BF2-F7A773875633	5.24451	5.31509	4.51723	4.36709	3.98788	4.40047	5.04723	3.20758	4.32254	4.76247	3.51277	5.618	3.84621	3.0152	4.19513	4.29342	4.69066	3.20913	4.501	5.4456	2.79317	4.32177	4.45438	3.23091	4.29055	4.11843	4.72292	4.42624	5.15436
P2	ea208	control	6580.28	5557.14	3.81824	3.74485	14253if	38	1F38F25A-7EFE-4141-AFBE-675D9B015737	5.32083	4.56786	4.50003	3.78733	4.22525	4.32656	4.9175	3.01068	4.39252	4.80733	4.00011	5.72822	4.05047	3.05134	4.44417	4.03606	4.9501	3.48365	4.70784	4.65402	2.74567	4.31736	4.18658	3.33586	3.83636	4.46443	4.68788	4.16275	5.25975
P2	ar129	control	6738.42	5740.83	3.82856	3.75897	14258if	27	1F6B0BFE-7283-4A14-8FE1-7877455DB565	5.25108	5.29121	4.78523	4.39904	4.1696	4.51567	4.71111	3.74634	4.43238	4.82383	3.58347	5.5411	3.87362	3.00768	4.58251	4.66011	4.93245	3.70246	4.70797	5.41917	3.62105	4.36706	4.66168	3.24087	4.19437	4.56945	4.72586	4.60486	5.18343
P2	ar202	drought	6577.82	5805.27	3.81808	3.76382	14255if	7	1F7951B1-65D8-4330-A168-73005249F1C8	5.21072	4.73112	4.61574	4.18469	4.02098	4.78572	5.10211	3.13383	4.61569	4.60239	3.68519	5.65713	4.08486	3.01885	4.18623	3.78853	4.72593	3.335	4.73835	5.05844	3.4445	4.34592	4.52623	3.25466	4.10844	4.48861	4.80542	4.25778	5.19221
P2	ea64	drought	6621.72	5641.31	3.82097	3.75138	14245if	33	1FD3DE3E-7D4B-44A6-8AD3-AFF7BE3420EC	5.25418	5.64513	4.60886	4.21208	4.10735	4.36367	4.8282	3.4494	4.58484	4.60342	3.45184	5.63183	4.26192	2.89063	4.10491	4.37258	4.49257	3.34795	4.36336	5.42334	3.02097	4.16448	4.30659	2.97993	4.12849	4.58468	4.7437	4.41585	5.07697
P2	ea35	drought	4927.82	6696.55	3.69265	3.82585	14301if	20	2083F268-FEA5-4901-A17E-BC4C5435EDDB	5.28855	5.39385	4.7937	4.22142	4.24713	4.79848	4.78918	3.60837	4.28556	4.74992	4.15348	6.01223	3.84592	2.77813	3.87428	4.16353	4.91633	3.42655	4.50513	5.67206	2.97	4.25881	3.96257	2.82262	4.22301	4.2049	4.92186	4.58098	5.40212
P2	ar234	drought	5171.18	5126.57	3.71359	3.70983	14241if	17	212BE3C3-94DA-45D3-8FD9-3682B9957ADD	5.17411	5.16514	4.3733	4.63472	4.02901	4.62698	5.49815	3.92434	4.50085	4.43549	3.43427	5.52841	4.08032	3.43025	3.45107	4.45992	4.6221	3.11347	4.39708	5.41403	2.65265	4.23164	4.22127	3.57312	4.22691	4.45103	4.746	4.27509	5.35238
P2	ea24	drought	7879.42	6883.16	3.89649	3.83779	14255if	30	21FB5AE7-837C-4B09-9F05-E97EDA38CDD4	5.13714	5.16904	4.60795	4.51866	4.20144	4.80437	4.86159	3.6367	4.58498	4.78606	3.59826	5.60695	4.17712	2.89657	3.77395	4.17298	4.82034	3.53479	4.83388	5.35275	3.41012	4.15994	4.34616	3.3778	3.7578	3.56123	4.76082	4.36975	5.35493
P2	ar56	control	5800.06	4129.69	3.76343	3.61592	14241if	19	2211FD33-DECE-4293-84DB-A11400BDE61B	5.31267	5.22079	4.71199	4.54948	4.2624	4.40005	4.97018	3.50706	4.39853	4.38345	3.46271	5.67751	4.23799	3.12994	4.26027	4.70841	4.48942	3.26191	4.32492	5.12101	3.12167	4.32227	4.4072	3.26974	4.0332	4.14903	4.76117	4.7973	5.2831
P2	ar71	control	6030.62	4917.43	3.78036	3.69174	14250if	12	2230F347-240C-41E2-B685-F94118DB00AF	5.31074	5.16228	4.76156	4.62019	4.22374	4.75158	4.84971	3.76527	4.43815	4.70395	3.74669	5.57038	4.21104	3.7121	3.82563	4.90631	4.42464	3.22483	4.50898	5.08081	3.55501	4.25787	4.26439	3.25763	3.87098	4.66099	4.82661	4.53347	5.24281
P2	ar293	drought	5079.22	5425.65	3.7058	3.73445	14241if	8	223F7305-BA0C-41DB-8C4F-356A7AB4BCCA	5.13247	5.76415	4.55915	4.38043	3.97674	4.28606	5.31367	3.54815	4.32909	4.90462	3.76898	5.5726	3.61554	4.33207	4.64848	4.44398	4.71348	3.3971	4.44001	5.23468	3.4801	4.37842	3.92071	3.55638	4.29253	3.73376	4.73286	4.51407	5.3387
P2	ar282	control	5090.32	3686.64	3.70675	3.56663	14243if	14	228503FD-C6AA-43F6-BFA8-DEF6CF204110	5.27514	4.45538	4.17019	4.35889	4.28355	4.25941	5.07192	3.27261	4.23788	4.83053	3.82064	5.74144	4.09077	3.12011	4.58444	4.40353	4.63929	3.48229	4.5614	4.79988	3.48255	4.47987	4.45238	3.24365	3.86304	4.17647	4.79566	4.20255	5.10819
P2	ar43	drought	6868.18	6832.41	3.83684	3.83457	14260if	24	22E77824-4A91-465C-8099-21712AD1A5CE	5.11795	5.01599	4.60195	4.2723	4.09159	4.58762	5.08112	3.68043	4.6531	4.94117	3.73881	5.59627	3.78259	2.40628	3.82432	3.96215	4.94988	3.39942	4.55916	5.43997	3.34141	4.44905	4.82447	3.70972	4.41648	4.28578	4.80671	4.17502	5.30554
P2	ea179	control	5892.44	5054.75	3.7703	3.7037	14260if	22	244A170F-1E56-43D2-AABD-F05F5093779B	5.3103	4.93165	4.40933	4.22065	4.03128	4.34192	5.05829	3.68325	4.18042	4.8146	3.36831	5.64893	3.89347	2.92509	4.29678	4.22952	4.53773	3.52232	4.43796	5.12627	3.44946	4.17658	4.35399	3.15363	3.84464	4.63751	4.77074	4.58159	5.27353
P2	ea99	control	7545.18	6415.51	3.87767	3.80723	14247if	56	24717C85-A681-466B-A81A-F14D758740B5	5.2401	5.91294	4.83388	4.47305	4.20551	4.28143	4.89092	3.19953	4.10902	4.73342	3.50067	5.54775	3.77564	2.91296	4.40967	4.60789	4.95452	3.05211	4.81931	5.40881	3.34676	4.18721	4.3221	3.1958	4.06009	4.55897	4.84554	4.635	5.21314
P2	ea75	drought	6788.36	6404.01	3.83176	3.80645	14258if	21	25011299-4222-430F-83FD-B1C984C25E48	5.1781	5.47085	4.20058	4.19715	4.19037	4.32224	5.07311	2.91964	4.38384	4.77521	3.34803	5.61726	3.90143	2.17425	4.31205	4.40788	4.97844	3.61452	4.44822	5.34861	2.89647	4.26635	4.50262	3.38379	3.99813	4.03666	4.79372	4.20379	5.24687
P2	Euroresa	drought	6112.12	4975.04	3.78619	3.6968	14247if	15	2535A713-DC74-4311-A1AC-A924879A23DB	5.31331	4.6365	4.28044	4.53576	4.3388	4.89883	5.03669	3.3699	4.44291	4.72264	3.61111	5.6579	3.9738	2.85867	3.76482	4.0633	4.90157	3.20955	4.6671	5.2813	2.84566	4.27314	4.30069	3.22408	4.00316	4.74734	4.73897	4.09417	5.47316
P2	ea57	drought	7531.26	6974.26	3.87687	3.8435	14250if	51	253CF5D6-9488-4B55-A5F5-CF507C326C7A	5.17823	5.23652	4.52042	4.1526	4.22354	4.60045	4.81808	3.62475	4.50292	4.77312	3.49905	5.59074	3.82009	2.57315	4.4759	4.04365	4.76302	3.64132	4.72566	5.23566	3.39663	4.29556	4.17897	2.79734	3.77858	4.46355	4.69434	4.29373	5.28089
P2	ar298	control	7263.68	5333.91	3.86116	3.72705	14255if	53	2627799E-D482-4F89-8DED-E4D8C24AB70E	5.06917	5.18819	4.35113	4.28317	3.98383	4.43218	5.07192	3.63143	4.22512	4.65538	3.48263	5.68798	3.85527	3.38338	3.68811	4.81584	4.43549	3.34972	4.27305	5.29291	3.36196	4.33428	4.0144	3.27269	4.2456	4.33113	4.80291	4.42817	5.10274
P2	ea85	drought	7770.7	6184.41	3.89046	3.7913	14243if	56	2729699D-D242-4D20-BC2D-8E4FC0565EB3	5.20738	5.80487	4.67993	4.3933	4.13098	4.72209	4.97636	3.4309	4.40813	4.61331	3.38382	5.52147	3.98155	2.81593	3.81422	4.51985	4.69273	3.51118	4.87693	5.03314	3.38532	4.15001	4.00453	3.20249	3.68817	4.17805	4.77226	4.56392	5.21879
P2	ar55	control	7570.2	6175.54	3.87911	3.79067	14247if	60	274B1483-02AD-40E2-883A-25E05826AC69	5.28376	4.90795	4.35322	4.11819	3.99332	4.55537	5.3778	3.26714	4.34647	4.82151	3.28672	5.59848	3.71436	3.00999	3.76408	4.35109	4.84882	3.60766	4.4783	5.47193	3.37631	4.49586	4.45181	3.13276	4.44991	4.32838	4.75906	4.26891	5.20008
P2	ea140	control	4574.88	5066.04	3.66038	3.70467	14241if	41	284B366A-4608-4423-ABA5-EEC0D95A9AB7	5.26534	5.66961	4.46407	4.24111	4.08796	3.91806	4.94269	3.2681	3.74908	4.83649	3.38657	5.63481	3.83601	2.90718	4.01438	4.40631	4.62407	3.23328	4.43454	5.48634	3.35949	4.17211	4.13693	3.35806	4.06139	4.40803	4.64323	4.27903	5.20202
P2	ar184	drought	6569.14	5595.05	3.81751	3.7478	14245if	31	28EA757D-592B-46B7-B50C-4C831C9CE44D	5.24318	5.54721	4.67539	4.37703	4.20672	4.568	5.23754	3.95851	4.24496	4.58982	3.68386	5.5995	3.9279	2.18773	4.48563	4.31486	4.67356	3.32078	4.52655	5.01598	3.47429	4.24468	4.45804	3.36981	3.6121	3.71679	4.69969	4.56249	5.11217
P2	ar256	drought	6798.38	6143.87	3.83241	3.78844	14258if	24	28FDFA3C-8E58-428B-80D6-FBB1A090F2E6	5.22321	5.12358	4.23046	4.45571	4.03833	4.62642	5.37731	3.51757	4.5758	4.45915	3.80082	5.58791	3.8945	3.00932	3.67426	4.45315	4.57264	3.29228	4.5358	5.42977	3.35713	4.22392	4.1533	3.29973	4.11647	4.00324	4.75653	4.43828	5.28596
P2	ea133	drought	7049.46	6154.61	3.84816	3.7892	14243if	52	29144CDD-15C0-4837-B9DE-4276C94B7C78	5.18555	5.75967	4.79327	4.2605	4.17366	4.61366	4.62919	3.26825	4.31648	4.98459	3.73687	5.57777	3.82513	2.86235	4.23076	4.20463	4.94067	3.00657	4.78009	5.19504	3.2656	4.29567	4.20224	3.1551	3.75875	4.26824	4.63783	4.50327	5.38512
P2	ea127	drought	7002.64	6702.74	3.84526	3.82625	14255if	54	2A24ABDD-FD2B-448F-8BA7-48D732CF4059	5.22285	5.59234	4.69061	4.12469	4.048	4.50161	4.39011	3.30025	4.15141	4.90901	3.52128	5.63797	3.69125	2.93242	4.49234	4.16201	4.89662	3.46834	4.46191	5.28805	3.40954	4.38742	4.32166	3.65763	3.77338	4.29097	4.75385	4.54716	5.29178
P2	ea162	control	5832.14	4970.89	3.76583	3.69643	14245if	11	2A7A9B7F-CDE7-49E7-A437-E658222915DB	5.1723	5.14762	4.41298	3.91862	4.01911	4.57188	4.93466	3.36655	4.28333	4.74557	3.41515	5.7103	3.8557	3.00221	4.19225	4.40627	4.45724	3.3283	4.26343	4.89303	3.30353	4.3108	4.20311	3.52303	3.75818	4.48166	4.76804	4.50661	5.16223
P2	ea212	drought	7183.32	6504.18	3.85633	3.81319	14253if	44	2AD765C5-3BCC-4E9C-9978-27FE259BC30F	5.15997	5.61716	4.54693	4.08947	4.20175	4.29732	4.97823	3.3689	4.22969	5.0032	3.65974	5.67789	3.57208	2.91054	4.03121	4.41086	4.68526	3.0297	4.23065	5.29141	3.14914	4.16563	4.03016	3.52605	3.70045	3.80535	4.77247	4.51331	5.27034
P2	ea62	drought	6771.1	6932.41	3.83066	3.84088	14247if	35	2B3B720B-D56C-4BA6-88F0-2CDC0E7B7E38	5.15539	5.11314	4.26882	4.34282	4.12081	4.76822	5.18696	3.40348	4.68215	4.80731	3.38408	5.56358	3.8396	2.9389	4.27299	3.94739	4.92776	3.87174	4.65325	5.47829	3.55343	4.27961	4.45923	3.09468	4.10798	4.77555	4.77879	4.21531	5.21787
P2	ar125	control	6300.46	5487.31	3.79937	3.73936	14260if	21	2B6F592E-2077-47C8-845F-06ED65430896	5.25926	4.64767	4.57488	4.51272	4.11324	4.43971	5.20717	3.40619	4.15923	4.90071	3.9982	5.65609	4.08673	3.01632	4.01375	4.26926	4.58817	3.22232	4.28616	5.14002	3.19589	4.27394	4.0968	2.97957	4.20515	4.91187	4.74375	4.21152	5.34058
P2	ar90	drought	6915.88	5400.03	3.83985	3.7324	14255if	42	2C625A42-397E-4C4F-BD14-1E05B1763FDD	5.33494	4.90499	4.22125	4.45096	4.02458	4.6064	5.34522	3.34693	4.50621	4.51906	3.43608	5.6495	4.20555	3.66352	4.08122	4.31007	4.59863	3.59125	4.39957	5.11252	3.04412	4.14916	4.31385	3.27354	4.0296	3.92937	4.7843	4.15426	5.22991
P2	ar284	control	6919.8	5368.7	3.84009	3.72987	14260if	38	2CD75A2B-C0D3-4272-B608-A4A967E24BE2	5.31395	5.42027	4.49334	4.59997	4.17752	4.05837	5.17006	3.5969	3.90032	4.55101	3.32775	5.62064	3.86148	2.98021	3.28111	4.63643	4.55967	3.32478	4.72324	5.06943	3.03173	4.15808	3.6383	2.97794	3.45735	4.33033	4.80227	4.56412	5.06113
P2	ar161	drought	6410.48	6109.19	3.80689	3.78598	14245if	40	2D1BFE30-E4E6-4328-8CAD-3C737F83D2F8	5.21539	4.92985	4.3598	4.48868	4.16989	4.64313	5.1235	3.33113	4.44736	4.61238	3.77975	5.5626	3.83321	3.54735	4.05061	4.1482	4.64143	3.82324	4.43901	5.31584	2.94004	4.35374	4.17923	3.02416	4.13236	4.21542	4.7695	4.21758	5.17744
P2	ea252	drought	7143.8	6514.16	3.85393	3.81386	14258if	55	2DBCD528-61FC-4A25-9671-F9A099AB1FBE	5.24542	5.35985	4.44078	4.46959	4.07247	4.41627	5.00429	3.49109	4.55071	4.6059	3.56471	5.54204	3.82581	2.90348	4.26008	4.258	4.95761	3.75594	4.95995	5.40259	3.45245	4.11494	4.4716	3.27828	3.97243	4.1196	4.73035	4.1976	5.32382
P2	ea198	drought	7220.48	6505.93	3.85857	3.81331	14250if	16	30576457-625F-4094-B21D-D9DA55D99A9B	5.13725	5.68474	4.69858	4.06389	4.02437	4.69693	4.88529	3.1101	4.52623	4.97574	3.40822	5.61881	3.81801	2.55352	4.56874	4.20494	4.97392	3.33181	4.50529	5.12029	3.24321	4.31541	4.16974	3.40883	4.35801	3.81446	4.61332	4.62207	5.20838
P2	ea193	drought	7755.76	6795.13	3.88962	3.8322	14255if	28	3181C22B-7407-458A-9A47-36106267D4ED	5.15538	5.39379	4.76307	4.30655	4.22059	4.55573	4.92773	3.32212	4.10659	4.89376	3.75997	5.59946	3.90202	3.13745	4.47129	4.21885	5.08948	3.29668	5.00735	5.35261	2.74216	4.28121	4.59526	3.36669	4.09475	4.53253	4.72502	4.56976	5.29379
P2	ar284	drought	6016.78	6469.01	3.77936	3.81084	14245if	17	331B98C3-3F48-4DF9-9596-4F073654C8D5	5.10502	5.56905	4.22168	4.27986	4.17989	4.56191	4.95916	3.48829	4.55432	4.7882	3.62929	5.56041	3.84156	2.94987	3.77973	4.61984	4.78046	3.42176	4.46793	5.11103	3.28374	4.32133	4.06854	4.14208	3.86009	3.8061	4.75625	4.44627	5.10908
P2	ea152	control	6883.94	5861.49	3.83784	3.76801	14255if	36	337855B0-A71E-4F86-9AAD-5D07643C65F2	5.25387	5.15321	4.64495	4.16952	4.231	4.10368	4.90132	3.34209	3.98727	4.94006	3.40937	5.63418	3.67097	2.91214	4.3281	3.99667	4.73964	3.41509	4.33736	5.2995	2.9852	4.27586	4.24975	3.03363	3.90702	4.66246	4.6301	4.30538	4.91691
P2	ea78	drought	6699.8	6172.21	3.82606	3.79044	14245if	34	33C8FC57-5D73-44D9-B8EF-557B7B526A3C	5.18364	5.52051	4.50845	4.11102	4.16879	4.70087	5.11003	3.24811	4.49996	4.70025	3.45222	5.56849	3.97366	2.97223	4.1327	4.18112	5.04317	2.98802	4.79773	5.12039	3.29472	4.27442	4.18173	3.03777	3.86614	3.53219	4.70621	4.38604	5.29827
P2	ar188	control	7208.86	5276.06	3.85787	3.72231	14245if	51	33F33E8F-F919-4B9B-A8C0-5E95B4A21E79	5.33842	4.89001	4.67982	4.42414	4.09635	4.25232	5.2603	3.48002	4.42702	4.58299	3.51677	5.60711	4.11106	4.02535	4.18064	4.71187	4.25764	3.90897	4.72415	5.51415	3.502	4.16848	4.51056	3.1895	4.00377	4.35923	4.84087	4.57884	5.17827
P2	ea155	drought	5869.42	5580.67	3.7686	3.74669	14250if	27	34A2473D-431D-4129-B406-3E8E9BA79B1A	5.27897	4.83837	4.56184	4.36796	4.15643	4.34167	5.14451	3.42464	4.4101	4.72033	3.60206	5.64938	4.10334	2.96656	4.13851	4.18446	4.75771	3.60963	4.63933	5.32027	2.97072	4.21589	4.12382	3.21878	3.722	4.59921	4.68604	4.21768	5.17444
P2	ar67	drought	6857.82	5857.72	3.83619	3.76773	14243if	31	350D01F7-C9AC-41CA-815D-5501D7C47DE0	5.17636	5.41522	4.54975	4.61207	4.36128	4.32754	5.02266	3.53389	4.45114	4.56021	4.27236	5.52283	4.05403	4.21044	4.22221	4.41151	4.8257	3.40674	4.68294	5.22756	3.17834	4.30899	4.71366	3.27032	3.60548	4.23407	4.75132	4.57775	5.19845
P2	Albatros	control	6321.72	5405.65	3.80084	3.73285	14250if	33	353D02FD-7B8D-494F-831F-A64503F25053	5.29896	4.63741	4.57275	4.29551	4.1	4.21124	4.81284	3.62063	4.33364	4.80586	3.59947	5.69564	4.29157	3.05296	4.53654	4.32314	4.66231	3.00018	4.70378	5.02623	2.90579	4.25268	4.29055	3.4185	3.7907	3.71716	4.74536	4.26695	4.93047
P2	ea243	drought	6577.52	6085.66	3.81806	3.78431	14255if	8	357E9EAD-41A9-4518-8E6D-FF0AF7618BA4	5.18074	5.12846	4.43803	4.13096	3.97415	4.40784	4.96576	3.13208	4.28013	4.75429	3.42094	5.60198	3.72009	2.93515	4.017	4.28066	4.86839	3.52554	4.68785	5.39523	2.83382	4.23454	4.48782	3.30562	4.11861	4.54817	4.75764	4.39011	5.15035
P2	ar267	control	6734.18	5233.36	3.82828	3.71878	14250if	43	35B0D5C5-AB3B-4182-ABBF-8C183C3F8CA8	5.26735	4.82446	4.27928	4.37187	4.20393	4.43483	5.33362	3.83844	4.25212	4.78721	3.38094	5.68049	3.81152	2.97635	3.18335	4.34108	4.5385	3.14087	4.30069	5.57307	2.96011	4.37879	4.16418	3.01275	4.42592	4.31929	4.74311	4.36128	5.21094
P2	ea300	control	5385.96	4446.43	3.73126	3.64801	14247if	14	36A146EF-E3D3-49AB-A848-D494B3EC077A	5.33671	5.05029	4.48998	4.21896	3.87602	4.35918	5.27458	3.41369	3.76932	4.73207	3.36712	5.71898	4.32367	2.90489	3.29636	3.8762	4.50899	3.30326	4.52514	5.29951	3.26485	4.17458	4.26426	3.2865	4.09438	3.88107	4.74836	4.43561	5.18098
P2	ar95	drought	7173.88	5418.01	3.85575	3.73384	14255if	40	36AA8D24-4AFB-4529-AD1D-F8E646783D7F	5.286	5.0238	4.25742	4.53719	4.1102	4.69268	5.07318	3.63361	4.49572	4.53198	3.55964	5.6322	4.17368	2.99171	4.37463	4.42426	4.48241	3.25193	4.37758	5.28353	3.39534	4.18729	4.16757	3.40974	4.04829	4.01187	4.81679	4.3682	5.23096
P2	ar280	control	6745.12	5075.31	3.82899	3.70546	14253if	41	37324323-0C4E-4D5E-883C-80BD0DAE84F4	5.26937	4.57859	4.4357	4.25732	4.17332	4.3264	5.48583	3.57467	4.11691	4.74897	3.68817	5.7187	3.80968	3.45845	3.93986	4.28682	4.42072	3.34648	4.41645	5.56899	3.14904	4.39311	4.05573	3.0284	4.38348	4.34631	4.76175	4.40318	5.27348
P2	ar258	drought	7336.78	5831.45	3.86551	3.76578	14245if	61	373C2040-4A5A-4A08-A765-BA81D63D06F3	5.30127	4.87686	4.66758	4.42598	4.17718	4.52492	5.56783	4.00271	4.29871	4.41	3.31673	5.62373	3.93954	4.01076	4.14825	4.06049	4.59428	3.59281	4.69778	5.0659	3.49109	4.28917	4.16942	2.95944	3.70527	4.59586	4.70887	4.20125	5.0132
P2	ea176	drought	6902.94	5283.83	3.83903	3.72295	14258if	35	384477A0-17FC-485A-8312-BCE294F57F99	5.3315	4.72858	4.2925	4.59119	4.15431	4.77867	5.31144	3.71534	4.77885	4.63221	3.68758	5.53444	4.11892	2.98276	3.43575	4.29509	4.59727	3.77745	4.77117	5.01923	3.5438	4.12224	4.19569	3.20522	3.54902	4.53744	4.84209	4.31212	5.2992
P2	ea198	control	7435.46	6512.65	3.87131	3.81376	14253if	54	3A6E3E16-EF85-4D87-91AC-EF7180A47E28	5.24822	5.51512	4.65387	4.43525	4.09779	4.59458	4.91253	3.30879	4.04657	4.81386	3.43192	5.60179	3.95668	2.23366	4.38995	4.67137	4.93297	3.62489	4.91381	5.19356	3.50663	4.28771	4.5796	3.25821	4.12421	4.576	4.85939	4.56278	5.263
P2	ar106	control	6154.5	4377.58	3.78919	3.64123	14247if	24	3A8D5A50-3B62-4C7E-B587-2B8773D30B5B	5.15093	4.87285	4.71232	4.49738	4.10146	4.53636	5.01481	3.4966	4.54872	4.67855	3.53592	5.67788	4.05672	3.08325	4.1696	4.54942	4.49087	3.36627	4.4235	5.36098	3.10655	4.35077	4.28316	3.28076	4.24606	4.58853	4.72881	4.41015	5.12247
P2	ea66	control	5728.88	4239.7	3.75807	3.62734	14245if	38	3B408EAB-3698-486F-B614-FF75FE40A034	5.43584	4.96103	4.69887	4.31517	4.13879	4.53539	5.03584	3.56498	4.27846	4.65597	3.67209	5.66456	4.08456	3.08492	4.19863	4.53591	4.53093	3.40436	4.8709	5.34269	3.38653	4.19876	4.09593	3.38403	4.07423	4.07379	4.84887	4.60199	5.16042
P2	ar168	control	6321.16	5347.22	3.8008	3.72813	14241if	37	3C118A15-65D6-452C-A998-B995DDB32D22	5.22305	5.1563	4.35443	4.19432	4.06364	4.37516	4.92706	3.24117	4.02834	4.88368	3.60837	5.59895	3.80539	3.1612	3.61663	4.52259	4.56302	3.93387	4.46248	5.43006	2.67566	4.29112	4.39515	3.27067	4.21794	4.43098	4.83763	4.27402	5.46229
P2	ar285	drought	6819.26	5370.82	3.83374	3.73004	14255if	43	3C548735-A4D0-40A4-9780-7953EAB2939B	5.30696	4.68118	4.3587	4.43939	4.16039	4.59645	5.08145	3.4964	4.47669	4.56898	4.02567	5.68869	3.94161	3.06952	4.34925	4.1574	4.46335	3.06163	4.4591	5.09676	3.08495	4.2895	4.16906	3.18958	3.67193	4.15003	4.89556	4.32737	5.36612
P2	ea167	control	6133.78	4855.44	3.78773	3.68623	14258if	22	3C98D6F9-4ABC-4E65-B6DD-D1D39EA81D9F	5.35379	5.42096	4.70599	4.4607	4.09545	4.14371	5.04784	3.60684	3.8955	4.62515	3.43257	5.66826	4.04449	2.8676	4.13911	4.11075	4.60358	3.48437	4.55487	5.11581	3.49117	4.13204	4.10489	3.06067	3.75769	4.45074	4.71074	4.6969	5.19285
P2	ea131	drought	7095.86	6971.2	3.85101	3.84331	14255if	14	3ECBAC27-ADE0-4EFB-B8DE-F1B4DE34DB01	5.09956	5.65688	4.6022	4.22932	4.23024	4.50519	4.85922	3.19668	4.47822	4.96776	3.56933	5.57548	3.77828	2.77359	4.48399	4.23945	4.97472	3.21301	4.84539	5.4352	2.65061	4.37048	4.56712	3.16389	4.33467	4.23014	4.73753	4.53804	5.06593
P2	ar28	control	6925	5375.23	3.84042	3.7304	14258if	20	3F06E92F-2B84-4FC6-A7CB-6BA83E86B105	5.29679	5.63089	4.79419	4.63775	4.22074	4.14938	5.13753	3.59764	3.4833	4.52868	3.44732	5.62034	4.05675	3.4185	3.79808	4.76042	4.35432	3.20615	4.26892	5.23056	3.22172	4.13106	4.2231	3.15054	3.76634	4.45234	4.77992	4.88013	5.08617
P2	ar85	control	5805.3	4539.76	3.76382	3.65703	14243if	23	3FB9DFCF-D9C8-465E-90DE-6BC83BC6D8DF	5.18675	4.63542	4.21239	4.44947	4.22088	4.42321	5.00755	3.32508	4.49065	4.7078	3.16012	5.70246	3.97849	3.23796	3.94436	4.67463	4.55407	3.33994	4.27701	5.50342	3.01885	4.35568	4.34492	3.22814	4.23064	4.16512	4.79534	4.38469	5.18556
P2	ea168	control	6887.16	5839.04	3.83804	3.76634	14260if	25	407E4B07-00BD-4109-9487-735DE5ABB896	5.20842	5.62508	4.8647	4.72383	4.17107	4.58313	5.10468	3.40031	4.1644	4.57226	3.70985	5.59004	4.04776	2.9081	4.36678	4.65585	4.60091	3.06099	4.75414	5.2614	3.50282	4.09172	4.32484	3.26571	3.8457	4.346	4.79673	4.81821	5.15262
P2	ea30	control	5939.36	3959.53	3.77374	3.59764	14243if	42	40B195EA-E67D-432F-8706-BCBF971BAB4D	5.26742	5.07513	4.12859	4.40346	4.08908	4.34466	5.1137	3.44532	4.24083	4.45603	2.90018	5.64657	3.70248	3.10882	3.67779	4.19573	4.3314	3.41871	4.78208	5.0131	3.31077	4.05065	3.93724	3.38937	3.79454	3.88533	4.88125	4.51043	5.23342
P2	ea210	drought	5901.02	5669.74	3.77093	3.75356	14243if	30	414EC38A-9F19-44EA-BCB1-9A04B3FEC38E	5.18539	5.41346	4.84814	3.96057	4.21899	4.76386	4.8796	3.48311	4.56965	4.93029	3.44678	5.62561	4.06208	2.89003	4.31293	3.95801	4.74132	3.50641	4.58618	4.99809	3.28244	4.21408	4.42013	3.2356	3.78287	4.44405	4.73984	4.56873	5.30312
P2	ar164	control	6867.68	5683.6	3.83681	3.75462	14258if	56	41FC7E95-E59A-43E8-A6E2-B8CB496D6834	5.34072	5.24315	4.79727	4.35773	4.06053	4.09406	5.12732	3.75966	2.71525	4.66548	3.57807	5.61218	3.67008	3.10278	4.43126	4.33112	4.6242	3.43201	4.86555	5.47731	3.46771	4.28491	4.29475	3.12187	3.9256	4.40969	4.79362	4.51516	5.12761
P2	ea257	control	6092.24	4270.12	3.78478	3.63044	14243if	39	4209B326-D735-4B06-81BE-B19E93C39705	5.40966	4.77689	4.56154	4.55235	4.22536	4.4549	4.65977	3.58575	3.05419	4.42268	3.58366	5.679	4.30868	2.94398	3.93913	4.62768	4.7123	3.47639	4.80689	5.01852	3.50526	4.2603	4.22237	3.37932	3.55776	3.94253	4.79287	4.45031	5.233
P2	ar296	drought	6485.18	4695.42	3.81192	3.67167	14247if	44	4210D525-338B-4A88-B2E0-F2697B39642D	5.39285	3.87687	4.40516	4.3472	4.04556	4.59909	5.27163	3.37306	4.42512	4.42934	3.43254	5.65348	4.29668	3.18142	3.61513	3.87387	4.67645	3.47093	4.54329	5.21336	3.28932	4.25965	4.26321	3.08411	4.21866	4.61596	4.71304	4.28999	5.27004
P2	ea170	drought	7050.26	6957.62	3.84821	3.84246	14255if	38	423F3EF7-6D27-46EB-9D1F-8FE126701F84	5.16852	5.62453	4.81217	4.46441	4.17957	4.68733	5.2756	3.43272	4.28188	4.87766	3.67723	5.56958	3.86676	2.89089	4.31107	4.19966	5.00202	3.8146	4.91126	5.37011	3.45522	4.33606	4.35573	3.41871	3.84805	3.92854	4.67496	4.44898	5.08011
P2	ea133	control	5596.12	5891.33	3.74789	3.77021	14255if	18	42A0ACB1-D2B6-44F0-88F1-7518A9856EC8	5.21844	4.96808	4.56058	4.25314	4.12816	4.31165	4.73056	2.98505	4.03115	5.08457	3.68697	5.69129	3.94832	2.84681	4.19978	4.19803	4.88818	3.43753	4.52244	5.10202	3.32715	4.33497	4.28034	3.24958	3.93909	4.42037	4.65312	4.0074	5.34902
P2	ar170	drought	4807.04	4805.65	3.68188	3.68175	14301if	24	42D0EE6F-DF23-430A-8BE7-65E69188138D	5.16416	3.19026	4.12637	4.10266	4.15713	5.36971	5.38239	3.57698	5.05149	4.76574	3.59365	6.11729	4.07748	3.3993	4.55164	3.6881	4.97378	3.47245	4.27645	5.60968	3.3394	4.45224	4.08251	3.50869	4.54299	3.29852	4.8976	4.13589	5.34231
P2	ea167	drought	7174.34	5985.08	3.85578	3.77707	14258if	38	43641021-814D-4814-BF96-A78A3BBEF225	5.24809	4.70118	4.55148	4.38409	4.17919	4.70927	4.93624	3.70447	4.58123	4.79377	3.53289	5.64088	4.19802	2.9709	4.39107	4.08964	4.88863	3.87147	4.86921	5.206	3.55006	4.24396	4.8345	3.59786	3.95064	3.76509	4.67871	4.27554	5.36298
P2	ea75	control	4833.06	4650.85	3.68422	3.66753	14301if	23	43910451-DDBB-4D35-A198-42DB5668CF1C	5.40844	4.37065	4.4903	4.05747	4.31281	5.05867	5.23301	3.04422	4.30565	4.61422	3.42883	6.1232	4.24337	3.00446	4.18702	4.08724	5.06417	3.5091	4.57416	5.67175	3.31139	4.36386	4.29115	2.97915	4.46733	4.1131	4.99786	4.35414	5.52847
P2	ea170	control	7324.16	5150.94	3.86476	3.71189	14250if	32	43A1768A-01D7-4924-B49F-BBA1D63F885B	5.31841	5.01971	4.60304	4.53476	4.20715	4.52992	5.07929	3.49141	4.33994	4.71964	3.64921	5.69423	3.92608	2.8617	4.06395	4.35811	4.66913	3.61714	4.73289	4.92722	3.47265	4.27734	4.40674	3.15399	3.67251	4.35538	4.83964	4.39273	5.05594
P2	ar288	control	6036.42	4895.88	3.78078	3.68983	14245if	19	43B0C2E8-F8B5-4167-AAF0-6A713715A932	5.29774	4.82706	4.34515	4.45053	4.12108	4.595	5.2572	3.26905	4.51447	4.72559	3.46451	5.61752	4.18442	3.08507	4.22047	4.50479	4.7025	3.60073	4.46856	5.42402	3.12278	4.38165	4.44714	3.12854	4.18607	4.34481	4.77525	4.34741	5.15805
P2	ea19	control	7387.74	5313.09	3.86851	3.72535	14253if	50	44283618-B00C-4ED3-B27E-ACF6400AF129	5.37836	4.8305	4.53762	4.48947	4.15199	4.3916	5.11592	3.60071	4.1684	4.71031	3.69633	5.70138	4.1999	2.9228	4.18404	4.36038	4.49555	3.40176	4.73294	5.03049	3.49604	4.13469	3.58725	2.98656	3.62814	4.28389	4.82782	4.35429	5.2764
P2	ar188	drought	5887.26	4885.09	3.76991	3.68887	14247if	36	45112F7B-6FE0-49F5-8B47-DB915C16D259	5.12151	4.39355	4.45066	4.36653	3.99544	4.53275	5.54033	3.63868	4.81567	4.72776	3.64501	5.67812	4.0584	3.98679	4.05656	3.89151	4.30034	3.3514	4.35674	5.5214	3.48925	4.21006	4.26548	2.95424	4.10581	4.42587	4.72595	4.28617	5.30916
P2	ea175	control	7090.44	5408.34	3.85067	3.73306	14258if	33	456C3A59-FF66-4F50-9398-2D095E621B7F	5.30915	5.31	4.50276	4.40666	4.1136	4.30471	5.11071	3.48123	3.91143	4.35526	3.35046	5.57412	3.99597	2.42227	4.55567	4.47957	4.73532	3.39824	4.76571	5.1837	3.47088	4.07743	4.57096	3.1235	3.74089	4.42317	4.84866	4.49528	5.16812
P2	ea20	control	5888.82	4506.51	3.77003	3.65384	14243if	19	46F485CE-B766-4DCF-985C-E01B80928607	5.16853	4.96198	4.47826	4.23553	4.19295	4.26202	5.05439	3.54819	3.9919	4.98745	3.38353	5.72455	3.84243	3.0306	4.07884	4.3187	4.413	3.92764	4.11734	5.29571	3.34236	4.25114	4.18315	3.3466	4.15394	4.17948	4.838	4.54596	5.21478
P2	ea177	control	6624.8	4774.75	3.82117	3.67895	14255if	45	471734EA-DCF9-44AD-B1EE-BFE245C42C55	5.32545	4.87217	4.33153	4.36035	4.09399	4.4505	5.20223	3.79281	4.26166	4.41189	3.27728	5.71549	4.31423	2.94626	3.7007	4.03371	4.23496	3.35618	4.31064	5.40496	3.39101	4.21537	4.0671	3.01206	4.18532	4.34403	4.79301	4.31898	5.21437
P2	ea79	control	4345.54	4620.75	3.63804	3.66471	14247if	13	472F05E0-7B57-4E55-9387-2A2B1EA7BA0F	5.35658	5.24094	4.32806	4.49173	4.12983	4.23813	4.97045	3.44643	3.67734	4.47637	3.79487	5.67988	4.0095	2.8779	3.20669	4.10697	4.66413	3.27027	4.61655	5.11221	3.27271	4.15419	3.85503	3.38764	3.93584	3.6821	4.79515	4.33138	5.29179
P2	ar200	drought	6987.38	6387.71	3.84431	3.80535	14253if	36	484E13CA-470F-46B1-908E-D7B9D6843330	5.22475	5.28962	4.51368	4.0316	4.09195	4.44857	5.02528	3.4108	4.30545	4.8751	3.55558	5.64482	3.56294	3.75404	4.01496	4.12988	4.5186	3.01026	4.23657	5.10723	3.17741	4.31069	3.99361	3.36912	3.76206	4.28619	4.8408	4.23855	5.04672
P2	ea176	control	6513.64	4917.11	3.81382	3.69171	14255if	44	489E4F12-BB23-4E6B-B0F3-A8DC1C28C21E	5.40831	4.81017	4.53038	4.22684	4.18477	4.80095	5.04437	4.06246	4.45373	4.45066	3.7906	5.6723	3.91413	3.02176	3.4498	4.4418	4.88952	3.96517	4.89345	4.62465	3.57283	4.25143	4.23028	3.23951	3.61794	4.47439	4.79651	4.47874	5.43948
P2	ea234	drought	7439.38	7464.79	3.87154	3.87302	14253if	45	4906C6CC-7293-4F67-88A4-300B37B34BCB	5.13701	5.58509	4.89669	4.0046	4.35966	4.81721	4.87018	3.57149	4.49955	4.87503	3.69003	5.4546	3.83131	3.17917	4.60454	4.58909	4.8865	3.74801	4.81239	5.27443	3.41883	4.39114	4.37533	3.83444	3.9293	4.1732	4.6935	4.93701	5.21165
P2	ea201	control	6038.5	4296.84	3.78093	3.63315	14241if	50	4A2624E5-3238-44F7-B5BD-660453EBC47C	5.37473	3.65014	4.58021	4.1812	4.20411	4.55078	4.85452	3.6785	4.22187	4.71227	3.58928	5.6576	4.21126	2.96751	4.55998	4.18716	4.75832	3.53698	4.78978	5.11721	3.49924	4.31274	4.72463	3.13447	3.53856	4.4305	4.76922	4.35372	5.20693
P2	ar1	drought	6755.86	5095.2	3.82968	3.70716	14255if	49	4AB45156-D027-473B-9612-4060AFCD6D11	5.39969	4.26065	4.55772	4.49549	4.12574	4.61052	5.0772	3.45486	4.53057	4.72974	4.19105	5.61368	4.25663	3.12755	4.23894	4.19077	4.62544	3.5455	4.52458	4.85956	3.2088	4.32476	4.16325	3.4158	3.71361	3.94131	4.77489	4.25955	5.32013
P2	ea8	control	6891.94	5761.06	3.83834	3.7605	14258if	44	4AC34E63-B092-4766-A7DA-945367CF74AC	5.30611	4.64883	4.58467	4.09459	4.1902	4.81795	5.07786	3.13013	4.90252	4.85633	3.40595	5.63618	3.75916	3.01348	4.45158	3.66321	4.9182	3.04764	4.56047	4.7919	3.25766	4.3558	4.37136	3.13228	3.95641	4.56773	4.79729	4.37653	5.31799
P2	ar28	drought	7077.54	6446.8	3.84988	3.80934	14253if	40	4B0E478D-02E5-48A7-B4F6-F32255B42378	4.99778	5.22152	4.40681	3.96956	4.15969	4.33104	5.12936	3.52677	4.40248	4.98103	3.69917	5.66918	3.70887	3.4364	4.05013	4.12223	4.41179	3.33489	4.09631	5.37232	2.82653	4.43546	3.97889	3.04838	4.37732	4.41269	4.744	4.39397	5.2312
P2	ar122	control	6610.4	5750.57	3.82023	3.75971	14260if	28	4CEFFE03-0D76-4AE3-8C1E-1CE33A4E516F	5.24156	5.16015	4.62676	4.56939	4.06072	4.41213	5.37128	3.22426	4.17188	4.47825	3.56913	5.65802	3.84148	3.08844	3.494	4.53048	4.62753	3.26262	4.51412	5.55095	3.01585	4.21057	4.13235	3.10513	4.31924	4.41881	4.80976	4.57948	5.27406
P2	ea71	drought	7387.82	6960.9	3.86852	3.84267	14245if	50	4DA76947-5F44-4643-BB1F-7395454CEF60	5.14387	5.0549	4.64656	4.61406	4.16685	4.68167	5.0335	3.67244	4.35358	4.76205	3.67918	5.53777	3.96402	2.95079	4.38985	4.30209	4.76974	3.74537	4.91716	5.4564	2.77004	4.24174	4.32676	3.43278	4.17151	3.42659	4.72306	4.29202	5.28038
P2	ar235	drought	6118.78	7133.6	3.78666	3.85331	14253if	21	4DC5508A-55E3-4158-8485-9E011BB075DC	5.10122	5.45564	4.66967	4.30002	4.15739	4.75155	4.87828	3.44945	4.41348	4.72867	3.58263	5.59445	4.01149	2.72773	4.6267	4.41528	4.64843	3.62393	4.50287	5.38503	3.45899	4.33365	4.11128	3.40784	4.32506	4.07785	4.71268	4.65562	5.33481
P2	Albatros	drought	5417.18	4715.28	3.73377	3.67351	14241if	18	4E27211E-B624-4135-B2AA-0513DB57FACA	5.16804	4.48249	4.30445	3.95633	4.01543	4.37376	5.00366	3.39952	4.59297	4.93797	3.74592	5.69742	3.83593	3.09948	4.69608	3.55203	4.79508	3.3386	4.35572	5.33388	3.40602	4.36183	4.04336	3.7706	4.07733	3.8988	4.6578	3.77804	4.79343
P2	ar184	control	6926	5499.69	3.84048	3.74034	14250if	42	51261D88-63E4-4D5F-AA58-EF3DD575A2A9	5.29726	5.4278	4.99648	3.98702	4.15561	4.3865	4.92068	3.60122	3.97264	4.84967	3.82697	5.66194	3.91541	2.40617	4.396	4.48865	4.63482	3.43698	4.73124	5.04462	3.55124	4.34889	4.76192	3.23386	3.74168	4.10761	4.76346	4.78167	5.23332
P2	ar216	control	6041.18	4706.65	3.78112	3.67271	14243if	45	52A856DE-3240-480E-85C0-FBBE67A81166	5.36281	5.43195	4.52088	4.60656	4.11008	4.50404	5.23628	3.74652	4.06852	4.24389	3.20853	5.58699	4.02525	2.87649	3.68072	4.79653	4.572	3.17903	4.60198	5.12121	3.47392	4.1384	4.24229	3.06403	3.74784	3.93571	4.85354	4.68256	5.07853
P2	ar201	control	6837.96	5166.91	3.83493	3.71323	14253if	32	53C1F531-928D-4929-A38C-6DBE452D2B29	5.2308	4.89359	4.61249	4.1582	4.06797	4.23783	5.03931	3.46858	4.12976	4.54994	3.28333	5.70821	3.79116	3.17747	3.91429	4.75772	4.25681	3.62548	4.19309	5.30382	3.06958	4.26133	4.0458	3.24138	3.95365	4.1625	4.79248	4.51697	5.41867
P2	ar271	control	7354.28	4811.75	3.86654	3.6823	14258if	50	5408EB92-D1D5-4D0F-A68F-A114EA3804A1	5.2159	4.6162	4.21751	4.2484	4.02778	4.36431	5.36126	3.4485	3.47917	4.72227	3.54087	5.68878	3.7253	3.1088	3.26335	3.88353	4.39003	3.26759	4.53216	5.48577	3.15528	4.29911	4.24628	2.95467	4.16663	4.10298	4.82497	4.3181	5.2271
P2	ar90	control	5875.1	5104.42	3.76902	3.70795	14245if	15	54387EEA-0CB3-41EB-BC0A-448E28086C88	5.22899	5.08687	4.46809	4.43799	4.06607	4.51335	5.22874	3.49028	4.39513	4.81337	3.40025	5.67126	4.34927	3.51024	4.06616	4.71448	4.63369	3.41881	4.29676	5.19246	3.09545	4.27873	4.51649	3.1615	4.16405	4.31764	4.76219	4.32949	5.17771
P2	ar68	drought	6038.02	4622.23	3.78089	3.66485	14241if	54	54B4530E-D308-48A4-9193-22853F412A98	5.32231	3.91202	4.12927	4.3662	4.10341	4.36836	5.32512	3.64538	4.48026	4.42025	3.31148	5.67388	3.95287	3.81532	4.03949	3.55924	4.66954	4.11234	4.84816	5.25134	3.42499	4.21831	4.50924	3.10913	4.02983	4.34576	4.78705	4.13665	5.1365
P2	ea173	control	5065.42	3913.48	3.70462	3.59256	14241if	10	55314AD6-CE6A-4967-828D-7177DB0AA949	5.34061	3.8904	4.3899	4.53558	3.97289	4.30114	5.09149	3.02341	4.03893	4.59236	3.73136	5.72927	4.10316	3.03496	4.14134	3.76571	4.85371	3.48842	4.72982	5.45698	3.49067	4.23215	4.26087	3.2429	4.17592	4.06228	4.69896	4.20549	5.44212
P2	ea28	drought	6864.32	5932.61	3.8366	3.77325	14253if	37	553EB670-58F7-4EDE-BE4B-54D4B945111F	5.25568	5.36313	4.31598	3.99326	4.10136	4.50761	5.08715	3.3921	4.46897	4.68881	3.43856	5.66219	3.88211	2.94241	4.41021	3.89186	4.40262	3.397	4.33736	5.04774	3.24708	4.17261	3.99968	3.31492	3.71069	4.18296	4.70111	4.3453	5.07609
P2	ea193	control	6388.26	5843.49	3.80538	3.76667	14245if	46	559BFF6A-13F9-4FC3-A6CB-4ED428939F6A	5.23849	5.13438	4.76389	4.2545	4.15608	4.24976	4.74547	3.16665	3.76272	4.80048	3.56989	5.64163	3.96914	2.51568	4.29353	4.33543	4.99179	3.71962	4.85338	5.35788	3.4588	4.24611	4.42457	3.28145	4.07512	4.49471	4.72855	4.37167	5.2042
P2	ea53	drought	6717.82	6699.36	3.82723	3.82603	14258if	23	56363BA6-13FA-4D71-B80D-4A7A22EEE159	5.1542	5.33914	4.33768	4.26678	4.11571	4.49458	4.92677	3.30997	4.69988	4.8619	3.60303	5.62747	3.71397	2.99338	4.21306	3.99108	4.79445	3.31046	4.44793	5.18897	2.86101	4.38582	4.46013	3.33067	4.01434	3.80868	4.71059	4.32889	5.33168
P2	ar52	drought	7130.22	6650.3	3.8531	3.82284	14250if	54	5667BA56-F546-4722-9274-DB491B1A6ADF	5.21465	5.13738	4.35424	4.34964	4.01467	4.41656	5.21418	3.30045	4.37864	4.80028	3.88825	5.59858	3.81848	3.02516	4.13907	4.20469	4.71318	3.53398	4.60074	5.45531	3.46868	4.3293	4.07653	3.0604	4.1892	4.59679	4.72335	4.17237	5.27995
P2	ar149	control	6533.1	4673.05	3.81512	3.6696	14258if	26	569E5FB1-5C95-4FBE-8E4D-443A3DCAC3DB	5.25497	4.12566	4.33688	4.31864	4.04597	4.6245	5.10592	3.59811	4.1169	4.85781	4.11387	5.58764	4.03268	2.43108	4.74123	4.21778	4.42861	3.52959	4.56238	5.24826	3.14693	4.35327	4.45775	3.16943	4.11873	4.4355	4.81959	4.14735	5.2746
P2	ar105	drought	6036.84	4479.64	3.78081	3.65124	14241if	53	56CF23EE-E768-42DE-9D17-050A4259B053	5.34667	4.40493	4.43223	4.41991	3.935	4.70074	5.07383	3.70241	4.52648	4.43129	3.80663	5.65104	4.07874	4.15231	4.36352	3.88221	4.68973	3.30477	4.85819	5.29392	3.54108	4.21274	4.27653	3.20927	3.89701	4.28008	4.73506	4.28021	5.2857
P2	ea19	drought	6918	7105.34	3.83998	3.85158	14258if	15	56D1D393-158F-43E0-BC32-CFB6736782ED	5.09272	5.5019	4.53413	4.38505	4.23999	4.72222	4.87149	3.64416	4.60035	4.92089	3.83789	5.57991	4.0092	2.59318	4.57598	4.26443	5.02916	3.25861	4.57104	5.27016	2.82744	4.27226	4.53937	3.63281	3.80662	4.02322	4.79755	4.41474	5.34433
P2	ea115	drought	7503.72	6777.35	3.87528	3.83106	14250if	39	58413D82-3FA6-4829-B9B1-DB28A10B63BB	5.162	5.45932	4.45032	4.12052	4.26226	4.57182	4.80097	3.44687	4.57346	4.98274	3.73041	5.60741	3.65235	2.95794	4.23942	4.09934	4.74688	3.41036	4.69954	5.2892	3.37593	4.33063	4.11835	3.40619	3.89346	3.67437	4.63452	4.28549	5.37533
P2	Albatros	control	6846.9	5196.61	3.83549	3.71572	14247if	27	598A57B7-341E-4066-B84F-F300C5CEA75B	5.31537	5.17962	4.859	4.50798	4.16383	4.37625	4.53801	3.73707	4.46584	4.54944	3.71448	5.65615	4.19391	2.90394	4.58492	4.65409	4.91035	3.18435	4.82314	4.84767	3.52514	4.24461	4.58664	3.23502	3.6259	4.53791	4.76617	4.57567	5.05341
P2	ar126	control	5326.2	4505.68	3.72642	3.65376	14241if	27	59917CA3-2AF3-45DC-82C0-2B12FBA707F8	5.2048	5.66258	4.9093	4.30618	4.09183	4.2853	5.23304	3.191	4.16512	4.73579	3.30708	5.66096	3.86656	3.11568	4.12969	4.75507	4.31369	3.19937	4.15488	5.63099	3.36401	4.32538	4.39441	3.52441	4.25543	4.11496	4.80258	4.69703	5.026
P2	ea35	control	5979.1	4905.56	3.77664	3.69069	14247if	25	5BF3A390-0AE9-4F1A-8722-46EBCB27D5C3	5.35131	5.13944	4.68194	4.33232	4.15743	4.13847	4.79317	3.37044	3.11959	4.68569	3.6779	5.66747	3.68704	3.00525	4.04707	4.32335	4.70937	3.50009	4.6925	5.26829	3.33614	4.10556	4.22432	3.29218	3.90889	4.45119	4.71117	4.44823	5.18312
P2	ea174	control	6047.16	4459.87	3.78155	3.64932	14243if	27	5C46FEB1-058D-48C3-B7B0-FE9303A6F3FE	5.35188	4.82451	4.55222	4.40163	4.15545	4.67178	5.24314	3.04738	4.47896	4.63685	3.57295	5.70985	3.96192	2.93534	3.98746	3.78492	4.73237	3.70767	4.86564	5.01355	3.35489	4.22104	4.28974	3.1491	3.85727	4.25147	4.87537	4.52306	5.35376
P2	Euroresa	drought	6878.98	6225.53	3.83752	3.79418	14255if	41	5CCF6F44-6BDF-420C-BCA3-FC30CB1A06B9	5.24673	5.07847	4.35835	4.67623	4.35768	4.71737	5.0309	3.54345	4.13812	4.44146	3.60555	5.58042	4.16777	2.64138	3.43158	4.52176	4.64555	3.61643	4.78372	5.20955	2.79719	3.98617	4.4281	3.11512	3.70114	4.28613	4.85037	4.36665	5.44466
P2	ar261	control	5687.24	4211.9	3.7549	3.62448	14241if	32	5D41D391-2452-40F0-90DF-075F805F0AA9	5.34758	4.66569	4.48248	4.22789	4.17439	4.55004	5.20178	3.62072	4.25153	5.0893	3.08698	5.66335	4.07141	3.14948	4.23292	4.4868	4.95887	3.36901	4.62044	5.38505	3.0936	4.42793	4.63295	3.18296	4.16781	4.22595	4.83371	4.41195	5.24217
P2	ea38	drought	6235.26	5465.51	3.79485	3.73763	14247if	54	5E846126-B169-4529-81AF-41BFE8FD1429	5.35006	4.94631	4.35749	4.35865	3.98448	4.47422	4.91564	3.41565	4.53336	4.69696	3.60878	5.65089	3.93925	2.95571	4.21262	3.99811	4.87149	3.95192	4.76613	5.43896	3.10731	4.20663	4.42453	3.09901	3.91306	4.42618	4.70779	4.47224	5.15442
P2	ar41	control	5696.6	4335.98	3.75562	3.63709	14243if	24	5F44F6FF-C292-4C21-A571-8EE09F89ED37	5.36348	5.02373	4.69227	4.24518	4.22618	4.32731	5.09499	3.44895	4.39397	4.53043	3.70962	5.66155	3.92279	3.08886	4.26585	4.42012	4.77918	3.47798	4.76331	5.00584	3.26016	4.34109	4.63304	3.25983	3.93564	4.07967	4.7976	4.62686	5.10982
P2	ar104	control	6704.92	5161.71	3.82639	3.71279	14260if	30	5F604F4D-80FA-49C1-9995-AA5AE83419EE	5.2978	4.63532	4.26853	4.46987	4.12924	4.4887	4.99817	3.62042	4.31103	4.64613	3.46525	5.64957	4.10422	3.61703	4.03593	4.25257	4.55341	3.30424	4.38892	5.48074	3.33981	4.37007	4.08073	3.27749	4.14818	4.11705	4.8771	4.23497	5.43321
P2	ea22	drought	6575.46	6440.4	3.81793	3.80891	14250if	44	60DA2F77-689D-44C5-A8BF-78DCA41C50C0	5.20154	4.88666	4.40667	4.26342	4.13622	4.51082	5.11095	3.39154	4.49164	4.82377	3.49951	5.59967	4.03055	2.20055	4.20116	4.10747	5.01124	3.00823	4.64816	5.48939	3.28577	4.28719	4.52368	3.52078	4.34219	3.68507	4.67708	4.19044	5.10152
P2	ea72	control	6467.46	5301.23	3.81073	3.72438	14247if	18	60DD1CF6-617D-4504-AEEA-FAA3862F3281	5.28658	5.23799	4.68568	4.53105	4.12816	4.29374	5.00991	3.21319	2.94442	4.91593	3.49433	5.66286	3.75358	2.89795	4.12588	4.38082	4.868	3.40789	4.6809	4.96104	3.51204	4.14785	4.51589	3.21134	3.48928	4.43355	4.78218	4.58043	5.21897
P2	ar20	drought	6591.28	5761.13	3.81897	3.76051	14250if	15	60DF2811-ABB2-4DC3-A7B8-93F56A1D3836	5.20998	4.44558	4.42755	4.24601	4.10931	4.79403	5.04791	3.31685	4.59896	4.89298	3.62787	5.63264	4.09453	3.38791	3.3659	4.18896	4.71707	2.99612	4.39801	5.37757	3.17902	4.31046	4.31629	3.50606	4.3755	4.03505	4.77994	4.09808	5.3636
P2	ar241	control	6066.94	4645.1	3.78297	3.667	14243if	34	621308C0-BB2A-4DCC-9FBD-6EBD9B7A3F91	5.32544	4.613	4.56925	4.33641	4.14961	4.42283	4.84126	3.50979	4.1854	4.76433	3.63298	5.63995	4.12875	3.10176	4.59665	4.93394	4.44217	3.30176	4.39025	5.54126	3.51045	4.27654	4.7007	3.31106	4.11354	4.32051	4.7446	4.36433	5.1754
P2	ar56	drought	6180.26	5477.88	3.79101	3.73861	14245if	62	62463888-83A7-4160-A022-FEEABFF21BCA	5.1808	4.64482	4.43273	4.35302	4.14305	4.42741	5.3038	3.64847	4.41668	4.60062	3.61226	5.68978	3.86344	3.09879	4.36737	3.99518	4.71289	3.35463	4.38734	5.30103	3.40572	4.46108	4.14198	3.00628	4.38809	3.86038	4.66713	4.17748	5.33959
P2	ea266	control	6399.44	5105.96	3.80614	3.70808	14260if	31	628B1ADF-3D9C-4A17-A107-239C967546EA	5.23185	4.85711	4.32517	4.3291	4.09423	4.33196	4.94708	3.24304	4.11017	4.79091	3.82573	5.69298	4.01983	3.0514	4.3618	4.58351	4.42368	3.16699	4.35989	4.93336	3.15024	4.27673	4.11075	3.30828	3.60118	4.3708	4.84517	4.32772	5.24241
P2	ea145	control	5873.6	4289.97	3.7689	3.63245	14247if	22	62DC7B1B-3BD8-4BA3-8EBA-85732783277D	5.3259	4.22101	4.50412	4.11519	4.01875	4.39322	5.04266	3.42555	4.36011	4.8	3.49862	5.69063	4.12906	3.08087	4.55715	4.00098	4.73236	3.54959	4.60868	5.41542	3.44867	4.33472	4.35503	3.24217	4.26395	4.21742	4.70624	4.33703	5.23715
P2	ea85	control	6530.76	5248.81	3.81496	3.72006	14247if	40	62E5D971-6D38-4816-AC72-5EF7E63196FA	5.35229	5.57478	4.69393	4.34573	4.18763	4.40017	4.79987	3.53148	3.7236	4.65349	3.19752	5.5923	3.96231	2.79707	3.5022	4.72574	4.43238	3.17354	4.65976	5.01719	3.35949	4.12714	4.23165	3.2318	3.54378	4.65192	4.7655	4.518	5.1486
P2	ea131	control	6607.22	5919.99	3.82002	3.77232	14247if	12	631E8F26-AFA0-4314-8281-F7AC9F8D38CE	5.19926	5.4057	4.37429	4.46251	4.16352	4.40468	5.18555	3.55258	4.21754	4.87145	3.38106	5.58386	3.71662	2.98498	4.33136	4.71716	4.81371	3.43574	4.73434	5.49725	3.10003	4.21441	4.33314	3.3787	3.97643	4.1798	4.72256	4.30458	4.97982
P2	ea55	drought	7040.68	6238.29	3.84761	3.79507	14258if	40	640DD9CC-4BF3-40AA-AAD7-45507177E52B	5.23023	5.34006	4.70268	4.27881	4.10084	4.42721	4.78485	3.16598	4.42248	4.89585	3.93375	5.60061	4.10651	2.97394	3.76502	4.45487	4.94179	3.38646	4.85145	5.30871	3.01237	4.26128	4.81439	3.47674	3.8398	4.65772	4.71577	4.57789	5.36245
P2	ea160	control	7185.2	6065.72	3.85644	3.78288	14258if	59	644FB5C6-164D-4F68-8DCF-1ADFA8AB940C	5.29377	5.56608	4.94047	4.39185	4.16398	4.41937	5.24971	3.41421	4.23863	4.79191	3.61997	5.65101	4.0724	2.73739	3.14007	4.28894	4.75497	3.78478	4.63689	5.35608	3.42915	4.16703	4.26383	2.87968	4.19025	4.32381	4.71247	4.59657	5.28719
P2	ar291	control	5998.98	4216.82	3.77808	3.62499	14245if	10	6472672B-3518-4F73-81A3-ED8ADD8C7321	5.37085	5.219	4.61987	4.39942	4.12136	4.50742	4.89849	3.71371	3.32352	4.49723	3.53338	5.6339	4.18264	3.96224	4.37827	4.8031	4.49685	4.25278	4.44923	4.95027	3.64082	4.18902	3.98396	3.40603	3.68295	4.51667	4.77402	4.7427	4.8013
P2	ar61	drought	6082.62	4705.42	3.78409	3.6726	14241if	21	6555FA52-CA3A-4BA9-B342-DFED75D04BBA	5.25323	4.70076	4.3344	4.23865	4.04412	4.61988	5.2025	3.66167	4.59571	4.61898	3.30147	5.64131	3.99299	3.49703	4.12872	4.0679	4.66494	3.29484	4.40764	5.26151	3.31734	4.44938	4.3351	3.01155	4.24321	4.59536	4.80935	4.22957	5.35133
P2	ea174	drought	6355.2	5556.58	3.80313	3.74481	14243if	22	68792B0C-1D39-444E-8EB7-AD8A179D564B	5.20448	5.54597	4.47039	4.19431	4.17705	4.72343	5.20148	3.12686	4.46937	4.74334	3.44085	5.59505	4.01275	2.9352	4.18958	4.27362	4.66117	3.40606	4.51877	5.02962	3.28243	4.21113	3.98783	3.30103	3.75061	4.54228	4.72481	4.41779	5.31232
P2	ea22	control	6335.64	5223.38	3.80179	3.71795	14250if	34	68CBAEF3-2DCF-4243-AE0E-8F19DD12F1C3	5.31727	4.81016	4.43733	4.41567	4.18253	4.19871	5.16403	3.74498	3.55251	4.61006	3.21464	5.64927	4.41907	2.95015	4.03832	4.25224	4.83857	3.04879	4.5995	5.53675	3.08649	4.15127	4.48374	3.11162	4.03473	4.28989	4.72499	4.38561	5.08227
P2	ar118	drought	7135.78	7004.36	3.85344	3.84537	14247if	38	691446D2-43BC-41E0-904C-A4B130AAA666	5.12127	5.8505	4.68693	4.22264	4.11279	4.42832	5.27461	3.6826	4.61547	4.6461	3.26131	5.6065	3.51627	3.08005	4.34946	3.09669	4.54369	2.99177	4.36664	5.29694	2.79411	4.3953	4.22842	4.07069	4.29071	4.03168	4.94323	4.55204	5.01559
P2	ar85	drought	5697.76	5366.28	3.7557	3.72967	14243if	26	692F8A2E-5C45-40E9-A94B-AC692EFB329C	5.15526	4.52826	4.10838	4.42603	4.18138	4.51801	4.99964	3.25917	4.72062	4.85006	3.58219	5.67536	3.76579	3.60291	4.22369	3.97883	4.62709	3.36561	4.45069	5.2955	3.44938	4.32883	4.20284	3.90502	4.31925	4.23885	4.7199	4.06771	5.17927
P2	ea177	drought	6873.04	6589.94	3.83715	3.81888	14255if	23	69CFF69A-F8BE-4F04-8C94-106A8D956256	5.15944	5.10223	4.45289	4.31929	4.17244	4.84218	4.95877	3.72834	4.68669	4.63705	3.42594	5.57262	4.14958	2.96925	4.35337	4.07126	4.64109	2.99932	4.58221	5.21775	3.41474	4.32145	4.25945	3.71208	4.35306	4.12842	4.88001	4.18371	5.21184
P2	Desiree	control	6666.6	5939.89	3.8239	3.77378	14260if	27	6A769F41-CFE1-4ACA-A89E-B9D1ECB091D8	5.21415	5.46831	4.42891	4.03696	3.76761	4.4537	5.42353	3.24156	4.04908	4.8366	3.4988	5.67041	3.50765	3.27257	3.73521	3.78792	4.71239	3.17127	4.53032	5.55134	3.4101	4.2886	4.09384	2.9894	4.53155	4.23497	4.66878	4.17672	5.28089
P2	Ramses	control	6052.54	4916.85	3.78194	3.69169	14247if	31	6A9556A7-0E91-4278-9668-54A742F7859F	5.33288	4.73897	4.30308	4.33913	4.1034	4.25027	5.35258	3.66637	4.09255	4.62864	3.56063	5.70291	3.57977	3.07425	3.32017	3.84283	4.67159	3.21451	4.34629	5.5861	3.4385	4.39461	4.1614	3.30939	4.07142	3.81668	4.72982	4.4168	5.45386
P2	ea264	control	5992.78	4156.42	3.77763	3.61872	14247if	28	6B346178-A1EB-4D10-A087-F88322CD0C0D	5.21028	4.75522	4.22499	4.52131	4.18344	4.3194	5.19714	3.76395	3.75863	4.61078	3.58359	5.67737	4.29936	3.023	4.0996	4.22331	4.34765	3.40829	4.48655	5.14966	3.44087	4.07006	4.02857	3.20478	3.7978	4.33347	4.76343	4.50796	5.39263
P2	ea300	drought	6715.76	6332.01	3.8271	3.80154	14245if	41	6B7B1541-399B-47B9-BA7D-41FD253291AA	5.18915	5.74803	4.45725	3.9982	4.03279	4.45089	5.10468	3.21698	4.29834	4.91867	3.37958	5.63457	3.97481	2.86305	3.99355	3.97394	4.69647	3.41803	4.65629	5.35398	3.23268	4.26542	4.49211	3.29002	4.2216	4.50534	4.72806	4.51373	5.14874
P2	ea155	control	7744.86	5367.64	3.88901	3.72978	14245if	39	6D7DFEE0-AF03-41AB-9A6F-ABFED2F90657	5.28849	5.31159	4.62936	4.41009	4.24097	4.25603	4.76329	3.71062	4.10206	4.4801	3.51917	5.67239	4.16131	2.89395	4.09505	4.47961	4.7942	3.05302	4.8091	5.23071	3.10071	4.17384	4.33535	3.10296	3.56696	4.54533	4.91412	4.47659	5.26636
P2	ea280	control	6328.54	4639.78	3.8013	3.6665	14243if	20	6DB99FFC-F36C-4E81-B37F-54F7E9CB4C0F	5.31963	5.02373	4.56954	4.50457	4.04227	4.02413	5.23407	3.54003	2.87826	4.51453	3.52228	5.61568	4.07856	2.94721	3.66813	4.1266	4.48211	3.32022	4.53457	5.58823	3.24374	4.10024	4.21046	3.0845	4.06384	3.88125	4.80851	4.38484	5.1914
P2	ar231	control	5725.44	4268.41	3.75781	3.63027	14243if	48	6EFCD983-1497-430F-A47B-1810C6A1CA42	5.43329	4.58423	4.5239	4.36932	4.26699	4.57308	5.15223	3.90089	4.37333	4.43438	3.51622	5.73714	3.80163	3.5007	3.72374	4.25099	4.7777	3.60362	4.60083	5.07539	3.42125	4.29109	4.44924	3.33088	3.67419	3.96346	4.8113	4.45635	5.25689
P2	ea215	drought	5593.36	5052.97	3.74767	3.70355	14243if	35	6F3CFAD8-3585-44DB-9A19-DFB4935247DD	5.25632	4.35929	4.15052	3.99813	4.18946	4.62297	4.99674	3.37337	4.73611	4.99895	3.63251	5.72802	3.81123	3.06005	4.40974	3.26282	4.74513	3.55917	4.48746	5.30409	2.92442	4.36637	4.13501	3.85411	4.01192	4.33256	4.68336	3.87407	5.27276
P2	ea53	control	7151.84	5553.49	3.85442	3.74457	14260if	40	70F8771C-0ED6-480B-8B67-C53B3E6B4D8A	5.294	5.1383	4.58676	4.57332	4.04994	4.26276	5.08028	3.20919	4.24096	4.54161	3.49077	5.63465	4.00928	2.96886	4.30218	4.48485	4.58813	3.68782	4.83615	4.96123	3.14362	4.23757	4.0658	3.04386	3.61374	4.44526	4.81305	4.4612	5.35074
P2	ar245	drought	6365.24	5094.93	3.80381	3.70714	14255if	10	71AF6313-FF80-41DE-9306-8FDB28DBA143	5.30026	4.58539	4.28866	4.62516	4.0544	4.83694	5.07023	3.39223	4.73706	4.40173	3.99215	5.63603	4.22085	4.00036	4.07483	4.25965	4.59876	3.41512	4.64285	4.83424	2.98487	4.3681	4.40916	3.51096	3.72591	3.70429	4.86573	4.34485	5.23907
P2	ar41	drought	7215.94	5483.1	3.85829	3.73903	14245if	53	71D57B81-1134-4455-AC8B-AD9A1EA71B9F	5.30843	4.98543	4.34496	4.52191	4.129	4.50397	5.10432	3.56387	4.47523	4.35435	3.80529	5.62257	4.21467	3.08579	4.37463	4.16194	4.63878	3.0309	4.78782	5.05173	3.44199	4.30551	4.40776	3.08988	3.96646	3.87817	4.82959	4.32337	5.30341
P2	ar208	control	5402.24	4241.38	3.73257	3.62751	14241if	22	73A2BC8F-089D-481C-84D3-79F82A9DDB2B	5.30579	4.96821	4.63316	4.35123	4.17261	4.17816	5.00165	3.81211	3.9889	4.69216	3.25856	5.68323	3.97462	3.57544	3.98715	4.61998	4.56707	3.24666	4.42552	5.43706	3.18632	4.27875	4.74567	3.27253	3.98502	3.90665	4.75876	4.61745	5.17014
P2	ar143	control	5535.96	4262.29	3.74319	3.62964	14243if	16	73CD2848-1BAF-428A-B5C1-133F27A540CC	5.30204	5.14923	4.51221	4.40229	4.22302	3.67203	4.92787	3.78808	4.15593	4.33597	3.61071	5.70767	3.86184	3.37086	3.55771	4.3669	4.24998	3.10485	4.01482	5.44988	3.43409	4.13194	4.15363	3.58699	3.99612	3.63762	4.86228	4.54228	5.21555
P2	ea99	drought	6137.52	6145.85	3.78799	3.78858	14243if	40	744D047B-2B14-4673-8365-FAEA8188EE77	5.18162	5.77611	4.71923	4.2358	4.24067	4.45556	4.89091	3.41703	4.34311	4.70707	3.61852	5.57467	3.93892	2.56078	4.33359	4.21663	4.9706	2.96593	4.91001	5.14041	3.27971	4.2353	4.20958	3.37272	4.10137	4.26673	4.77066	4.77206	5.20668
P2	ar118	control	6457.32	4823.28	3.81005	3.68334	14258if	12	74597914-F46A-4147-975B-9B8CAF4AA4DB	4.99077	5.29371	4.46425	4.39726	4.14244	4.12156	4.73754	3.49542	3.90854	4.50675	3.23014	5.71679	3.93477	2.85643	3.98386	4.16703	4.24568	3.67113	4.06941	5.24979	3.4016	4.30958	3.47174	3.30728	4.06313	4.44984	4.84305	4.43873	5.07632
P2	ea257	drought	7072	6454.76	3.84954	3.80988	14247if	51	74CB859B-75A9-45C4-A97C-7B0C4EB68A23	5.22137	4.99372	4.54465	4.46464	4.16274	4.6414	4.9032	3.88108	4.41061	4.71352	3.63495	5.5868	4.00959	2.90317	3.50625	4.36445	4.7743	3.89911	4.86232	5.35772	3.49711	4.37232	4.33561	3.48369	3.7247	4.20038	4.7371	4.16724	5.0624
P2	ea24	control	5979.92	5286.88	3.7767	3.7232	14241if	52	7551C7AD-C3D7-42A1-9822-F79A26EDE2E4	5.24771	5.23697	4.41468	4.51901	4.16233	4.56885	4.91529	3.64531	4.34849	4.81594	3.5205	5.64224	4.04666	2.74784	3.17036	4.20487	4.84542	3.60261	4.76765	5.20333	3.45933	4.18912	4.04888	2.95381	3.79678	4.62894	4.70632	4.2524	5.1344
P2	ar21	drought	7264.7	5922.66	3.86122	3.77252	14247if	37	75BD6FA5-3B7C-406D-9B3C-2FE3197133E7	5.25835	4.6771	4.36285	4.53908	4.13514	4.42725	5.59135	3.26834	4.68814	4.46888	3.50707	5.63686	4.1467	4.25589	4.46673	4.06111	4.52595	3.38818	4.49271	5.44538	3.46714	4.28484	4.22954	3.18217	4.09223	4.20402	4.73113	4.09535	5.36895
P2	ar288	drought	8544.42	7519.18	3.93168	3.87617	14255if	61	76FB5EBA-6D05-4C94-A93D-1B57D61FA3AD	5.10133	5.26867	4.52603	4.88407	4.14552	3.54258	5.18505	3.93397	3.05359	4.83656	3.51269	5.51485	4.05561	2.47082	4.4983	3.96762	4.7061	4.01273	4.27844	5.39333	3.44226	4.41864	4.56318	3.3635	4.04937	3.9335	4.33982	4.52503	5.00413
P2	ar75	control	5430.56	4671.09	3.73484	3.66942	14245if	49	79369974-A23A-42E0-AF4B-6B741EBB93E6	5.24868	4.89393	4.59192	4.30026	3.94223	4.16028	5.19501	3.67179	4.20953	4.84207	3.26904	5.70942	3.83582	3.06327	4.07894	4.3393	4.5651	3.29249	4.49774	5.56736	3.31789	4.29944	4.09325	3.40619	4.16142	4.32372	4.68909	4.28477	5.04675
P2	ea132	control	7194.4	5170.47	3.85699	3.71353	14258if	28	7ACCA6C1-9DE7-4124-AFC1-2368E96A970B	5.31467	4.96516	4.63834	4.29693	4.23615	4.42231	5.08918	3.43345	3.78961	4.62312	3.52891	5.63632	4.06368	2.99071	4.61753	4.22537	4.60382	3.9578	4.55218	4.96144	3.61862	4.32108	4.12458	3.15789	3.6776	4.47239	4.77141	4.42314	5.25289
P2	ar176	drought	6532.56	6669.31	3.81508	3.82408	14247if	59	7AD324E1-268B-41A1-8A3A-B72EC2CA08A2	5.21701	4.96932	4.87546	4.20553	4.04531	4.45442	5.26356	3.49584	4.66576	5.00879	3.88801	5.61349	3.75511	3.98511	4.23461	3.98237	4.80989	3.77703	4.41276	5.33316	2.91779	4.42771	4.26389	3.02432	4.37433	4.56579	4.70893	4.05265	5.31172
P2	ar144	control	5620.28	4680.08	3.74976	3.67025	14247if	55	7B5CDE46-FCB3-4D99-89DD-913145637829	5.16841	4.74533	4.47249	4.45744	3.99913	4.36941	5.19962	3.3418	4.31546	4.82497	3.74619	5.66208	3.85953	3.11254	4.37821	4.55911	4.54381	3.44002	4.59177	5.07449	3.28233	4.2511	4.40472	3.09274	4.02321	4.32492	4.75854	4.50483	5.20612
P2	ea14	drought	7370.98	6721.4	3.86753	3.82746	14260if	33	7CB167AD-D214-49A1-8106-41240B66118A	5.15694	5.56987	4.92543	4.18574	4.21479	4.77638	4.82461	3.50774	4.54989	4.74077	3.57542	5.46556	3.93867	3.07373	4.66022	4.6906	4.742	3.49612	4.69698	5.1521	3.52993	4.26203	4.55615	3.34091	3.86859	4.62449	4.73831	4.79117	5.0431
P2	ea47	drought	6855.46	5396.54	3.83604	3.73212	14250if	14	7CC5E448-74ED-4641-A85B-6DC4D4A4E190	5.25211	5.25899	4.44711	4.62951	4.14594	4.68038	5.0676	3.73302	4.37562	4.53144	3.52734	5.5869	4.20969	2.96052	4.35616	4.40208	4.5791	4.10412	4.76042	5.4207	3.60612	4.07628	4.21451	3.32931	3.93347	4.52973	4.77251	4.38134	5.22982
P2	ar185	control	6908.86	5125.96	3.83941	3.70978	14253if	48	7CCA96A9-A6C0-4685-AA59-4A1F47F4B52D	5.09185	4.63495	4.54819	4.52814	3.98813	4.7744	5.16288	3.39256	4.476	4.49744	3.79489	5.59896	4.11681	2.52544	4.63207	4.37777	4.303	3.1536	4.25528	5.29304	3.74216	4.19402	3.4934	3.31708	4.05168	4.17404	4.7938	4.0703	5.04452
P2	ea121	drought	7491.74	5886.99	3.87458	3.76989	14253if	49	7D270EFA-9106-4DD6-9629-C431F41A3826	5.32058	4.7026	4.3172	4.49127	4.19502	4.66903	4.67812	3.56442	4.57612	4.82656	3.73055	5.66005	4.18034	2.84312	3.37334	4.05611	4.79956	3.41147	4.74113	5.10036	3.38103	4.28835	4.66234	3.26523	3.73203	4.63401	4.89844	4.16482	5.24838
P2	ea62	control	6874.28	5346.53	3.83723	3.72807	14255if	46	7D633AA0-7A67-4E25-B0B1-15FEE333D298	5.34622	5.22408	4.17096	4.23956	3.98795	4.27476	5.18058	3.4945	4.06157	4.54075	3.1273	5.64216	3.94794	2.88307	4.08059	4.25246	4.62986	3.56532	4.5891	5.34629	3.34343	4.1777	3.33997	3.14641	3.86532	4.54785	4.73943	4.28994	5.04581
P2	ea269	drought	5751.36	4519.08	3.75977	3.65505	14241if	13	7FE299BA-CAEE-4478-BEEA-C9B91E0DC763	5.24887	5.19142	4.54758	4.73735	4.28324	4.81351	5.10855	3.46554	4.27444	4.41714	3.56699	5.56913	4.17542	3.03475	4.2768	4.67073	4.62798	3.99778	4.83176	5.194	3.60396	4.07324	4.2236	3.27317	3.76515	4.64493	4.86769	4.52187	5.25385
P2	ea243	control	6106.76	4457.31	3.78581	3.64907	14241if	47	80C8D6F3-303A-4784-B781-8AB5992342D7	5.35681	5.12155	4.49904	4.30883	4.02478	4.15343	5.05883	3.33305	3.98838	4.44595	3.36891	5.63399	4.01694	2.95809	4.21283	4.41129	4.59344	3.54671	4.72212	5.42802	3.15576	4.15856	4.35122	3.17784	3.85516	4.18132	4.84517	4.47232	5.19357
P2	ar22	control	6859.72	4786.71	3.83631	3.68004	14250if	53	81C5E54C-9B60-465C-A856-968B5E2DDA88	5.25888	4.72076	4.50778	4.30687	4.00677	4.23513	5.07504	3.3265	4.30005	4.47576	4.05609	5.70244	3.64671	4.01603	4.20426	4.14691	4.33432	3.29978	4.52315	5.37862	3.30088	4.26546	3.86003	3.33455	4.16578	3.74579	4.77553	4.41124	5.28087
P2	ea192	control	7431.36	5068.73	3.87107	3.7049	14247if	47	8274DC08-3446-46DF-9989-E1ABA1401901	5.37516	4.87996	4.59905	4.57956	4.15004	4.55006	4.81398	3.46264	4.23951	4.71523	3.45383	5.64855	4.3594	2.93704	4.60388	4.4205	4.70779	3.189	4.73421	5.13618	3.53897	4.33013	4.47115	3.1453	3.69662	4.41078	4.83548	4.3161	5.19823
P2	ar1	control	5987.32	4860	3.77723	3.68664	14245if	27	82857FC2-22C4-4AC7-BD75-BC45EBA9D45A	5.30581	4.84489	4.59692	4.56219	4.09658	4.7198	5.21271	3.43816	4.49399	4.48539	4.13537	5.5964	4.36141	3.00409	4.3701	4.20278	4.77483	3.50605	4.84205	4.756	3.35889	4.18733	4.35131	3.20833	3.63223	4.18822	4.76264	4.4703	5.2884
P2	ea210	control	6555.32	4252.77	3.81659	3.62867	14255if	52	8386D02B-3C77-4B31-BB1D-784FF13507A4	5.05347	4.97467	4.44019	4.33589	4.32501	4.6925	5.07531	3.7074	4.62518	4.60043	3.12674	5.64239	4.14386	3.00134	4.08246	4.4571	4.11261	3.47836	4.26871	4.49595	3.30984	4.13454	3.23061	3.35768	3.53003	4.26448	4.87499	4.48306	5.33649
P2	ar157	control	5677.12	4108.46	3.75413	3.61368	14241if	23	84226345-C765-4FBD-87BD-78B824989C97	5.3425	5.18775	4.87832	4.38174	4.11885	4.58886	4.98595	3.0009	4.42144	4.85539	3.53503	5.69444	3.93619	3.00607	4.24574	4.32332	4.72824	3.55119	4.43498	4.56357	4.87807	4.22149	4.36288	3.41228	3.74285	4.11554	4.85591	4.60019	4.58483
P2	ar183	drought	6432.94	6443.56	3.80841	3.80913	14253if	30	849CA6B6-77C4-4198-83CC-7F4EA8628FB8	5.13499	5.03028	4.46755	4.45584	4.00552	4.82265	5.06632	3.36641	4.60197	4.65252	3.83344	5.63439	4.21391	3.03337	4.59009	4.09899	4.36278	2.96731	4.17042	5.21527	4.15008	4.24531	4.04308	3.43327	4.19626	4.01774	4.66537	4.1919	4.93153
P2	ar60	drought	6437	4902.58	3.80868	3.69042	14247if	30	84B1A091-3581-4C7A-8C64-C829920C8522	5.22455	5.33277	4.75157	4.47303	4.17375	4.30007	5.18354	3.47289	4.27471	4.6315	3.43262	5.64632	3.91457	2.83093	3.84937	4.38018	4.466	3.38511	4.43147	5.36922	3.06438	4.15131	3.35496	3.27119	3.75764	4.24256	4.76571	4.33495	5.04148
P2	ea71	control	6679.82	5773.99	3.82476	3.76148	14253if	39	84E43D35-5B1A-45DF-B7A6-AAEE251B5957	5.28945	4.84638	4.48658	4.54279	4.10515	4.20036	5.1376	3.53467	2.69334	4.72042	3.67663	5.66157	3.7893	2.99742	4.08765	4.20887	4.59075	3.33641	4.88271	5.47311	3.5183	4.16588	4.21717	3.03943	4.04492	3.75883	4.78834	4.46627	5.26126
P2	ea132	drought	7039.92	6002.68	3.84757	3.77835	14250if	31	8862E5BF-4373-4485-961B-A64F73E6F596	5.22026	5.29401	4.8221	4.37421	4.16827	4.58639	5.04198	3.64379	4.20211	4.6414	3.62008	5.61055	3.94649	2.65944	4.68224	3.98128	4.86314	3.92912	4.65952	5.12491	3.68649	4.28162	4.16551	3.23605	3.71938	4.68471	4.7111	4.48754	5.38057
P2	ar9	control	6542.54	4563.08	3.81575	3.65926	14247if	39	88879E32-02AA-4CBE-A5BD-CFBCE50FFF64	4.92765	5.32039	4.35069	4.21056	4.03516	4.64006	5.03405	3.61428	4.25766	4.4184	3.55371	5.62922	3.88014	3.62159	4.09539	4.97053	4.14763	3.60674	4.25663	4.93276	3.56916	4.15103	4.16989	3.29248	3.78075	4.39219	4.82193	4.60724	5.0407
P2	ea196	drought	7144.82	6545.32	3.85399	3.81593	14250if	13	88D61EBB-4C72-4583-843F-4482158F375F	5.12491	5.6622	4.6608	4.47848	4.11957	4.4512	4.97515	3.49736	4.28628	4.67619	3.41819	5.60554	4.01728	2.89473	4.61375	4.31628	4.92042	3.51892	4.6419	5.3538	3.40447	4.23737	4.27245	3.54232	3.97616	4.17444	4.65847	4.54987	5.14283
P2	ar122	drought	6186.7	5549.05	3.79146	3.74422	14241if	40	88FF25B2-7EC6-4FE4-9387-970E1E49E1F6	5.20665	4.84248	4.31939	4.58188	4.05515	4.40659	5.47778	3.2184	4.42533	4.55436	3.66119	5.65415	3.77794	3.08252	3.5983	3.60228	4.58544	3.21173	4.43731	5.45731	2.93991	4.21695	4.10723	2.95684	4.37224	4.08117	4.71225	4.10551	5.26923
P2	ea8	drought	6612.78	6746.76	3.82038	3.8291	14245if	37	8974B21A-65F1-43D6-89DE-B77DB2581203	5.13621	4.76131	4.39031	4.20239	4.24608	4.59815	5.20249	3.63988	4.34992	4.89164	3.2386	5.57228	3.69986	1.9779	4.37125	3.73187	4.92046	3.45326	4.63938	5.40638	3.16695	4.36367	4.14115	2.9439	3.93008	4.26726	4.81408	4.07519	5.36437
P2	ea153	control	6032.86	4685.43	3.78052	3.67075	14255if	32	89A23EB0-0E97-4D1D-8A65-E42BB42427A6	5.40372	4.72735	4.32987	4.53823	4.21176	4.32592	5.06194	3.20103	3.87168	4.63678	3.56467	5.72958	4.13569	3.01914	4.06375	4.01516	4.58499	3.35236	4.52594	5.54569	3.39063	4.07956	4.06979	3.25019	3.8973	3.93391	4.75355	4.32684	5.13999
P2	ea175	drought	6316.96	5894.69	3.80051	3.77046	14253if	26	89D1064B-59EB-44FB-9BED-54BED9E67BF3	5.23962	4.74607	4.2913	4.39606	4.07801	4.51047	4.99762	3.49848	4.64837	4.33461	3.63044	5.61031	4.28193	3.09502	4.65798	4.06936	4.847	3.08185	4.64636	5.20515	3.50954	4.21286	4.52992	3.23796	3.99052	4.41733	4.79327	4.20023	5.38208
P2	ea112	control	7190.66	5787.03	3.85677	3.76246	14258if	16	89F7AF58-0D25-4278-911C-DB8EB9D2B679	5.22708	5.18766	4.73927	4.30725	4.1554	4.47751	4.73636	3.57941	3.84016	4.7598	3.75865	5.63279	3.87431	2.30959	4.5288	4.16774	5.24987	3.06868	4.67435	5.25522	3.61234	4.28545	4.86116	3.15637	4.01595	4.567	4.93469	4.40493	5.35087
P2	ea43	drought	6968.74	6879.37	3.84315	3.83755	14245if	21	8A98566D-E8A7-44FD-996E-6665CD43FBD5	5.07839	5.74986	4.84216	4.34856	4.11995	4.303	5.06095	3.4086	4.16088	4.75153	3.41714	5.55441	3.91807	1.98994	4.51062	4.64163	4.90762	3.21211	4.67274	5.51075	2.8068	4.19117	4.14396	3.05093	4.17138	4.40756	4.67145	4.62325	5.16223
P2	Desiree	drought	6968.12	7117.78	3.84312	3.85234	14253if	47	8B39FA6A-6239-42A3-9B4F-92F03C9E96D0	5.18324	5.20725	4.25431	4.22959	3.92423	4.71557	5.27972	3.22693	4.23891	4.96836	3.77726	5.63094	3.82889	3.07857	3.7386	4.43553	4.80276	3.75881	4.60269	5.47083	2.62535	4.32398	4.294	3.48477	4.53741	4.10477	4.72505	4.19576	5.36755
P2	ea14	control	6408.06	5615.99	3.80673	3.74943	14243if	38	8BA8ECEF-D634-40F7-A418-80D05EA41F09	5.25726	5.31178	4.64947	4.34102	4.15475	4.5197	5.10687	3.43616	4.01669	4.81333	3.39447	5.599	3.89058	2.8397	4.21833	4.5497	4.54093	3.50882	4.66944	5.41866	3.49321	4.20686	4.55429	3.20349	3.96229	4.36434	4.71025	4.43576	5.09909
P2	ea145	drought	5868.76	5286.76	3.76855	3.72319	14243if	12	8C524620-454F-43A2-9191-0552167AD533	5.20909	5.06793	4.65336	4.40466	3.97819	4.3404	5.12464	3.572	4.34181	4.44979	3.49596	5.64118	4.20254	2.74448	4.61633	4.10463	4.68298	3.76437	4.77713	5.46669	3.48772	4.10826	4.37691	3.14573	3.90087	4.61626	4.67813	4.39586	5.1904
P2	ar123	control	7318.26	6041.1	3.86441	3.78112	14253if	52	8C658EAE-9018-4E30-BA00-F011BCBDDCDC	5.29229	5.13989	4.33969	4.41192	4.15243	4.5427	5.2713	3.50644	4.14947	4.55275	3.34448	5.62604	4.0669	3.12275	4.20341	4.39428	4.65252	3.75866	4.51858	5.39218	3.46971	4.23229	4.0087	3.19328	4.07851	4.54485	4.82958	4.38705	5.09546
P2	ea269	control	6808.74	5454.81	3.83307	3.73678	14260if	34	8D3E8446-C8F3-4357-89AC-A182505E6844	5.27071	5.14975	4.63152	4.6741	4.28264	4.44221	4.71403	3.51444	3.83269	4.58008	3.61065	5.5347	4.01158	3.01008	4.42187	4.47805	4.87661	3.60006	4.76416	5.27433	3.52099	4.20018	4.28381	3.3058	3.88463	4.4795	4.74593	4.44542	5.27787
P2	ea143	drought	7290.2	6903.85	3.86274	3.83909	14253if	59	8DA16BDA-EF2D-4155-A1CE-C1D8E40708F4	5.21436	5.14774	4.58137	4.29862	4.03015	4.35235	5.13258	3.34375	4.47631	4.48729	3.96533	5.58626	3.94992	3.10969	4.33519	4.02405	4.72817	3.60759	4.85002	5.40086	2.8521	4.19089	4.2649	3.00772	4.13754	4.16163	4.76093	4.51459	5.40864
P2	ea196	control	7278.1	5900	3.86202	3.77085	14250if	45	8DA2867A-2151-4488-BD6D-60084E869FA6	5.26012	5.54084	4.79313	4.63276	4.12243	4.46052	5.12149	3.5428	4.16826	4.54557	3.44326	5.61889	4.05742	2.35831	4.48542	4.35192	4.79401	3.81054	4.82522	5.35312	3.57916	4.12467	4.32857	3.13131	3.80701	4.58217	4.74319	4.59887	5.12892
P2	ar247	drought	5913.2	5849.12	3.77182	3.76709	14243if	13	8F9AFD09-EECC-4726-8E4F-7669D92538E2	5.14214	5.13955	4.372	3.99127	4.03374	4.32855	4.74462	3.15671	4.21066	5.1284	3.72383	5.63856	3.53156	2.91492	4.65646	3.69008	4.86424	2.99044	4.48944	5.39623	2.47171	4.45894	4.12216	3.29454	4.17446	4.59149	4.64772	4.18627	5.1426
P2	ea266	drought	6178.22	5904.16	3.79086	3.77116	14245if	32	90BFC42C-6564-46D6-88F9-7C6A9EBD927E	5.21286	5.37226	4.34319	4.14063	4.19074	4.62246	4.85172	3.15658	4.42775	5.16378	3.93223	5.64095	3.83766	3.01196	4.41298	4.12685	4.59667	3.38153	4.35686	5.08008	3.14347	4.36194	4.20668	3.06487	3.8445	4.12072	4.79488	4.34546	5.2612
P2	ar291	drought	7146.16	6096.92	3.85407	3.78511	14258if	36	90E9F471-96C2-4BC0-9CC5-3D00D2A4BB6B	5.25666	4.83987	4.3861	4.37638	4.21851	4.86582	5.26391	3.663	4.6362	4.50862	3.81928	5.56012	3.90237	4.3108	4.61792	4.17361	4.70738	3.35846	4.61993	5.28711	3.67655	4.36697	4.46854	3.53755	4.11745	4.24619	4.76302	4.13006	4.99245
P2	ar139	drought	6530.38	4886.59	3.81494	3.68901	14255if	25	9110DA68-30F7-4729-8E93-8B076828C4D6	5.33179	4.50608	4.35006	4.48792	4.05589	4.36509	5.25581	3.64315	4.41155	4.40914	3.51097	5.68201	4.08595	3.71293	3.8874	4.46471	4.42258	3.17947	4.51322	5.37619	3.11769	4.28552	3.92138	3.10038	4.10157	4.55878	4.83011	4.28056	5.2605
P2	ar106	drought	5958	5483.52	3.7751	3.73906	14245if	43	9118A3AE-2AB6-49D2-A248-DE9062EB3F3F	5.16385	4.84664	4.61049	4.57137	4.11361	4.32137	5.32279	3.55915	4.40482	4.66664	3.52153	5.62951	3.92236	3.1717	4.24567	4.1202	4.58811	2.96814	4.27587	5.55915	3.39533	4.32845	4.19113	3.24694	4.36264	4.29171	4.68362	4.17837	5.16262
P2	ea66	drought	4973.14	5585.29	3.69663	3.74705	14301if	21	923CAC60-0602-44DD-8B6D-BDEB66193A83	5.29052	4.69402	4.5938	4.70156	4.14042	5.26958	5.38394	3.28864	4.8593	4.75375	3.90918	6.01684	4.23835	3.10158	4.11814	4.25856	4.71046	3.43361	4.47219	5.71115	3.39472	4.31635	3.94355	3.44246	4.35788	3.21537	5.01603	4.43112	5.39906
P2	ea218	control	6597.36	5718.3	3.81937	3.75727	14253if	58	92451FA3-A2AD-44E7-B47E-0DC06C995925	5.34624	4.81446	4.54469	4.45909	4.08423	4.37422	4.89733	3.74844	4.41838	4.78849	3.46483	5.62723	4.23516	2.90567	4.26257	4.46496	4.77849	3.51441	4.7035	5.00763	3.39391	4.28814	4.33967	3.24513	3.75039	4.44966	4.76154	4.28443	5.13063
P2	ar268	control	5422.56	5106.07	3.7342	3.70809	14245if	8	9326B685-BE0C-4FE1-A344-2946A1EEB706	5.24497	4.71143	4.48615	4.37738	4.11487	4.58109	5.18161	3.6786	4.3134	4.88544	3.60903	5.60399	3.98548	3.40295	4.07219	4.49683	4.90422	3.45656	4.51387	5.24963	3.4649	4.36431	4.52283	3.17331	3.94209	4.82287	4.76818	4.31878	5.1222
P2	ea74	control	6506.6	5435.34	3.81335	3.73523	14258if	49	932DF130-ADBD-40CB-B119-B188A4C4F495	5.34773	5.37068	4.4544	4.45379	4.16786	4.23241	4.93619	3.63427	3.28008	4.39792	3.37313	5.57812	3.99043	2.96592	4.28992	4.30639	4.82905	3.1347	4.90767	5.14905	3.34483	4.17575	3.99405	3.22747	3.38433	4.5566	4.70855	4.38254	5.2096
P2	ar207	control	7074.9	5324.85	3.84972	3.72631	14250if	50	94219DA9-825F-44DF-A82F-0BF7A88CD8AD	5.31652	4.46245	4.18954	4.24395	4.06215	4.51332	5.11511	3.62551	4.40453	4.69243	3.97337	5.65325	4.10421	3.07939	3.24877	4.40452	4.52894	3.01191	4.64092	5.46326	2.98158	4.36475	4.39602	3.25222	4.39697	4.62614	4.80965	4.14555	5.32341
P2	ea140	drought	5576.86	5571.62	3.74639	3.74598	14241if	9	944B23AD-0AE2-4843-838E-FDB04792EEF4	5.10692	5.53334	4.56188	4.2826	4.03378	4.34012	4.85977	3.58663	4.38376	5.0893	3.5799	5.5835	3.91096	2.15686	4.28851	4.19204	4.8248	3.38996	4.66113	5.42018	2.95965	4.29223	4.18598	3.04149	4.28057	4.52941	4.7851	4.43659	5.23794
P2	ar247	control	7389.82	5946.01	3.86863	3.77423	14255if	48	945E4C0D-4D33-4738-86AD-E6714D0A587F	5.29364	5.30828	4.68967	4.43836	4.07788	4.17913	5.15875	3.12776	3.94177	4.6921	3.4628	5.62169	3.70884	3.05177	4.39978	4.53905	4.61723	3.35165	4.50122	5.47578	3.17973	4.19055	4.12269	3.09148	3.93994	4.22977	4.85924	4.61433	5.08988
P2	ar52	control	6330.68	4843.34	3.80145	3.68515	14245if	48	947F626D-1D82-41D0-9E80-9D479CCB2066	5.37398	4.65337	4.46323	4.27581	4.07912	4.66741	5.12047	3.80454	4.78352	4.68682	3.83961	5.69271	3.94473	3.16179	4.31484	4.16523	4.78112	3.11571	4.81602	5.03838	3.40021	4.42484	4.12677	2.83441	4.35569	4.7346	4.72734	4.53323	5.33124
P2	ea165	drought	6826.78	6104.08	3.83422	3.78562	14245if	12	95698FB2-8B47-4CDF-85E1-D153EFF718AE	5.13393	5.62335	4.59103	4.37676	4.1474	4.14762	4.90528	3.55001	3.85725	4.81464	3.53475	5.61898	4.01864	2.88281	3.78381	4.5095	5.01016	3.71678	4.75747	5.2797	2.93073	4.21477	4.49589	3.49315	3.76119	4.44417	4.66087	4.60659	5.21019
P2	ar133	control	6007.02	5129.77	3.77866	3.7101	14250if	25	95D4F447-05F6-4EA0-B18F-ECE101C52931	5.29094	4.3047	4.16787	4.2694	4.07081	4.5097	5.20066	3.77061	4.55706	4.78917	2.83652	5.69358	3.95321	3.86336	4.02335	3.8904	4.6833	3.70649	4.50906	5.31333	2.88695	4.43712	4.08709	2.992	4.34407	4.45881	4.76246	4.10223	5.03057
P2	ar157	drought	7174.18	5488.08	3.85577	3.73942	14243if	53	976F66A3-2444-45AA-A1A0-B1FBAF0FA894	5.27035	5.05761	4.88048	4.3098	3.98134	4.71208	4.8261	3.15969	4.33821	4.97784	3.83453	5.6222	3.79056	3.00756	4.36431	4.13849	4.8884	3.06778	4.62166	4.97026	4.46983	4.28618	4.09632	3.31716	3.94046	4.48985	4.69507	4.24515	4.59443
P2	ea115	control	6318.58	4283.15	3.80062	3.63176	14255if	26	97833AF8-B570-4467-B0D3-0B655D03F19D	5.42058	3.67049	4.32679	3.57352	4.22856	4.55867	5.02005	3.40367	4.94434	4.47382	3.70424	5.72173	3.96853	3.10604	4.03827	3.29051	4.45256	3.56591	4.65663	4.16423	3.39464	4.21302	3.91807	3.23861	3.73915	4.17432	4.96932	4.35331	5.21054
P2	ea79	drought	6569.86	6207.05	3.81756	3.79289	14247if	26	981D0D82-3B04-40D1-9110-F53069075964	5.20021	5.28272	4.73999	4.58618	4.20979	4.33448	5.02762	3.28705	4.30393	4.66778	3.89753	5.59379	3.96057	2.89847	3.71996	4.4411	4.9021	3.14444	4.73007	5.5296	2.92925	4.32035	4.18935	3.26713	3.94129	4.82439	4.64779	4.44657	5.46166
P2	ar43	control	5679.56	4831.74	3.75431	3.6841	14255if	35	9A82DAB1-D83A-4978-B88E-E17758C42E0A	5.36699	4.87764	4.28138	4.27402	4.02764	4.45464	5.13666	3.65101	4.25157	4.67575	3.59706	5.62897	4.07746	3.07647	3.81445	4.55681	4.65635	3.76748	4.41186	5.32081	3.37968	4.33307	4.20309	3.28383	4.11908	4.49762	4.75994	4.39541	5.16396
P2	ar48	control	6818.62	4737.02	3.8337	3.67551	14250if	38	9B876A93-D95F-4AD3-AB4E-3E3FEC74A2F3	5.37971	4.52052	4.6735	4.14416	4.10132	4.63043	5.06823	3.35111	4.43058	4.49799	3.61659	5.71441	3.73095	3.61077	3.77354	4.29381	4.39908	3.40805	4.56133	4.98679	3.53862	4.2441	4.38794	3.16099	3.95785	4.63698	4.8133	4.48191	5.12419
P2	ea38	control	7190	5120.67	3.85673	3.70933	14258if	47	9B97422A-2D5A-4626-8574-00C8FF85C199	5.39992	4.84578	4.31336	4.49066	4.07174	4.16821	4.97754	3.46353	2.91703	4.74612	3.57985	5.68541	3.90398	2.97004	3.73184	4.39788	4.54885	3.35924	4.72448	5.27243	3.1149	4.14615	3.18038	2.95838	3.80506	4.47681	4.81582	4.49084	5.12439
P2	ar149	drought	5323.62	5233.91	3.72621	3.71883	14241if	36	9BAD5898-3CFA-4B95-B8DD-5A546A330014	5.21299	4.40526	4.24999	4.25832	3.96113	4.65594	5.0302	3.51546	4.3437	4.97017	4.15097	5.58013	3.7305	2.35618	4.87884	3.87142	4.59231	3.06908	4.40953	5.32712	3.07603	4.36142	4.42869	3.50638	4.27907	3.2921	4.71597	3.84368	5.30742
P2	ea125	control	7215.38	5329.51	3.85826	3.72669	14253if	60	9BBBCBF0-0080-4FF0-93F7-AE4B1C7F053A	5.38748	5.07009	4.65272	4.4254	4.12867	4.11213	5.06879	3.51259	3.05609	4.44967	3.52249	5.5882	4.14035	2.98326	4.24652	4.08569	4.79452	3.72535	4.9322	4.97447	3.48258	4.11785	4.30475	3.0121	3.47498	4.39104	4.76692	4.51286	5.20676
P2	ar117	drought	7455.62	6503.43	3.87248	3.81314	14253if	33	9C4AF355-2E48-4899-AC59-7691D8A07FBB	5.20757	5.44246	4.43729	4.27731	4.01004	4.71785	5.2203	3.66351	4.59434	4.72017	3.68865	5.62017	3.89054	3.13637	3.51178	4.24718	4.77629	3.02364	4.40086	5.28569	3.31744	4.37948	4.26773	3.17721	4.31006	4.0107	4.74068	4.32678	5.24282
P2	ea92	control	5903.74	4402.07	3.77113	3.64366	14243if	21	9CC881CF-1E47-460A-976F-F74E4A0B7D0A	5.26163	5.15269	4.36136	4.37903	4.14371	4.49068	5.04913	3.46654	4.29209	4.57334	3.56602	5.70728	4.35014	2.98125	4.06741	4.51095	4.34992	3.25829	4.30581	5.27582	3.36376	4.19071	3.90986	3.40514	4.07898	4.04168	4.77981	4.46021	5.24819
P2	Ramses	drought	7266.36	6155.37	3.86132	3.78925	14250if	24	9D26214D-7944-4224-AC3C-8B617BC133EF	5.1644	4.87742	4.11758	4.15043	4.00734	4.58563	5.1988	3.41876	4.43827	4.77264	3.72391	5.61947	3.50893	3.12359	3.48831	3.88054	4.5371	3.26523	4.23566	5.27483	3.28411	4.4241	3.81297	3.11524	4.23024	4.3867	4.75625	4.21583	5.38334
P2	ar165	control	6512.44	4779.66	3.81374	3.6794	14243if	59	9E0E71A4-00CE-4F80-B7EC-2596C3A4619F	5.38353	4.74272	4.48658	4.4422	4.04325	4.6634	5.05501	3.72235	4.45714	4.63876	3.63457	5.68271	4.00029	3.12217	4.13646	4.44858	4.7872	3.2286	4.66814	5.28747	3.27174	4.32287	4.20373	3.27882	4.39319	4.02818	4.81313	4.23118	5.36548
P2	ar141	control	6600.66	5648.48	3.81959	3.75193	14255if	21	9F7563A8-7ED5-449C-A8E5-105B6DEA05EF	5.26484	5.02189	4.62108	4.26609	3.9575	4.47531	5.43117	3.35881	4.31083	4.69158	2.64837	5.66053	3.55824	3.45969	3.42013	4.3965	4.63892	3.18925	4.47335	5.55931	3.15071	4.27351	4.17979	3.22825	4.18326	4.13456	4.73921	4.23841	5.14898
P2	ea186	control	6447.82	5308.74	3.80941	3.72499	14243if	54	9FB31EE8-CAA5-4758-8143-5F52C568A061	5.30712	4.58739	4.18924	4.486	4.08257	4.65768	5.25133	3.42439	4.45669	4.95248	3.61695	5.62175	3.96558	3.05179	4.31288	3.82293	4.81722	3.38228	4.86215	5.47615	3.40689	4.21719	4.28336	3.16414	4.07443	4.244	4.71881	4.11871	5.33396
P2	ea28	control	7403.8	4764.33	3.86945	3.678	14258if	60	A1BB6880-E5B7-429C-BC29-BE31857A26D8	5.25836	4.45372	4.39172	4.26616	4.14359	4.51452	5.19911	3.29206	4.45431	4.59099	3.5001	5.66249	4.09407	3.03538	4.49107	4.05458	4.40538	3.19784	4.6473	4.91801	3.49068	4.25996	4.33333	3.02353	3.55756	4.29067	4.87482	4.34697	5.11901
P2	ea222	drought	6503.22	6044.6	3.81313	3.78137	14258if	39	A25AB8FB-9C7D-4288-899D-B20373239B02	5.25242	5.08086	4.58138	4.36401	4.33828	4.57116	4.82648	3.48293	4.52209	5.11692	3.5472	5.67316	3.74737	2.86415	4.22574	3.95653	4.73881	3.57405	4.60624	5.27923	3.27831	4.33849	4.15919	3.43261	3.71782	4.17123	4.7274	4.35309	5.08821
P2	Ramses	drought	7001.48	6188.17	3.84519	3.79156	14253if	24	A2EC1D14-1F76-4A79-9EDF-868C615054A4	5.22	4.99231	4.426	4.5851	4.12947	4.80876	5.44393	3.72708	4.52429	4.30352	3.64625	5.61916	4.25931	3.3845	3.60736	4.21881	4.63464	3.38252	4.49447	5.08915	3.43688	4.24471	3.86704	3.26747	3.93498	4.43981	4.7546	4.39665	5.45297
P2	ea273	control	6615.26	5289.4	3.82055	3.72341	14258if	45	A3EE9E70-3B65-4B46-AC3F-AEA5BCE057AE	5.34694	4.75037	4.42634	4.21363	4.14703	4.21612	4.87392	3.27758	4.35687	4.76678	3.4639	5.70976	3.94445	2.92268	4.25879	3.9254	4.67655	3.44403	4.49399	5.17021	3.26196	4.34231	3.26711	2.9928	3.69646	4.45806	4.74181	4.30816	5.15187
P2	ea296	drought	6430.32	6501.16	3.80823	3.81299	14250if	29	A52A4869-00D5-409B-A8CC-285328B8C8C0	5.17287	5.39789	4.80067	4.18845	4.25752	4.45895	4.86565	3.4706	4.24216	4.73855	3.87987	5.58031	4.13059	2.32812	4.3122	4.46909	4.89852	3.8555	4.60263	5.45758	3.19849	4.26717	4.512	3.56349	4.21332	4.46711	4.58164	4.47161	5.3098
P2	ar67	control	6167.7	5428.11	3.79012	3.73465	14247if	32	A61788A2-7C29-42B6-AC0E-F09C11FA8009	5.30261	5.1796	4.60541	4.46916	4.40102	3.98178	4.79424	3.60832	3.02347	4.60944	3.92147	5.57053	3.88888	3.93385	4.02818	4.39941	4.69568	3.21051	4.63026	5.13835	3.38012	4.28358	4.96005	3.17014	3.35118	4.81793	4.78475	4.58253	5.09858
P2	ea162	drought	6802.62	6068.86	3.83268	3.78311	14253if	42	A6E93E91-251B-41A7-9242-46BB8C7EE180	5.269	4.67218	4.2719	4.15697	4.14282	4.71828	5.01453	3.46761	4.69662	4.92777	3.67942	5.66947	3.80393	3.09675	4.41916	3.36817	4.78477	3.6501	4.60789	5.12952	2.52406	4.36753	4.35544	3.12405	3.87231	3.99869	4.73269	4.07003	5.24325
P2	ar21	control	6092.04	4632.12	3.78476	3.66578	14245if	18	A73D5A2C-95C5-4516-B1A3-BABCB2BC74DC	5.33542	4.69352	4.49022	4.32032	4.17062	4.4929	5.34425	3.41911	4.70935	4.40723	3.44817	5.71264	4.01991	3.91892	4.36847	4.09311	4.4578	3.39764	4.32898	5.45294	3.12953	4.27876	4.10799	3.09315	4.16339	4.22867	4.83332	4.51969	5.32668
P2	ar161	control	6289.4	4315.99	3.79861	3.63508	14245if	7	A8B0D13F-3C00-4753-9013-AFE344726D29	5.27465	5.28811	4.38605	4.42002	3.91637	4.43781	5.15337	3.51277	4.04342	4.61374	3.44169	5.67131	4.06254	3.26868	3.89792	4.71698	4.53011	3.18515	4.13924	5.35327	3.37311	4.23739	4.00563	3.49203	3.94412	3.90373	4.79674	4.67839	5.0102
P2	ea201	drought	7101.96	6431.34	3.85138	3.8083	14258if	43	AA412056-3ADE-4BB1-B821-63A9C3B99C16	5.22057	4.93957	4.66335	4.48848	4.17164	4.8181	4.77092	3.75953	4.65812	4.89188	3.71865	5.51208	4.07677	3.1647	4.63726	4.39434	4.86328	3.31617	4.66901	5.13511	3.59509	4.26544	4.47744	3.44264	3.53337	4.11676	4.83512	4.3086	5.3699
P2	ar23	control	7292.94	5944.8	3.8629	3.77414	14258if	48	AA7C8094-32D4-4661-B4EC-D7ED912CD040	5.20616	5.22102	4.70377	4.28689	4.04602	4.31218	5.23719	3.29389	4.319	4.62909	3.5952	5.63091	3.80287	4.00083	4.28536	4.65565	4.37934	3.54826	4.2566	5.46104	3.15056	4.38804	3.80358	3.04722	4.30018	4.53302	4.7146	4.4846	5.41647
P2	ea54	drought	6385.52	5986.25	3.8052	3.77715	14253if	28	AB7BAD92-F9DB-451A-9CE5-CB605DBCA220	5.24176	5.59675	4.28124	4.4274	4.10149	4.48697	5.29805	3.27468	4.62466	4.69128	2.64825	5.68137	3.97861	2.85066	3.35931	4.07663	4.49405	3.4126	4.47406	5.26138	3.161	4.23795	3.89301	3.17372	4.06563	4.23196	4.69614	4.55611	5.15831
P2	ar269	control	6820.8	5083.23	3.83384	3.70614	14255if	11	ABDD6114-6FAA-455B-9928-FCFF933CDF90	5.30908	4.52879	4.37371	4.32874	4.07761	4.38859	5.11157	3.63055	4.49098	4.56222	3.66244	5.71677	4.02765	3.0893	4.16358	4.13057	4.50645	3.47224	4.53726	4.98211	3.15988	4.25622	4.26482	3.02261	3.58226	4.50993	4.81861	4.349	4.99195
P2	ea54	control	7167.28	5916.37	3.85535	3.77206	14253if	57	AC82339F-5E07-42F7-AF10-240B6AE0BFD4	5.31561	5.36423	4.57453	4.59362	4.22733	4.4148	5.10001	3.64516	4.44974	4.4032	3.27857	5.64919	4.05571	2.95695	3.75155	4.56115	4.68713	3.9943	4.89258	5.0892	3.08418	4.20165	4.31989	2.94394	3.84405	4.51235	4.78872	4.68053	5.22213
P2	ar139	control	6109.22	4904.03	3.78599	3.69055	14255if	15	AD44BB9A-59A8-479B-9C23-B69BCDF137EA	5.33715	5.00488	4.49908	4.35979	4.04379	4.19817	5.13088	3.64446	3.84132	4.55128	3.60449	5.67296	3.96744	3.8952	4.20699	4.61108	4.63901	3.25356	4.55051	5.41958	3.15685	4.31368	4.42078	3.25133	4.22193	4.2818	4.81429	4.43159	5.20644
P2	ea113	control	5819.92	4745.08	3.76492	3.67624	14258if	13	AD58777B-AD5A-459F-829E-E6EBE3A6F9A2	5.1602	5.02	4.31062	4.34981	4.18005	4.21525	4.84548	3.41688	3.50122	4.6613	3.11737	5.71649	4.17573	2.95437	3.68251	4.3102	4.38983	3.46665	4.32235	5.39839	3.01608	4.21432	3.92581	3.15922	4.24491	4.30934	4.78696	4.29446	5.10002
P2	ea183	control	6706.42	4632.7	3.82649	3.66583	14247if	23	AE3268A5-F046-41C9-8C65-D9CC3990A24D	5.3766	4.9327	4.51592	3.64136	4.12926	4.52555	4.28651	3.36937	4.97928	4.28675	3.7868	5.62773	4.08169	2.91401	3.56221	4.32885	4.93992	3.51392	4.78453	3.992	3.11387	4.30769	4.62619	3.16424	3.57027	4.81776	4.73069	4.58433	5.39389
P2	ar48	drought	6543.82	6462.89	3.81583	3.81043	14253if	20	AE386B3F-8419-4AA7-A14D-DD6041718BFC	5.17274	5.41994	4.64434	4.33401	4.09069	4.5919	5.04751	3.47544	4.33429	4.77283	3.4948	5.60502	3.99388	4.00392	4.24019	4.56585	4.57872	3.51565	4.42636	5.22124	3.33958	4.28297	4.65827	3.44859	3.93158	4.45014	4.84006	4.38111	5.03695
P2	Ramses	control	5363.92	4752.64	3.72948	3.67694	14245if	26	AF901391-C47B-4665-BE46-1AD7A9E399E3	5.25449	4.09663	4.16591	4.22375	4.09116	4.83491	5.26658	3.7432	4.42911	4.81012	3.52679	5.72653	4.08232	3.0777	3.34032	4.16236	4.51974	3.4508	4.38604	5.52483	3.33485	4.4051	4.19537	3.27702	4.23216	4.23788	4.77538	4.15008	5.43278
P2	ea125	drought	5509	4663.52	3.74107	3.66871	14241if	14	AFC71389-1016-4DE0-B71E-753A45876328	5.20893	4.49767	4.35188	4.35859	4.14651	4.64918	5.07329	3.58479	4.4646	4.90326	3.67371	5.66026	4.17396	3.10362	4.32229	3.8221	4.90684	3.18542	4.74027	5.14802	3.30883	4.31025	4.16967	3.57697	3.94	4.29318	4.83176	4.12419	5.03331
P2	ea263	drought	6336.06	5451.17	3.80182	3.73649	14243if	28	B047CD64-95C7-4886-90CA-937DF0D0C194	5.21836	4.7637	4.55833	4.29434	4.1995	4.76787	5.3024	3.35525	4.5187	4.6568	3.63812	5.61529	4.07939	2.98474	4.34217	4.10566	4.75948	4.11307	4.76375	5.32331	3.57535	4.10761	4.18268	3.12249	4.00428	4.86969	4.8022	4.13171	5.25209
P2	ar126	drought	6598	4454.48	3.81941	3.6488	14243if	41	B07470AC-137C-49C2-B978-6248E3485092	5.00854	5.92963	4.62684	4.31249	3.93899	4.38385	5.25401	3.33088	4.18231	4.69465	3.44889	5.58049	3.93141	2.95423	4.34337	4.65887	4.39802	3.30943	4.2011	5.32749	3.37302	4.27623	3.97948	3.31131	4.12565	4.48956	4.85393	4.5618	4.94083
P2	ea165	control	6234.74	4306.84	3.79482	3.63416	14245if	16	B132012D-BAAF-4BC3-8115-B9756FD0D7B9	5.34595	5.02261	4.62011	4.35111	4.20226	4.27482	4.83819	3.40657	4.28339	4.48731	3.59985	5.65181	4.13695	2.80876	3.1545	4.48042	4.80019	4.0846	4.57256	4.68806	3.36808	4.17089	4.3192	3.36651	3.70598	4.33085	4.77111	4.53329	5.20048
P2	ar183	control	6694.48	5892.94	3.82572	3.77033	14253if	23	B2558636-4FD8-4C52-857D-EEA9FFE1042C	5.16264	4.76191	4.55045	4.52388	3.99561	4.84282	4.99421	3.12488	4.54845	4.49465	3.79526	5.63199	4.17026	2.88117	4.46599	4.43983	4.32725	3.33472	4.21207	5.35246	3.82134	4.19256	3.9733	3.46794	4.19459	3.60785	4.78885	4.15232	5.00148
P2	ar141	drought	6582.58	5920.01	3.8184	3.77232	14250if	9	B2FF1A86-F4CA-43ED-A9C5-6B32E17A9647	5.18866	5.27857	4.41993	4.26508	3.86646	4.55395	5.28446	3.32676	4.46907	4.85643	2.66851	5.65238	3.66869	3.39484	3.52948	4.33482	4.54626	3.29382	4.26538	5.42579	3.11682	4.25947	4.11043	3.34347	4.2782	4.2374	4.84602	4.40166	5.11219
P2	ar129	drought	6427.08	5835.43	3.80801	3.76607	14253if	18	B38A6655-E758-4082-9B9E-745E1C023F4D	5.24414	4.7181	4.22707	4.61948	4.13323	4.64893	5.2208	3.63481	4.52822	4.66375	3.55968	5.64708	3.86883	3.06256	4.47496	4.39548	4.62507	3.58046	4.43228	5.47759	3.483	4.25567	4.46356	3.44177	4.34282	3.73093	4.79005	4.24684	5.285
P2	ar199	drought	5645.58	5492.9	3.75171	3.7398	14241if	15	B3E49A48-8D7B-48C9-96EA-FB6501BCF6B2	5.13217	5.58556	4.53705	4.06603	3.96436	4.31203	4.69749	3.77957	4.30193	4.49565	3.53653	5.57745	3.85315	2.32198	4.52045	4.43639	4.9098	4.02019	4.67568	5.07981	3.41302	4.22213	4.53892	3.28356	4.11063	4.56989	4.65308	4.48502	5.22167
P2	ar71	drought	6770.96	6319.63	3.83065	3.80069	14250if	17	B44ABC39-6130-44A5-987F-2706A7162829	5.1441	5.43223	4.68392	4.47326	4.20772	4.8136	5.05624	3.29559	4.67474	4.62096	3.83962	5.49706	4.28011	4.4473	4.44403	4.54403	4.80945	3.31029	4.50736	4.92092	3.51765	4.36856	3.82406	3.89802	3.95404	3.86333	4.68809	4.48674	5.26962
P2	ar61	control	6760.56	3896.05	3.82998	3.59062	14250if	36	B4D2A331-6685-4F56-80BC-322058869598	5.04254	4.74023	4.23032	4.48653	4.17111	4.4495	5.07295	3.41653	4.46196	4.48264	3.61833	5.75743	3.97619	2.97551	3.78837	4.09046	4.30321	3.29717	4.32006	5.04339	3.36677	4.35881	3.88109	3.24735	3.8642	4.2995	4.85471	4.28845	5.15741
P2	ar23	drought	6776.96	6135.05	3.83103	3.78782	14245if	45	B572B38E-DA4F-4058-995B-377F87013048	5.17833	5.52115	4.60816	4.24999	4.0823	4.27314	5.40973	3.52921	4.45053	4.65635	3.57391	5.59537	3.73166	4.11251	4.37719	4.33746	4.45869	3.02206	4.3275	5.47895	2.82214	4.37272	4.00659	3.2018	4.41794	4.10686	4.67881	4.41279	5.43882
P2	ar99	control	5007.16	4633.78	3.69959	3.66594	14258if	41	B5903AC9-5C2F-45C0-AD97-DA0EA93B3A8E	5.36228	4.74833	4.36941	4.23488	3.97498	3.9974	5.08625	3.43498	3.97663	4.43115	3.12335	5.72667	3.95959	3.28586	3.77487	3.96585	4.56331	3.25057	4.64415	5.54514	3.26791	4.25643	4.15114	3.38819	4.22801	3.97062	4.78173	4.32389	5.07989
P2	ea43	control	6432.68	5798.77	3.80839	3.76334	14243if	57	B7E0E5ED-39D8-49CB-AF24-99A6AAAF6409	5.24304	4.95531	4.57601	4.30111	3.97343	4.38281	5.16565	3.2091	4.06326	4.76827	3.38907	5.63064	3.87833	2.95581	4.26731	4.43316	4.66405	3.4343	4.5095	5.52075	3.06541	4.14638	4.15914	3.13331	4.2911	4.12957	4.7742	4.23769	5.22875
P2	ar165	drought	6887.04	5876.71	3.83803	3.76913	14247if	19	B826F65C-9674-4BA6-89A9-B72D5B308421	5.23362	5.28677	4.54216	4.44774	4.2243	4.65901	4.81104	3.76481	4.82936	4.50516	3.79516	5.57707	4.05748	3.1663	4.53458	4.7461	4.7366	3.13243	4.58941	4.83301	3.15448	4.36743	4.28705	3.39146	4.13876	3.69371	4.82841	4.68292	5.37411
P2	ea7	control	6358.16	6434.23	3.80333	3.8085	14253if	14	B9119F14-63E2-47C7-BF11-7595DBC6D115	5.16808	4.92832	4.49691	4.46182	4.00872	4.61172	5.04121	3.47648	4.07234	4.96874	3.25318	5.64134	3.9468	2.99743	4.24718	4.48406	4.83891	3.50863	4.8225	5.41051	3.30016	4.22453	4.51363	3.31005	4.17162	4.66198	4.75255	4.29767	5.23736
P2	ea200	drought	6276.92	5777.86	3.79775	3.76177	14243if	32	B951ED14-3D4F-48F1-89DB-1B3C0629B979	5.19229	5.80841	4.5983	4.18193	4.07911	4.31971	5.10579	3.55975	4.54078	4.64278	3.69141	5.59723	3.91876	2.87856	3.56459	4.31355	4.97302	3.03898	4.75375	4.95875	3.22144	4.21698	4.23391	3.52484	3.77141	4.03912	4.7472	4.60809	5.02471
P2	ea207	control	5954.72	4738.63	3.77486	3.67565	14243if	17	BB01D050-156E-41AC-878F-8DDCED6C81A6	5.3025	4.96071	4.54146	4.47119	4.13121	4.31062	4.88549	3.59096	4.13091	4.66952	3.40355	5.68236	4.35328	2.85313	3.18551	4.3202	4.51858	3.12488	4.23274	5.29344	3.30003	4.34753	4.18716	3.17131	4.09344	4.16862	4.65676	4.24689	5.18242
P2	ar9	drought	7285.54	5958.86	3.86246	3.77516	14245if	42	BB4F0450-20E1-4C8A-BC37-2ACC86B9E1AC	5.18957	4.95677	4.35182	4.40277	4.00966	4.63427	4.77243	3.5866	4.37375	4.69566	3.75464	5.57188	3.88906	3.81182	4.18584	4.29158	4.50712	3.14034	4.59432	5.07892	3.46077	4.302	4.17015	3.39168	3.98234	4.38714	4.71181	4.11855	5.17309
P2	ar282	drought	6494.8	6004.43	3.81257	3.77847	14260if	35	BC6C95D1-910A-41E7-A9B2-3D7497322137	5.21704	4.56937	4.26731	4.20043	4.20778	4.19031	4.99604	3.05884	4.32906	5.05783	3.71417	5.67328	3.44844	3.14658	4.79189	3.50321	4.75998	3.65759	4.35207	5.30432	2.90279	4.4585	4.41545	3.54461	3.93621	3.66794	4.70072	3.90654	4.98873
P2	ar121	control	6680.74	4889.51	3.82482	3.68927	14253if	35	BD93814B-6642-496F-BC66-21E56947957F	5.3991	4.48276	4.49849	4.47047	4.25745	4.3696	5.10427	3.48963	4.56047	4.48158	3.77397	5.71411	4.0452	3.17209	4.3016	4.31474	4.52185	3.47617	4.58702	4.87068	3.17054	4.29618	4.35172	3.01531	3.6084	4.46316	4.8833	4.59952	5.11821
P2	ea232	drought	5078.24	5001.12	3.70571	3.69907	14253if	12	BF2ECB1D-4FB8-4F39-A642-D2A6DF558AFD	5.33132	4.91288	4.22186	4.25286	4.02244	4.12425	4.74072	3.41457	2.88186	4.64056	3.68596	5.66756	3.85036	2.91858	4.1839	3.75353	4.69999	3.80412	4.59731	5.17471	3.43844	4.07263	4.0011	3.3862	3.44187	4.71424	4.73375	4.2644	5.13585
P2	ar249	control	6711.88	4804.27	3.82684	3.68163	14243if	43	C08FDDAE-F8D5-4A9F-99A5-E480DF26CBEE	5.30413	4.12282	4.25365	4.25021	4.11778	4.31551	5.10869	3.52151	4.19623	4.84149	3.64622	5.68755	3.85599	3.17669	3.7298	4.12176	4.77979	3.30782	4.44662	5.15249	3.23927	4.51454	4.75173	3.15212	4.3764	4.39445	4.85301	4.08443	5.40931
P2	ea200	control	6567.16	5449.02	3.81738	3.73632	14253if	15	C0E81905-7A0D-41E8-9CF7-A424DB9A5965	5.2694	5.15222	4.64677	4.379	4.0676	4.23303	4.81652	3.70484	4.3808	4.37586	3.73711	5.69316	4.35189	2.78814	3.52269	4.40929	4.85584	3.35956	4.65201	4.88158	3.34603	4.11485	4.2966	3.2909	3.52368	4.54338	4.83273	4.57766	5.09754
P2	ar87	drought	5583.36	4247.91	3.7469	3.62818	14241if	24	C14CE960-D6B7-470D-99B8-5D1BFC5CB95F	5.29277	4.48999	4.61178	4.36512	4.15171	4.77036	5.23305	3.51473	4.72144	4.81741	4.1205	5.69316	3.86195	4.07148	4.09467	3.73904	4.56418	3.24033	4.35422	5.28795	3.01389	4.35418	4.07098	2.93372	4.40918	4.63032	4.72055	4.21388	5.48975
P2	ar199	control	6759.76	6360.68	3.82993	3.8035	14250if	48	C2AD2860-E2FA-45AD-AC87-C44643E4CA0C	5.24011	5.14043	4.71385	4.26759	4.02456	4.29718	5.05139	3.54176	4.1779	4.68346	3.56311	5.5783	3.74094	2.36074	4.30258	4.4608	4.87219	3.80873	4.89185	5.05255	2.96433	4.1549	4.61575	3.06169	4.03012	4.43726	4.78317	4.46359	5.18335
P2	ea111	drought	6490.7	6516.94	3.81229	3.81404	14253if	22	C37768D7-4AEF-4E99-AD44-BEECCE32DF44	5.17241	5.19965	4.62853	4.48112	4.21817	4.78037	4.85307	3.11102	4.45843	4.81681	3.68478	5.6353	4.00434	2.9057	4.33788	4.35568	4.88943	3.65455	4.65836	5.44492	3.45515	4.22297	4.39405	3.3796	4.1559	3.85875	4.76986	4.57193	5.27912
P2	ea113	drought	6465.14	5763.76	3.81058	3.76071	14243if	37	C3A943CA-5656-4D17-A7B2-531EFBE182D6	5.22647	5.75086	4.61685	4.3354	4.18013	4.36652	4.71421	3.43813	4.23017	4.74416	3.46583	5.54122	3.95585	3.01623	4.2038	4.57691	4.74014	3.04413	4.67627	5.47814	3.22731	4.21643	4.24442	3.63881	4.24565	4.50387	4.64036	4.72592	5.136
P2	ar216	drought	6813.06	5994.51	3.83334	3.77775	14260if	29	C4222B3B-1E2A-4B47-9F2C-7F6FE7E9B18F	5.2038	4.49455	4.16649	4.47374	4.11878	4.6519	5.36812	3.63022	4.62294	4.48039	3.69811	5.62323	3.97913	3.56101	3.76003	3.95674	4.8675	3.40192	4.53308	5.47518	3.32238	4.36804	4.41695	3.25524	4.32962	4.11689	4.79213	4.00108	5.16875
P2	ar245	control	5909.38	4939.55	3.77154	3.69369	14250if	28	C444DD5C-E2D8-48D2-AFC9-10FBDE027DF2	5.33774	4.48649	4.28639	4.33425	4.02219	4.49856	4.98639	3.73512	4.45908	4.52786	3.89842	5.68641	3.82715	3.60172	3.95839	3.92577	4.51489	3.08685	4.35286	5.05991	3.11981	4.34811	4.24028	3.2314	3.70341	4.16265	4.98421	4.38545	5.1791
P2	ar125	drought	7431.16	7118.14	3.87106	3.85237	14255if	13	C4807BDD-B1A4-42FA-B5DB-E7BE5B95C223	5.08616	5.47098	4.40827	4.16489	4.11488	4.58798	5.21286	3.59792	4.41572	5.06146	4.15264	5.59854	3.69451	2.77094	4.33218	4.12531	4.77335	3.31374	4.64567	5.34705	3.66333	4.34243	4.47987	3.16732	4.43137	3.63969	4.61192	4.33182	5.39824
P2	ea279	control	7345.92	6271.88	3.86605	3.7974	14258if	54	C49D1C79-4BE8-4064-86B6-215127BA0AA4	5.25492	5.27912	4.5254	4.32872	4.15897	4.41748	4.59763	3.13987	4.29975	4.70417	3.71158	5.59527	4.20081	2.93565	4.51653	4.53287	5.20036	3.18137	5.00407	5.15068	3.51814	4.40424	5.03561	3.24454	4.05496	4.64375	4.65787	4.5004	5.31978
P2	Euroresa	control	5799.22	4042.8	3.76337	3.60668	14241if	7	C5039DB2-6EEB-408A-A097-8FA075EF33FF	5.32479	5.07473	4.51921	4.66774	4.09378	4.70642	4.95718	3.43657	4.03504	4.54618	3.71382	5.59965	3.99012	3.64574	3.95027	4.76867	4.82264	3.55438	4.56635	4.85439	3.63446	4.26032	4.59618	3.28935	3.64306	4.40715	4.83887	4.62046	5.43056
P2	ea2	control	3897.9	3762.2	3.59083	3.57544	14241if	48	C57BFE65-FBAE-4D24-A424-F354678C1018	5.07965	4.69376	4.10634	4.02506	3.98347	4.60282	4.952	3.07604	4.56713	4.90408	3.61198	5.76405	4.08744	3.02659	4.12499	3.80719	4.57608	3.31416	4.37535	5.18297	3.28314	4.27059	4.05414	3.33336	4.33355	4.21527	4.76457	4.1904	5.17336
P2	ar68	control	6802.5	5255.92	3.83267	3.72065	14253if	19	C5CFBACE-AEE2-479A-9D60-C05FAC854756	5.30592	5.39663	4.54531	4.56418	4.18783	4.15637	5.37304	3.62717	4.06572	4.36155	2.76028	5.6763	3.92052	3.58305	3.92287	4.80743	4.53968	3.83869	4.39477	5.2965	3.31878	4.08084	4.61643	3.29697	3.76722	4.28649	4.74908	4.68341	5.14348
P2	ar95	control	6338.88	5378.67	3.80201	3.73068	14247if	49	C629ADC1-BD02-4A36-B401-5A8E1FB0CA2C	5.33916	4.23837	4.14037	4.31655	4.12748	4.64196	5.14269	3.52576	4.4898	4.8076	3.51413	5.66129	4.14823	3.0578	4.50763	4.15582	4.91138	3.48864	4.59755	5.40128	3.54828	4.49657	4.52061	3.12001	4.43527	4.61643	4.79089	3.98519	5.28131
P2	ea183	drought	6861.82	6404.18	3.83644	3.80646	14250if	26	C6373940-BBD8-4563-B3C4-FDA888A58682	5.17464	5.07494	4.33545	4.55824	4.26199	4.38625	4.80342	3.22132	4.75704	4.64257	3.89085	5.56851	4.00414	2.96318	3.81279	4.36331	4.80244	3.67899	4.71354	5.19759	3.15107	4.28192	4.23735	3.78129	3.75456	4.21958	4.832	4.2087	5.38056
P2	ea159	drought	5629.12	5152.53	3.75044	3.71202	14241if	11	C65E8F79-C403-4D9C-91EF-A3D2FDCC1D07	5.15407	5.77237	4.84317	4.69307	4.17756	4.73016	5.01019	3.73211	4.43501	4.69234	3.63034	5.58651	4.10157	2.95078	4.3619	4.25503	4.96188	3.08825	4.88887	5.21935	3.47519	4.17309	4.04456	3.35322	3.67606	4.14708	4.75003	4.57394	5.27048
P2	ar166	drought	5968.14	5034.18	3.77584	3.70193	14241if	20	C7FDCA29-0D16-4521-8C4F-C5584E668B81	5.17981	4.80934	4.25954	4.30997	4.02017	4.5457	5.158	3.61676	4.51547	4.76572	3.65139	5.6187	3.89743	4.33671	4.56945	4.31462	5.01425	3.91668	4.5712	5.30094	3.49613	4.4203	4.43394	3.23317	4.35352	4.26971	4.80394	4.20356	5.35078
P2	ar207	drought	6223.12	6434.31	3.79401	3.8085	14253if	27	C9608A7B-BEEA-471E-9960-9C4B822269FD	5.1983	5.04761	4.27948	4.171	4.05599	4.48326	5.15814	3.55591	4.5686	4.63646	3.94585	5.61658	4.09306	3.24116	3.71069	4.22584	4.7442	3.12446	4.43949	5.36914	2.51205	4.33496	4.01808	3.10706	4.395	3.67854	4.77331	4.22553	5.32918
P2	ar230	drought	5878.66	5432.26	3.76928	3.73498	14250if	10	C9984740-22CB-4EC9-9B68-5F86F55B3F25	5.24083	4.55981	4.22524	4.39408	4.08292	4.79866	5.06421	3.83431	4.62747	4.76291	3.40698	5.60772	4.17721	4.59388	4.57933	4.3299	4.80293	3.14351	4.51118	4.94342	3.34162	4.37836	4.3621	3.66659	4.02412	3.70547	4.83788	4.16444	5.06595
P2	ar164	drought	5384.16	4829.63	3.73112	3.68391	14241if	34	CA04EB9C-4CF4-425B-9EDB-FB1FC7211EDB	5.28768	5.11197	4.51061	4.50284	4.1001	4.42483	5.21181	3.41443	4.45048	4.55679	3.60334	5.59152	3.94638	2.40448	4.53944	4.33007	4.68374	3.39779	4.30859	5.28824	3.4438	4.29178	4.4461	3.4352	4.0029	4.36264	4.74883	4.25254	5.193
P2	ea263	control	6236.64	5063.75	3.79495	3.70447	14250if	21	CB1D98CD-6E25-481A-B027-5F3B95F5D9CE	5.30004	4.84962	4.53738	4.4392	4.19525	4.64694	5.37249	3.36618	4.33046	4.62577	3.51229	5.68855	4.03365	2.98384	4.24106	4.05661	4.78002	4.13016	4.72688	5.20883	3.62857	4.02268	4.36807	3.10313	3.95686	4.51409	4.81076	4.37659	5.20287
P2	ea215	control	5652.44	4758.44	3.75224	3.67746	14247if	33	CB286330-F97F-450A-9714-37C6B2EB3328	5.36949	4.38335	4.25594	4.18794	4.11778	4.44103	4.90504	3.28565	4.47693	4.75331	3.52456	5.73968	4.36037	2.98429	4.3924	3.98186	4.72504	3.56644	4.4379	5.03535	3.08574	4.24737	4.1915	3.3739	3.77747	3.63892	4.94105	4.20711	5.22175
P2	ar87	control	6240.44	3960.77	3.79522	3.59778	14241if	43	CC68B49E-43A9-479F-A344-7370DB563420	5.36052	3.71513	4.59227	3.35391	4.09747	5.07415	4.61424	3.59638	4.88692	4.71949	4.35618	5.65976	3.96184	3.98501	4.10745	4.46316	4.84063	3.31411	4.58518	4.76682	3.18792	4.35366	4.09815	3.13214	4.37669	4.64448	4.86928	4.2118	5.35875
P2	ea59	drought	7262.64	6971.78	3.86109	3.84334	14258if	52	CC9B784F-51F3-4721-B012-1CA5186BBBFB	5.18603	5.22516	4.59673	4.23144	4.13787	4.50632	5.11632	3.3438	4.5514	4.8979	3.53495	5.6206	3.90338	2.97058	3.55136	3.87529	4.98904	3.55799	4.8917	5.41574	2.9352	4.31899	4.64419	3.13118	4.27968	4.60959	4.77176	4.20756	5.11879
P2	ar229	drought	7104.18	7248.52	3.85151	3.86025	14247if	50	CD6BBD9D-00CB-4A7E-94C0-6127E6BC9A2E	5.15798	5.00132	4.3279	4.26882	4.03705	4.41106	5.01299	3.47482	4.47154	4.79826	3.58768	5.53714	3.57362	4.1453	4.38843	4.30009	4.70839	3.28128	4.30758	5.42226	2.52918	4.37688	4.27559	2.97905	4.27087	4.26384	4.87089	3.99551	5.19394
P2	Euroresa	control	5782.84	4553.89	3.76214	3.65838	14245if	6	CE38677F-7103-4CCB-A451-D226457F515E	5.31183	5.20192	4.61303	4.38453	4.05179	4.49339	4.84969	3.50368	2.8895	4.53274	3.47701	5.60776	4.17985	2.88517	3.69098	4.61912	4.98224	3.18778	4.59825	4.88118	3.50512	4.1108	4.37135	3.35066	3.79619	4.34359	4.70865	4.6425	5.33563
P2	ar235	control	6381.3	4872.86	3.80491	3.68778	14258if	19	CF2D5B02-ED54-468A-8BF6-0D887EB91514	5.25924	5.2955	4.50727	4.28865	4.06472	4.4145	4.93199	3.29514	3.39606	4.44341	3.28791	5.709	3.92852	3.06055	4.29379	4.39923	4.31824	3.14014	4.2261	5.33953	3.70174	4.13582	3.66552	3.16738	4.00408	4.14116	4.76439	4.55567	5.0998
P2	ea172	drought	5697.02	4902.88	3.75565	3.69045	14241if	28	CF860E64-EC62-48F0-842A-FC4736FDD1DE	5.22221	4.67824	4.39361	4.56565	4.24677	4.97818	5.00988	3.54993	4.38006	4.64031	3.56717	5.63625	3.94883	2.43892	4.48122	4.19488	4.86577	4.47979	4.91902	5.411	3.72196	4.25912	4.47619	3.34805	4.05024	4.6733	4.82875	4.17508	5.44964
P2	ar280	drought	7752.5	6953.25	3.88944	3.84219	14253if	34	D08C15F0-787F-408A-8B8C-B1E615127C74	5.15987	5.04776	4.68256	4.19121	4.07067	4.47104	4.89541	3.56374	4.56241	4.81947	3.87194	5.60891	3.78471	4.0693	4.19183	4.13368	4.86104	3.73407	4.42438	5.4461	3.48093	4.4967	4.35883	3.19066	4.53017	4.2444	4.69026	4.25417	5.19111
P2	ar249	drought	6242.36	5397.76	3.79535	3.73221	14245if	36	D09049F4-CF44-40B4-8D8C-562E4108A397	5.28424	4.53411	4.23668	4.26033	4.23261	4.45701	4.91962	3.44152	4.54291	4.82165	3.69548	5.63231	4.02304	3.10161	3.9994	4.34325	4.73186	3.20908	4.48887	5.25347	2.96961	4.39703	4.58895	3.10998	4.31535	4.24784	4.7759	4.17154	5.30887
P2	ar55	drought	6284.96	6277.52	3.7983	3.79779	14253if	16	D15BA990-8113-40E7-9F30-721C4FDBF5C9	5.19019	4.67515	4.26869	4.14924	4.02312	4.687	5.30364	3.55047	4.63893	4.72164	3.42803	5.62036	3.83816	3.11776	3.89121	3.90075	4.81529	3.73283	4.36233	5.34415	3.22842	4.39576	4.31924	3.34751	4.38548	4.36336	4.72181	4.06947	5.16518
P2	ar254	drought	6925.92	6576.5	3.84048	3.81799	14250if	40	D16C981F-29A2-47F2-A5F7-9CF01B84C701	5.19577	5.07024	4.28462	4.35528	4.10648	4.54673	5.18916	3.54116	4.55733	4.59278	3.83773	5.5312	3.9597	2.20037	4.40944	4.18111	4.67741	3.41485	4.48747	5.37592	2.87724	4.3475	4.27438	3.14473	4.24424	4.24338	4.72831	4.2116	5.31492
P2	ar121	drought	6075.66	5122.38	3.78359	3.70947	14241if	42	D21F23BB-8BCF-40C6-9C49-80F6AE63105F	5.26715	4.86472	4.44357	4.39989	4.23636	4.39893	5.13381	3.7014	4.44358	4.56011	3.78751	5.6262	3.84357	3.01108	4.40856	3.97343	4.40285	3.40265	4.59307	5.30139	3.51705	4.3849	4.14956	3.03185	3.72811	4.14339	4.76311	4.2641	5.15063
P2	ar293	control	6064.4	5027.26	3.78279	3.70133	14250if	6	D24B6FBC-97D2-411B-99C2-9849E09B5406	5.27848	5.42203	4.54374	4.60578	3.881	3.88098	5.08862	3.30184	2.8489	4.58006	3.55983	5.66138	3.97287	3.88379	4.14456	4.64772	4.34307	3.80104	4.02919	5.19755	3.50718	4.11254	4.09765	3.2258	3.91208	4.4871	4.88725	4.65451	5.19312
P2	ar163	control	6825.98	4746.14	3.83417	3.67634	14258if	42	D3C74A99-5FCF-44B1-B15C-609A2AF32D0D	5.1376	5.41345	4.61906	4.43758	4.09256	4.24656	5.14705	3.53703	4.26702	4.35657	3.0336	5.66147	3.98548	3.05252	3.8651	4.53868	4.25421	3.37173	4.43298	5.11256	3.3189	4.1348	3.81893	3.20765	3.93875	4.17027	4.80641	4.6364	5.14853
P2	ea17	control	5114.88	4515.01	3.70884	3.65466	14241if	49	D3E874E3-48C3-4FB8-897F-9426803E38C9	5.33617	5.14662	4.51863	4.19455	4.03406	4.08393	4.83357	3.81132	4.1733	4.58872	3.42012	5.7084	4.04001	2.9381	4.1632	4.36204	4.74071	3.53995	4.85494	5.18718	3.13694	4.20664	4.25726	3.05522	3.70584	4.27614	4.67843	4.45696	5.27222
P2	ar168	drought	5583.22	5715.21	3.74688	3.75703	14245if	25	D439B8D1-1B34-4F9A-9D35-ACADF5F4CF3C	5.20874	4.90004	4.16546	4.39419	4.10719	4.6345	5.28211	3.78025	4.49103	4.75948	3.69166	5.60654	3.8887	3.04229	3.60036	4.34452	4.72469	3.71887	4.48174	5.40182	3.11986	4.2573	4.01947	3.93209	4.15514	4.00865	4.66186	4.1413	5.38365
P2	Ramses	control	6566.5	5734.59	3.81733	3.7585	14250if	37	D459672F-C946-4745-941D-4D098E260C7B	5.28451	4.8133	4.38316	4.48629	4.19774	4.7848	5.37388	3.42459	4.35224	4.51708	3.53338	5.61827	3.76565	3.28903	3.44935	4.29498	4.66727	3.31256	4.47712	5.23995	3.37698	4.34837	3.93825	3.25521	4.03915	4.44628	4.82377	4.42009	5.40831
P2	ea130	control	5299.12	4998.01	3.7242	3.6988	14245if	23	D5756BBB-139C-4BE5-9468-F17994B664E5	5.26958	4.10888	4.07734	4.20074	4.09529	4.74333	4.59624	3.43245	4.37361	4.79406	3.54697	5.72346	4.07403	2.95203	4.30129	4.38952	4.8025	4.05994	4.58824	5.06515	3.58029	4.35203	4.24419	3.34241	3.81655	4.53636	4.67206	3.90832	4.96481
P2	ar176	control	6737.42	5462.8	3.82849	3.73742	14253if	31	D59C07C7-9283-402C-8396-27FEF54192C8	5.31466	4.87425	4.86842	4.14195	4.06744	4.23532	5.01542	3.32249	4.31779	4.80934	4.03476	5.68418	3.93763	3.84099	3.99244	4.27715	4.58065	3.12349	4.35134	5.1699	2.8272	4.36987	3.98483	3.20416	4.10373	4.50808	4.75028	4.4559	5.30113
P2	ar98	drought	6365.68	5726.75	3.80384	3.75791	14255if	9	D5C21C44-6449-4563-868F-5C50D0F9465B	5.21458	4.57315	4.4157	4.33282	4.1012	4.55597	4.89632	3.54883	4.59244	4.63638	3.89161	5.65598	4.13429	3.9575	4.08128	4.2984	4.69964	3.34136	4.56152	5.45006	3.45807	4.46835	4.29055	3.18209	4.34948	4.42483	4.73621	4.16712	5.35006
P2	ea130	drought	7005.16	7516.23	3.84542	3.876	14260if	36	D7E06A60-5B0E-495A-9357-138728E883C1	5.07926	5.25514	4.37108	3.9888	4.15983	4.4691	4.92014	3.58515	4.20715	4.92167	3.54433	5.57447	3.62784	2.74538	4.56629	4.19223	4.87028	3.77704	4.44519	5.45394	2.83841	4.4685	4.53153	3.75749	4.05569	3.80637	4.65035	4.17033	5.10422
P2	ar258	control	6320.34	4449.93	3.80074	3.64835	14258if	53	D85DC611-BFF8-4619-AB99-C6B0C7801D1F	5.2048	4.5616	4.59337	4.12057	4.10874	4.35599	5.30415	3.4083	4.26245	4.67026	3.5525	5.71748	4.10195	3.36152	3.71559	4.27623	4.46201	3.21707	4.55625	5.14968	3.28336	4.28428	4.13233	3.2837	3.9644	4.22868	4.77675	4.35086	4.99194
P2	ar268	drought	5816.16	6105.65	3.76464	3.78573	14241if	29	D8AD65E6-E2EF-4ADE-9CE0-B4AFEFA05DED	5.09808	5.05577	4.35557	4.14823	4.1421	4.47677	5.06333	3.1965	4.29105	4.97746	3.7674	5.53276	3.76041	3.79457	4.10053	4.28235	4.92956	3.29745	4.49827	5.40172	2.4622	4.40746	4.3875	3.25743	4.11574	3.99944	4.74097	4.3197	5.12484
P2	ar185	drought	6092.42	5589.58	3.78479	3.74738	14247if	16	D8DA6C7C-017F-4A4C-B898-8B093A4D59D4	5.05272	5.48779	4.49254	4.65148	4.03746	5.07002	5.12756	3.55125	4.8358	4.47509	3.68611	5.63485	4.3648	2.66119	4.61779	4.44978	4.25382	3.55975	4.08293	5.26127	4.77949	4.18183	4.01044	3.41926	4.07788	4.08031	4.73241	4.38988	5.01871
P2	ea208	drought	6956.6	5838.29	3.8424	3.76629	14243if	50	D8ED24B2-8746-467D-AF3C-BF98C88186BA	5.21607	5.25606	4.62147	4.317	4.19981	4.6529	5.01757	3.87782	4.561	4.63246	4.05538	5.58589	3.97221	2.68173	4.67062	4.04184	4.96761	3.58728	4.8267	5.0828	2.8141	4.31722	4.23468	2.91931	3.5487	5.20462	4.85883	4.44162	5.41939
P2	ea207	drought	7021.02	6560.93	3.8464	3.81697	14260if	32	D9C1FD00-83EC-4FCF-8C25-AA13F4E06872	5.15837	5.13245	4.44527	4.6851	4.12258	4.63449	4.99453	3.52396	4.41648	4.60624	3.43816	5.61857	4.4677	2.93148	3.35868	4.1156	4.51176	3.44582	4.37683	5.49929	3.24449	4.2337	4.34084	3.62269	4.01816	3.76687	4.72734	4.16011	5.19374
P2	ea111	control	6967.1	6481.74	3.84305	3.81169	14243if	60	DA5127A3-F7D6-452A-800B-B5FD66886916	5.19114	5.75297	4.92851	4.43983	4.13011	4.42724	4.79939	3.15556	3.71097	4.81674	3.55621	5.56291	3.70246	2.54538	4.2661	4.62211	5.07147	3.45102	4.79744	5.47367	3.35416	4.16617	4.53485	3.28219	3.91241	4.33542	4.68471	4.68566	5.203
P2	ar104	drought	6304	6484.25	3.79962	3.81186	14243if	49	DA6D4ED6-1C3D-4F97-987C-08F2DCCE3C0C	5.16237	4.75332	4.20178	4.25953	4.0203	4.56227	5.28669	3.17241	4.42516	4.73892	3.56485	5.5914	3.79725	3.78538	4.07751	3.97676	4.79322	3.07399	4.56044	5.43474	3.23403	4.3914	4.14969	3.18749	4.2472	4.08776	4.80192	3.98226	5.3515
P2	ar20	control	6702.08	4757.78	3.82621	3.6774	14247if	57	DAB42178-2094-42A2-86CE-24DF4C7F5585	5.44604	4.85138	4.61149	4.2438	4.07477	4.53716	5.2196	3.28685	3.44247	4.5499	3.22302	5.63641	4.02456	2.95509	3.88175	4.48958	4.55459	3.30589	4.66528	5.26589	3.43571	4.11205	4.10991	3.25565	4.07297	3.87203	4.84531	4.60097	5.23602
P2	ea143	control	6200.9	5152.45	3.79245	3.71201	14245if	54	DB8F0B9C-8BB8-442E-B831-19650589EC85	5.32517	5.12228	4.48228	4.31769	4.09444	4.03222	5.18274	3.41353	3.64814	4.41877	3.60243	5.66494	3.95073	3.04426	4.08621	3.9972	4.34785	3.53619	4.68946	5.55796	2.95211	4.12017	4.22826	3.26888	4.10438	3.91382	4.73253	4.5602	5.29914
P2	ar241	drought	7041.44	6649.51	3.84766	3.82279	14258if	30	DDB1BD5D-2336-43E3-B0C0-920678BD62D1	5.1731	5.40807	4.42194	4.52007	4.13142	4.48769	5.10014	3.6488	4.5525	4.82276	3.81456	5.58293	3.83032	2.12224	4.7582	4.60017	4.70317	3.36573	4.33315	5.40642	2.77077	4.28052	4.72133	3.37737	4.15568	4.26073	4.67804	4.32181	5.23604
P2	ea160	drought	7448.14	6071.76	3.87205	3.78331	14258if	58	E064A87E-1F8E-44EC-8CC5-008903F05C6C	5.30574	5.40156	4.56967	4.40228	4.1259	4.64114	5.29796	3.30681	4.58579	4.71363	3.55089	5.63177	4.09809	2.74742	3.08283	4.118	4.50928	3.77587	4.40043	5.3151	3.37056	4.06462	3.50716	3.10739	3.93548	4.54114	4.77353	4.32686	5.20304
P2	ea172	control	6693.24	4554.84	3.82564	3.65847	14258if	57	E0B2BF65-1D56-4B16-9A77-A0C92AA91D58	5.42927	4.1356	4.44113	4.39288	4.15022	4.80193	5.06142	3.26367	4.64089	4.54844	3.52056	5.69949	4.27628	3.08866	4.4065	3.98111	4.73914	4.00861	4.4119	5.10983	3.52443	4.29063	3.77873	3.2801	4.12501	4.41219	4.8217	4.33377	5.31256
P2	ar144	drought	6747	5611.25	3.82911	3.74906	14250if	41	E0DCB074-7C7D-497B-BCDE-D15102A072E8	5.23949	5.36299	4.50901	4.48206	3.96726	4.22935	5.11343	3.26024	4.26978	4.75946	3.88599	5.64069	3.80079	3.00685	4.21305	4.58204	4.53893	2.94943	4.54244	5.27699	3.08518	4.2104	4.32434	3.10559	3.948	4.5247	4.78735	4.49121	5.20194
P2	ar279	drought	5766.5	5297.09	3.76091	3.72404	14243if	33	E0E49B6C-C3FE-4C2F-9A14-1DA5CB13EE1F	5.2269	4.5368	4.244	4.16521	3.96466	4.55444	5.23751	3.26091	4.62714	4.74209	3.84132	5.66598	3.9884	2.98666	3.14684	3.62265	4.64644	3.43522	4.32595	5.09457	3.29692	4.48187	4.18877	3.30549	4.297	3.95588	4.65481	4.07647	5.27256
P2	Albatros	drought	5881.14	5279.79	3.76946	3.72262	14243if	25	E105DF11-4C63-459D-A317-C020C8AD5C1D	5.22127	5.3492	4.71188	4.47246	4.1185	4.41611	5.04801	3.55243	4.6536	4.59127	3.69151	5.64533	3.96516	2.56356	4.74365	4.08142	4.87225	3.17971	4.76905	4.97078	3.37059	4.18226	4.20174	3.33568	3.77257	4.49234	4.71755	4.49356	5.04395
P2	ea153	drought	7091.08	7118.07	3.85071	3.85236	14253if	56	E3922442-34A5-40D9-BF15-14D021BE362F	5.19698	5.25406	4.59446	4.62589	4.20606	4.62789	4.91496	3.1843	4.34317	4.82834	3.73137	5.62462	4.01398	2.97843	4.14328	4.25578	4.82903	3.5738	4.91605	5.35309	3.41969	4.13097	4.27243	2.88553	4.00161	4.08442	4.76753	4.52989	5.1815
P2	ea222	control	6095.08	4770.13	3.78498	3.67853	14241if	16	E39401FB-A21C-4551-9B41-F1D93AAF37D4	5.20422	6.08893	4.83302	4.4366	4.23329	4.61224	4.94497	2.96589	4.31914	4.77146	3.49515	5.63892	3.98058	2.75788	4.27789	4.64528	4.64014	3.39695	4.50001	4.85436	3.34338	4.18444	4.22091	3.30859	3.62362	4.31091	4.80291	4.77642	5.06399
P2	ea173	drought	7078.3	6679.2	3.84993	3.82472	14245if	35	E3BE9CDB-6380-4B9E-8179-63D87ADB0BAF	5.13633	4.98192	4.58046	4.41971	4.13984	4.64855	4.80187	3.32205	4.3497	4.89062	3.90724	5.61943	3.61436	2.97232	4.51047	3.41721	5.10681	3.29275	4.88273	5.48822	3.30559	4.30514	4.25266	3.01109	4.31297	4.43795	4.76652	4.33287	5.44951
P2	ar254	control	6119.3	4428.8	3.7867	3.64629	14243if	36	E52E1F6B-E64E-49F1-BD6F-DAF17A88B94A	5.37027	4.21336	4.30304	4.23233	4.16212	4.51605	5.19827	3.64133	4.3321	4.61455	3.63957	5.67899	4.18939	3.27111	4.24321	4.36913	4.59696	3.38209	4.52872	5.3549	3.15385	4.38209	4.29847	3.23388	4.15157	4.14302	4.75517	4.34955	5.32882
P2	ea232	control	6982.02	5424.84	3.84398	3.73439	14260if	41	E6292926-A816-479F-BA25-9A234730ADB7	5.30775	5.04023	4.53403	4.56578	4.19087	4.40975	4.7435	3.70304	3.90471	4.61769	3.68536	5.58362	4.06	2.93863	4.59769	4.46739	4.67383	3.64391	4.84956	5.22689	3.63653	4.16364	4.57343	3.30463	3.45439	4.68607	4.83034	4.44218	5.32639
P2	ea202	drought	6839.74	6120.91	3.83504	3.78682	14253if	25	E6629374-C689-4835-AD15-564EAD8AF39C	5.21685	4.71588	4.46611	3.79227	4.30402	4.71701	4.72431	3.26884	4.54413	4.92128	3.73576	5.64662	3.8072	2.8636	4.37423	3.82623	5.01336	3.34339	4.71488	5.05876	3.1891	4.37973	4.86016	3.71531	3.77568	3.72907	4.76313	4.28874	5.16465
P2	ea74	drought	4862.58	5130.98	3.68687	3.7102	14301if	22	E691A871-668D-45CC-BCC6-97B025CA841A	5.07241	5.51361	4.56683	4.12236	4.26395	4.80728	5.16591	3.57823	4.0669	4.42556	3.48642	5.76176	3.68349	3.01177	3.95593	4.30615	4.39276	3.60372	4.19807	5.25984	3.36378	4.33355	3.62043	3.25369	3.52705	4.12132	4.76629	4.60279	4.93173
P2	ea92	drought	6949.54	6373.17	3.84196	3.80436	14258if	18	E6B8F9E6-0258-41D5-8BBE-BE74482B6764	5.1649	5.58626	4.33405	4.33566	4.15074	4.64856	5.12237	3.22056	4.55333	4.88155	3.71294	5.62	3.9819	2.94698	4.35941	4.47051	4.83996	3.7247	4.42873	5.35552	3.28844	4.26219	4.1825	3.55116	4.21702	4.01745	4.61895	4.471	5.2615
P2	ar296	control	5837.44	5174.87	3.76622	3.7139	14253if	46	E6D28590-99FA-49F0-92DA-AA84DF078984	5.38286	4.42157	4.296	4.28859	4.0275	4.35786	5.20207	3.47304	4.01208	4.4482	3.34699	5.71038	3.99455	3.14649	3.5193	3.95492	4.70263	3.26792	4.6537	5.47579	3.31118	4.30722	4.32312	3.29686	4.39389	3.9655	4.74046	4.12807	5.26049
P2	ar271	drought	7163.72	7392.37	3.85514	3.86878	14255if	27	E7329A6D-8E95-4796-B801-4B7E643ABEF6	5.10096	5.41344	4.48513	4.11368	4.04551	4.47361	5.15548	3.28846	4.39926	4.92644	3.63357	5.55522	3.53857	2.97836	3.81955	4.16848	4.83215	3.41556	4.47903	5.46598	2.78107	4.42647	4.41874	3.25612	4.41486	4.00055	4.62083	4.26378	5.28153
P2	ar299	drought	5716.48	4964.99	3.75713	3.69592	14250if	8	E7800493-9330-4E71-AE17-3B4DC7391CED	5.27712	4.63146	4.20843	4.35474	3.86606	4.53079	5.29802	3.6844	4.54708	4.85544	3.87523	5.67129	3.89084	3.22363	4.53141	4.2124	4.76866	3.38213	4.25484	5.429	3.36095	4.4362	3.96957	3.58664	4.23548	3.96485	4.77781	4.09657	5.09153
P2	ea202	control	6691.94	5051.82	3.82555	3.70345	14250if	19	E8054937-893A-4DA1-BA3E-5AC69DC6B200	5.30382	5.34883	4.55662	4.29964	4.21521	4.48795	4.98922	3.28816	4.04715	4.40674	3.54726	5.61654	4.19128	2.91887	4.41195	4.69057	4.8816	3.45963	4.43162	5.01954	3.50541	4.23359	4.11308	3.2582	3.54012	4.61737	4.75482	4.44931	5.02166
P2	ar269	drought	5578.44	5611.62	3.74651	3.74909	14243if	46	E807DB93-E454-414A-B6A0-8DDC220BB79D	5.25657	4.87274	4.39096	4.37252	3.97299	4.2518	5.31355	3.36611	4.38678	4.45286	3.73105	5.6075	3.95213	2.99506	4.2964	4.09732	4.60096	3.46342	4.42286	5.09273	3.42108	4.24215	4.00157	3.30485	3.66222	4.14988	4.73986	4.14282	5.08149
P2	ar234	control	6220.6	4774.18	3.79383	3.6789	14258if	14	E85F42D3-26B5-4CBE-B2AB-43F208B73082	5.34719	4.7577	4.34724	4.27307	4.13777	4.4379	5.32436	3.96588	4.0415	4.6916	3.29403	5.69621	3.92355	3.32509	3.5788	4.17262	4.64085	3.50141	4.53169	5.36729	3.13924	4.28315	4.43678	3.03717	4.19679	4.41255	4.7663	4.46369	5.2708
P2	ar299	control	6211.36	4631.3	3.79319	3.6657	14247if	17	EA392486-1F25-459E-B58B-07DFB8F29753	5.33154	4.84994	4.38372	4.32876	4.02448	4.57901	5.29823	3.64584	4.38747	4.72046	3.73862	5.71634	4.0572	3.24888	4.19936	4.36705	4.70936	3.22248	4.4335	5.58686	3.3817	4.37077	4.20226	3.19321	4.1922	4.38428	4.78569	4.23935	5.15941
P2	ea168	drought	6825.68	7057.53	3.83415	3.84865	14245if	30	EBAD22BC-FAD2-42A6-9CFB-254ADBA7A504	5.08654	5.67071	4.5627	4.25654	4.24447	4.6668	4.91233	3.30718	4.41702	4.89023	3.54301	5.5575	3.9081	2.50267	4.41092	4.23852	4.72817	3.32744	4.51859	5.36237	2.80171	4.23492	4.2289	4.08208	4.13642	4.11481	4.91462	4.58731	5.19207
P2	ea121	control	6542.22	4309.09	3.81573	3.63439	14241if	51	EBC76292-EC02-44A5-A55E-89D7050292AE	5.3529	5.45168	4.31927	4.42339	4.21932	4.37355	5.00923	3.64597	4.15662	4.49096	3.37641	5.63118	4.17089	2.96096	3.7628	4.36605	4.27651	3.28942	4.67529	4.94014	3.41406	4.09061	3.93379	3.26215	3.50128	4.18116	4.85966	4.43331	5.07866
P2	ar140	drought	7094.96	7032.63	3.85095	3.84712	14247if	46	EBDB890A-5F9B-4820-8F4F-BFCAC78A8050	5.17157	5.1775	4.315	4.24121	4.06928	4.72276	5.07734	3.61009	4.64833	4.82301	3.6996	5.53818	3.62958	4.15227	4.3313	4.3557	4.91574	3.44455	4.52912	5.31575	3.55358	4.41737	4.39347	3.18911	4.31812	4.27223	4.74369	4.28913	5.34676
P2	ea127	control	6239.18	5405.26	3.79513	3.73282	14245if	24	ED38AABA-0C32-4C11-AE96-5D27671BF50A	5.22938	4.98944	4.63336	4.46912	4.16473	4.68038	4.85658	3.44921	4.41357	4.77174	3.5275	5.6553	4.08492	3.0769	4.59917	4.51107	4.85694	3.00966	4.75419	5.06644	3.49233	4.33422	4.37656	3.12035	3.68613	4.65493	4.82367	4.23098	5.32561
P2	Euroresa	control	6311.08	4168.01	3.8001	3.61993	14241if	38	ED49929A-90D5-45E8-B7F7-1F11F9E43145	5.35012	4.90822	4.19662	4.44239	4.38542	4.55674	4.99524	3.07781	4.09049	4.71266	3.56311	5.67228	4.0701	2.9144	3.49304	4.28063	4.59039	3.46543	4.6678	5.19194	3.32745	4.27668	4.08811	3.32144	3.94879	4.22892	4.73353	4.24136	5.40608
P2	ar285	control	6873.04	4925.36	3.83715	3.69244	14245if	47	ED936F66-9395-4EC4-9D97-15386EE23321	5.36944	4.8621	4.49342	4.2983	4.19543	4.71512	5.18015	3.43009	4.53382	4.55542	3.96037	5.70127	4.11443	2.94787	4.39585	4.41767	4.67578	3.3877	4.63232	4.77545	3.12	4.36784	4.08294	2.90062	3.70551	4.17403	4.71696	4.50586	5.41043
P2	ar99	drought	5922.32	5835.11	3.77249	3.76605	14250if	7	ED9F630C-6D65-43C0-8063-224C428780D0	5.18621	4.68676	4.35845	4.35093	3.90881	4.37253	5.26874	3.33989	4.32642	4.84847	3.65644	5.65796	3.87653	4.07903	4.37568	3.99765	4.84007	3.76541	4.28984	5.51527	3.48649	4.46565	4.30861	3.48304	4.44279	4.02813	4.73069	4.13872	5.23304
P2	ar191	drought	7023.16	6194.74	3.84653	3.79202	14258if	34	EE0B3FA2-FF09-4C29-9E73-E0BD37A1CBF0	5.22451	4.67666	4.19452	4.44638	3.97709	4.74098	5.12246	3.52743	4.60696	4.65282	3.62011	5.60809	3.86179	4.35169	4.38942	4.41866	4.60881	3.46749	4.5145	5.14224	3.55752	4.23027	4.32869	3.60417	3.58168	3.70853	4.78026	4.15611	5.02209
P2	ar256	control	6639.48	4332.3	3.82213	3.63672	14258if	31	EE5D5CE9-BC10-4D9C-9CFF-921334BF2845	5.14384	4.42933	4.14648	4.36751	4.08302	4.7043	5.14677	3.63433	4.90267	4.56713	3.82465	5.63107	3.83455	3.13053	3.28194	4.25986	4.47211	3.29295	4.4094	5.23278	3.06431	4.26653	4.19283	3.08062	4.03573	4.39561	4.79117	4.35857	5.2405
P2	Desiree	control	6787.2	5528.28	3.83169	3.74259	14260if	39	F09E58FF-249D-42ED-8390-E1BBE1BB5799	5.28744	4.62652	4.09666	4.30288	3.86641	4.66098	5.22995	3.59088	4.28208	4.72588	3.49792	5.65482	3.94827	3.15585	3.21704	4.16218	4.83567	3.62444	4.8034	5.49812	3.33112	4.28962	4.24616	3.047	4.39268	4.51061	4.74072	4.01511	5.29045
P2	ea154	control	5565.56	4603.75	3.74551	3.66311	14241if	44	F0C8E098-8020-4342-A3F9-38A34613FE92	5.31942	5.08302	4.53464	4.51308	4.23707	4.66793	4.93446	3.39441	4.10249	4.40486	3.71674	5.56871	4.40869	2.81537	3.05178	4.80706	4.74892	3.40744	4.68105	4.97599	3.3932	4.13949	4.39497	3.31878	3.48771	4.35456	4.85036	4.25418	5.16364
P2	ea179	drought	7254.4	6961.99	3.8606	3.84273	14250if	35	F0E129A3-95AE-4B9B-A0B8-25F136DB53CD	5.14431	5.32615	4.22441	4.42414	4.14468	4.59581	5.14406	3.17007	4.32052	4.90367	3.43547	5.57167	3.96947	2.54051	4.2687	4.13221	4.62895	3.17984	4.56418	5.31647	2.95553	4.21816	4.2944	3.45033	3.84396	3.75858	4.82085	4.38712	5.33203
P2	ea296	control	6915.26	5584.33	3.83981	3.74697	14255if	12	F120B5DC-3332-415D-B054-A9B48BFA4951	5.24752	5.08778	4.71538	4.25566	4.31204	4.41277	4.85083	3.79119	4.18447	4.6203	3.8285	5.65506	4.17376	2.97499	4.12153	4.60447	4.6043	3.67389	4.73775	5.37647	2.95016	4.27322	4.6423	3.25323	4.07019	4.67011	4.80631	4.56556	5.26626
P2	ea45	drought	7483	7324.22	3.87408	3.86476	14247if	34	F194DCD6-96A6-4F43-9CE0-908190C62280	5.10954	5.62622	4.4728	4.10055	4.13399	4.69602	4.86781	3.38415	4.52819	4.94681	3.81201	5.49162	3.80658	2.59345	4.35926	4.32908	5.02514	3.53942	4.78401	5.27475	2.67162	4.28812	4.07073	2.99383	3.72274	4.30467	4.65776	4.31093	5.36359
P2	ea78	control	6378.16	4774.65	3.8047	3.67894	14250if	18	F377F6D6-365C-4ED9-B84E-929CED6791EA	5.34556	5.28173	4.31124	4.42449	4.07225	4.22805	4.98128	3.3518	2.93747	4.40476	2.79897	5.63455	4.14836	2.85007	3.66224	4.24286	4.54637	3.21573	4.47853	4.83847	3.37561	4.04957	4.35464	3.17377	3.36063	4.17345	4.88304	4.55608	5.23909
P2	ar197	drought	5695.14	6222.73	3.7555	3.79398	14245if	14	F4069383-8A10-43E8-A0CF-CB703927AAF7	5.17695	4.79326	4.20244	4.29434	3.96394	4.34575	5.12403	1.84893	4.13959	4.65074	3.54884	5.60105	2.75412	3.07599	3.10113	2.45382	4.44434	3.71532	4.2753	5.25355	3.40682	4.09932	4.04855	5.02126	3.85619	3.82507	5.2375	4.17597	5.07104
P2	Desiree	drought	6901.66	6407.44	3.83895	3.80668	14243if	55	F47FBE91-A153-4AD8-A55B-3EDCA2901AF0	5.17891	4.89221	4.25404	4.3847	3.79769	5.02488	5.21074	3.63797	4.45003	4.71847	3.76588	5.58901	4.0552	3.27284	3.94167	3.97359	4.79762	4.14598	4.85991	5.50649	2.64261	4.29136	4.3718	3.77494	4.52041	4.23475	4.78977	4.04818	5.34864
P2	ar200	control	6027.68	5109.8	3.78015	3.7084	14255if	20	F50E2623-BCEA-4E51-A8BD-E5332E5BB725	5.32444	5.0397	4.75032	4.3339	4.09408	4.45637	5.24786	3.37107	4.31513	4.60408	3.53015	5.6744	3.83015	3.93508	4.04674	4.33812	4.86768	3.61164	4.56046	5.00819	3.42924	4.2601	4.05722	3.24181	3.73013	4.47894	4.78649	4.46284	5.1162
P2	ea218	drought	6096.62	5520.34	3.78509	3.74197	14241if	31	F582DB6F-FB84-4A40-9958-F5B4E1174210	5.18358	5.87424	4.33217	4.23065	4.04116	4.34331	5.01691	3.22533	4.31292	4.95699	3.41877	5.61651	3.74345	2.98066	4.26725	4.55658	4.73716	3.1996	4.41708	5.306	2.84161	4.32017	4.28811	3.72128	3.93361	4.17614	4.74972	4.32818	4.96848
P2	ea264	drought	5569.14	5259.21	3.74579	3.72092	14241if	12	F6C26A9D-AECE-4412-9961-0881A7DFC298	5.14829	5.34389	4.50655	4.24541	4.00233	4.41014	5.11636	3.58963	4.33674	5.00644	3.60956	5.56294	3.79926	3.0991	4.42067	4.05544	4.71448	3.12363	4.67134	5.35649	2.74325	4.27354	4.35259	3.49193	4.27639	3.9924	4.7216	4.47158	5.43286
P2	ar123	drought	6882.88	7098.32	3.83777	3.85116	14255if	33	F6F2E2C7-014E-4B19-B562-18FC9F98F191	5.13121	5.41078	4.36292	4.20255	4.06631	4.73104	5.21488	3.65139	4.57727	4.81856	3.35846	5.58766	3.77499	3.13806	4.51873	4.05801	4.84099	3.38448	4.44628	5.42319	2.66481	4.45433	3.98754	3.41761	4.60581	4.08492	4.7146	4.27782	5.23593
P2	ea72	drought	6311.02	5834.99	3.8001	3.76604	14258if	17	F7172360-9F98-47A3-A6F7-39DC05EC2F91	5.2263	5.46195	4.61117	4.64431	4.21088	4.33282	5.12354	3.51636	3.98994	4.86316	3.63594	5.62058	3.83269	2.9179	4.22459	4.3456	4.89864	3.41474	4.40584	5.29379	3.60019	4.17129	4.11565	3.28261	3.55311	4.72911	4.71676	4.51173	5.35825
P2	ea17	drought	6868.34	5035.35	3.83685	3.70203	14250if	11	F742275E-1AC1-4F4D-805D-FBB59A41D7FA	5.28812	5.45816	4.53782	4.53632	4.08726	4.15798	5.08306	3.28942	4.30112	4.30851	3.46449	5.70693	4.24982	2.94248	3.92807	4.41966	4.38193	3.08967	4.70743	5.03313	3.09148	3.99328	4.0852	3.16739	3.61586	4.47305	4.79859	4.58971	5.20475
P2	ea152	drought	6760.8	6322.66	3.83	3.8009	14247if	41	F74306EA-1B72-4ED5-9629-5439A796D3D3	5.22047	5.99254	4.98364	4.30348	4.30992	4.30181	4.90911	3.2711	4.32779	4.93597	3.46408	5.58731	3.88095	2.36473	4.40286	4.61119	4.92802	3.56111	4.72954	5.17294	3.07085	4.2339	4.51674	3.15515	3.77922	5.05982	4.72807	4.85568	5.08122
P2	ar59	drought	6309.18	6767.6	3.79997	3.83043	14247if	43	F8B48D12-397F-4F7E-BD9D-E4956454C24C	5.08152	5.51459	4.09971	4.07019	4.11293	4.63561	5.01192	3.50336	4.54345	4.80273	4.15172	5.57193	3.69368	2.60561	4.27669	4.17805	4.42734	2.9263	4.26427	5.47509	3.06855	4.39972	4.28356	3.26499	4.22523	4.20242	4.69077	4.24678	5.34211
P2	ar143	drought	7335.04	5852.3	3.8654	3.76733	14247if	29	F8C8122F-DD19-4AFE-AD85-8575F9FE5804	5.25079	5.09736	4.53477	4.46899	4.24706	4.42895	5.2274	3.729	4.50984	4.45242	3.29978	5.63915	3.97987	3.69391	4.15698	4.35437	4.39484	3.39963	4.42504	5.46426	3.02735	4.26173	4.25642	3.30116	4.00387	3.83004	4.78673	4.28686	5.2459
P2	ar231	drought	7634.86	5308.96	3.8828	3.72501	14250if	49	F8F3C9DF-B076-40E6-9B9B-E5B2312F1249	5.33496	4.6835	4.3909	4.38144	4.29337	4.71709	5.15556	3.40283	4.6868	4.46349	3.6405	5.6854	3.97242	3.48691	3.88635	4.0111	4.57033	3.35953	4.60239	4.99987	3.37932	4.21024	4.15862	3.17678	3.68114	4.20685	4.82484	4.32174	5.0999
P2	ar208	drought	6683.14	6822.1	3.82498	3.83392	14253if	51	F90F26FB-41C5-4E2E-A0AD-547E172EAB3B	5.22006	4.73931	4.18956	4.26441	3.9494	4.27151	5.24345	3.67763	4.31449	4.79982	3.61804	5.63275	3.63756	3.5724	3.93179	3.78134	4.64339	3.30644	4.47888	5.38547	3.45247	4.40628	4.17615	3.18688	4.35099	4.33638	4.67354	4.08265	5.1991
P2	ea55	control	6187.38	4905.57	3.79151	3.69069	14245if	28	FA60F131-8533-4A92-9DC9-E89778D3FE1B	5.30996	5.00823	4.44157	4.31131	4.09234	4.37976	4.97997	3.43289	4.4149	4.67289	3.76196	5.6668	4.09471	2.87704	3.07924	4.2735	4.58695	3.37512	4.62425	5.1584	3.27226	4.2426	4.17008	2.99958	3.93302	4.50711	4.69241	4.34208	5.32864
P2	ea87	drought	6635.22	6827.68	3.82186	3.83427	14250if	22	FC348EDB-232F-4C90-9A38-7E37B05F2A8D	5.11878	5.67362	4.64226	4.03122	4.22582	4.42629	4.65243	3.60371	4.4766	5.00476	3.68846	5.55949	3.9363	2.88966	4.47209	4.25006	4.88632	3.58039	4.72681	5.22917	2.87912	4.29391	4.36021	3.31829	3.77915	3.86971	4.69608	4.80343	5.16297
P2	ea6	control	6219.54	5027.07	3.79376	3.70132	14247if	48	FCD830E8-F595-46D9-A440-7176A72C39F5	5.18435	4.64794	4.26495	4.27295	4.04788	4.42768	4.90451	3.28143	4.19123	5.14658	3.39632	5.69103	3.96055	2.95716	4.29707	3.96893	4.79106	3.28796	4.35601	5.16167	3.28237	4.30384	3.92451	3.3013	4.24422	3.84135	4.66791	3.9834	5.15981
P2	ar133	drought	6807.42	4531.82	3.83298	3.65627	14260if	37	FD00AB0A-644B-4A27-B2C0-0D8FE0B2B872	5.36789	4.638	4.3267	4.60038	4.19546	4.50067	5.11746	3.65467	4.67646	4.3622	2.73612	5.58717	3.92435	3.9252	4.13322	3.97719	4.69296	3.25433	4.49269	5.21628	3.2943	4.24666	3.8096	2.92528	3.89349	4.54529	4.8807	4.34395	5.03656
P2	ea159	control	6523.94	4961.56	3.81451	3.69562	14241if	30	FD17A49E-EB1B-4CF2-8585-EF1F297A137B	5.22727	6.02911	4.85365	4.54616	4.34357	4.52518	4.89221	3.47701	4.13293	4.55766	3.63998	5.56179	3.95013	2.83348	4.21557	4.43564	4.90903	3.23672	4.91913	4.86859	3.52463	4.14594	4.35397	3.26587	3.49453	4.43972	4.77731	4.95117	5.11598
P2	Albatros	control	6714.64	5553	3.82702	3.74453	14255if	24	FD1E5057-18B0-4FCF-A990-FCCE7370E0A7	5.27085	5.16259	4.67811	4.49054	4.1104	4.26629	4.93712	3.63516	4.2224	4.66593	3.67029	5.64547	4.09279	2.42376	4.66833	4.54429	4.79343	3.35473	4.71224	5.21103	3.11175	4.23338	4.43791	3.17072	3.72477	4.43266	4.84626	4.41766	5.00631
P2	ar163	drought	7206.76	6564.51	3.85774	3.8172	14258if	51	FDFD9B23-911C-4B29-B693-830E9F7672AD	5.24101	4.82996	4.63762	4.50217	4.07424	4.53697	5.2233	3.39389	4.81261	4.79411	3.56987	5.58341	3.98254	3.2177	4.17169	4.14326	4.60905	3.57858	4.64389	5.13228	2.92747	4.40186	4.20082	3.36673	4.2765	3.58031	4.80036	4.25889	5.31781
P2	ar261	drought	6496.06	6007.02	3.81265	3.77866	14255if	19	FFF48EB2-85C0-4FA2-8813-AAEA324CB28A	5.20867	4.63639	4.55931	4.26994	4.16424	4.72408	5.33244	3.82482	4.60481	4.99895	3.46591	5.59694	3.90831	3.11711	4.32803	4.14892	4.99275	3.36171	4.87945	5.20161	3.07592	4.35648	4.60746	2.87225	4.04578	4.54618	4.82285	4.22479	5.23541
P2	ar117	control	7215.32	6228.52	3.85826	3.79438	14253if	43	FFF7B7A2-B329-43E5-B9A5-AE5212983F9C	5.26255	5.13909	4.57642	4.44448	4.00799	4.51454	5.14005	3.61432	4.29501	4.79582	3.61395	5.5831	4.06434	3.10225	3.35499	4.46486	4.73741	3.64933	4.44019	5.47071	3.32632	4.39328	4.25511	3.26699	4.20058	4.48797	4.77924	4.32628	5.25747
P3	ar55	control	7740.63	6372.08	3.88878	3.80428	14281if	25	00E39CF4-C88F-409D-AEF4-C036027EEAFE	5.296	5.07699	4.27406	4.70574	4.10096	4.1435	4.9783	3.41349	3.66927	4.67104	3.56041	5.77438	3.68021	2.94187	3.74753	4.44355	4.91547	3.59685	4.72218	5.73341	3.68513	4.29081	5.13124	2.95526	3.85083	4.72883	4.97986	4.46652	5.26475
P3	ea264	drought	7776.14	9056	3.89076	3.95694	14281if	26	010390FB-D222-4D3C-83A7-0B0C1E8AE56E	5.07613	4.80934	4.4057	4.0699	4.08303	4.70065	5.1723	3.34213	4.9148	4.80147	3.89644	5.77984	4.37975	3.11804	4.53757	4.19076	4.89277	3.37111	4.52578	4.76434	3.1311	4.38133	3.24841	3.99988	4.47741	3.67553	4.648	4.28491	5.47139
P3	ar48	drought	7770.49	7904.09	3.89045	3.89785	14268if	13	034CA3D3-F4F7-4206-A848-855F072DE43E	5.08405	4.9508	4.54607	4.0018	3.76912	4.89735	5.14772	3.24535	5.09633	4.67171	3.61876	5.89671	4.64322	3.84811	4.22755	4.28936	4.73174	3.36572	4.36111	4.51857	3.02912	4.27897	3.74333	3.79757	4.27597	2.68589	4.5929	4.49086	4.86691
P3	ar59	control	7499.6	5839.05	3.87504	3.76634	14279if	37	03599A0F-BA8B-4A45-840F-2F0E6488F193	5.32025	5.3179	4.47601	4.52298	4.08953	3.91331	4.41325	3.38102	3.61598	4.76036	4.0107	5.75141	3.54445	2.83511	4.03714	4.87241	4.2741	3.38392	4.45374	5.59648	3.71663	4.21736	4.55883	3.1062	3.81538	5.01836	4.79931	4.23477	5.29595
P3	ea45	drought	8964.79	8976.9	3.95254	3.95313	14285if	50	04A401F7-E72B-4951-A80F-30B4323DD8DC	5.10262	4.84299	4.27388	3.99622	3.94054	5.14709	5.26924	3.42628	4.90574	4.70792	3.70643	5.81851	4.47059	3.22486	4.3075	3.92823	4.72955	3.50401	4.54532	4.99711	3.00525	4.27121	3.7403	3.77158	4.15424	3.36524	4.63395	4.24486	5.28978
P3	ar296	drought	8168.95	8142.78	3.91217	3.91077	14281if	21	04E90FC8-3C36-4DAB-917B-B5E32AA089B7	5.17146	4.90337	4.47625	4.23719	4.1176	4.73261	5.38139	3.81433	4.95135	4.63198	3.37238	5.73996	4.50965	3.1154	4.08128	4.01687	4.85046	3.56542	4.62531	4.77028	2.99668	4.25612	4.12818	3.46985	4.37992	3.34851	4.94117	4.67273	5.19465
P3	ar288	drought	7864.4	7530.24	3.89567	3.87681	14266if	6	085D7815-ACC4-4357-9989-9A11ED9FAFA4	5.15425	4.90097	4.16537	4.06213	3.97098	4.79548	5.40319	3.77167	4.75171	4.86897	3.33569	5.89033	4.65653	3.33941	4.51458	3.70744	4.66003	3.60133	4.46741	5.07039	2.98522	4.50407	3.5134	2.66459	4.79825	4.27539	4.80383	4.16348	5.26847
P3	ar200	control	8026.28	5347.21	3.90451	3.72813	14281if	6	0977C640-E3BD-4F29-996B-4EA0D5C943BF	5.34989	5.371	4.80391	4.46701	4.168	3.86098	4.85059	3.44028	3.72177	4.84457	3.50755	5.30555	3.55834	3.36272	3.91429	4.45819	4.60446	2.83647	4.72228	5.63459	3.30914	4.0831	2.27693	2.79563	3.722	4.72512	4.7638	4.53332	5.18739
P3	ea92	drought	7459.23	8214.83	3.87269	3.9146	14279if	21	0AC62FB9-8372-42DF-AF8D-9FB0325E9B48	5.151	4.971	4.7237	4.05702	4.03794	4.96111	5.43645	3.46833	4.03579	4.69269	3.84165	5.89111	4.22787	2.93775	4.28559	4.10347	4.72263	3.51696	4.54871	5.35096	2.80866	4.22363	2.93741	2.29195	4.42407	3.92519	4.83264	4.61271	5.32026
P3	ar98	drought	7902.88	8591.98	3.89779	3.93409	14281if	12	0AD229B5-D3CB-493B-895A-70ADD70A5F9C	5.08177	4.82167	4.41968	4.0658	4.10119	4.62182	5.28673	3.34944	5.05724	4.5876	3.79065	5.72784	4.48398	3.95212	4.13891	4.39053	4.79175	3.61356	4.38413	4.98229	3.01028	4.44203	3.2231	3.76757	4.21899	3.44578	4.4997	4.37234	5.36861
P3	ar87	drought	8438.58	8671.21	3.92627	3.93808	14279if	59	0B6E48F5-718B-44EB-98B5-B6DE705C4637	5.15437	4.77401	4.467	3.92796	3.90189	5.00444	5.30207	3.23628	5.00382	4.69149	4.4338	5.83761	4.35619	4.2093	3.99161	4.02898	4.70648	3.54344	4.17694	5.04379	3.17182	4.38243	3.10982	4.03792	4.5513	3.12301	4.53531	4.17632	5.54004
P3	ea47	control	7821.3	5549.94	3.89328	3.74429	14285if	37	0BF439CC-DF5C-49CF-9630-BB22C5F562D9	5.3362	4.86301	4.18611	4.41916	4.05639	4.34488	5.62208	3.4261	4.03026	4.71178	3.61693	5.65824	3.22639	2.97526	4.07982	3.78964	4.61675	3.56855	4.56235	6.07356	3.6365	4.13726	4.18345	2.63276	3.95673	4.58366	4.60207	3.85446	5.29527
P3	ar199	drought	7654.02	7715.85	3.88389	3.88738	14279if	23	0C7C535F-A429-4772-A93C-B5A2ADBE6FB8	5.20387	4.97118	4.46452	4.14141	4.05045	4.77862	4.90934	3.47008	4.61686	4.67776	3.77172	5.81529	4.56402	3.25498	4.52573	3.87238	4.61259	3.57275	4.66295	4.64449	2.8859	4.39474	4.35841	3.04748	4.34174	3.97031	4.89252	4.231	5.15958
P3	ar9	control	7783.56	5843.8	3.89118	3.7667	14270if	25	0D3740B7-54C0-42B6-A36A-888B4167D395	5.30788	5.10382	4.32476	4.46565	3.99342	4.23578	5.60598	3.44285	3.86615	4.70155	3.47365	5.45856	3.05353	3.58832	4.02492	4.08499	4.65874	3.43755	4.49874	5.58362	3.62582	4.19824	4.9595	2.92876	3.90283	4.67569	4.60947	4.17092	5.35995
P3	ea145	control	8582.16	6836.86	3.9336	3.83486	14273if	56	0DA56F5D-0B04-4EBA-B68F-6AF782E8456D	5.28301	5.12826	4.50086	4.70977	4.0869	4.0053	5.38556	3.36293	3.47713	4.69711	3.31375	5.6201	2.90598	3.06188	4.39295	4.78473	4.85057	3.42957	4.62539	5.79058	3.4496	4.24016	4.82517	2.92223	3.90267	4.97672	4.70564	4.01318	5.2843
P3	ar247	drought	8386.93	9377.39	3.9236	3.97208	14268if	47	0E1EB7F4-2B09-44A5-BE1C-B452FFB19AB1	5.06027	4.83093	4.47077	4.04681	3.98219	4.67785	5.28169	3.43979	4.9677	4.56348	3.86209	5.75383	4.32447	2.41549	4.84517	4.44632	4.71336	3.44823	4.43829	4.9481	3.13209	4.45843	2.967	4.06332	4.19279	3.49584	4.55511	4.43385	4.9326
P3	ar99	drought	7766.47	8557.54	3.89022	3.93235	14273if	20	0ECB6CBD-8435-41F1-8DD1-EBBB1E33CEC3	5.14109	4.87971	4.39315	3.94013	4.06915	4.89517	5.08696	3.56135	5.03369	4.69793	3.87281	5.70789	4.45307	3.86931	4.63432	3.53773	4.52652	3.6389	4.56708	4.8395	3.00464	4.33075	3.70167	3.99971	4.21066	3.4999	4.89614	4.42469	5.27945
P3	ea132	control	6601.98	5072.72	3.81967	3.70524	14279if	45	0F2830C2-9721-4D29-B320-53D74654F56C	5.33613	5.37175	4.31712	4.03091	4.06449	3.9487	5.64266	3.41245	4.19417	4.46053	3.58721	5.03957	3.39699	2.98807	4.22362	4.43117	4.94122	3.56796	4.28705	5.53652	3.38721	4.16978	4.57928	2.98734	3.58752	4.80367	4.59631	4.00635	5.35324
P3	ea252	drought	8059.51	7512.83	3.90631	3.8758	14285if	23	0F4047D2-ACC9-4AA1-8AEA-52FD604573D1	5.19575	5.04581	4.50701	4.20036	4.03582	4.83289	4.96297	3.49839	4.3327	4.45427	3.53454	5.87624	4.61211	2.94824	4.40887	3.98953	4.62592	3.73497	4.77129	4.93867	3.01217	4.25698	3.77252	2.49641	4.36239	3.87997	4.73669	4.4907	5.34168
P3	ar56	drought	8325.21	8607.52	3.9204	3.93488	14279if	46	0F6F368E-443C-4ADA-A522-8A6814ED330F	5.13438	4.9684	4.60071	4.19684	4.19629	4.73207	4.76489	3.37265	4.87432	4.47408	3.70822	5.84383	4.40195	3.07249	4.32181	4.46948	4.38487	3.5369	4.36558	4.7551	3.21149	4.49596	4.12202	3.68696	4.44104	3.85864	4.79882	4.72025	5.38802
P3	ar1	control	7180.02	5953.68	3.85613	3.77479	14285if	18	119F76E6-1844-4B05-BDB2-277E8D226746	5.2633	5.0587	4.63292	4.79641	4.1164	3.94856	5.45088	3.37869	4.1866	4.81625	4.09128	5.00815	3.67378	2.90534	4.00156	4.33062	5.17794	3.42282	4.48511	5.50058	3.01634	4.21652	5.1945	2.96749	3.28422	4.87256	4.58093	4.53595	5.37539
P3	ar201	drought	8873.12	9764.67	3.94808	3.98966	14266if	51	123E01A2-285C-4AFC-B5C4-9B4D1B246189	5.09844	4.83138	4.64894	3.57313	3.88899	4.70825	5.24881	3.35708	4.89254	4.31289	3.5661	5.74357	4.19501	3.40128	4.17856	4.24535	4.71185	3.38445	4.47261	4.90353	3.033	4.37554	3.95936	4.15994	4.33224	2.97466	4.7074	4.35787	5.4393
P3	ea218	control	6719.63	5395.31	3.82735	3.73202	14276if	34	13FC2783-E6CC-4DCA-B0D2-C5FFFB8BC190	5.37146	5.15067	4.28445	4.96984	4.20543	4.041	4.88054	3.46104	3.61754	4.68163	3.43758	5.83845	3.55816	2.86469	3.97274	4.67965	4.7991	3.29288	4.7755	5.66491	3.35286	4.22958	5.19048	2.97297	3.87569	4.73883	4.93818	4.15045	5.21598
P3	ar285	control	5474.77	5346.27	3.73837	3.72805	14270if	20	14C8FD0F-4EAD-49A0-91CE-74C8F8CBB896	5.34023	4.64363	4.4153	4.22475	4.0381	4.27425	5.58449	3.31124	4.05949	4.85775	3.77641	5.37664	3.65717	3.00245	4.10782	4.75384	4.99461	3.53463	4.47623	5.1322	3.28303	4.11608	2.57214	3.15001	3.8865	4.89112	4.68455	4.03603	5.60358
P3	ar184	control	7401.47	6115.79	3.86932	3.78645	14273if	29	161D9B99-FE37-49CF-99CF-2BC84DB712E8	5.28643	5.26656	4.74606	4.57709	4.21232	4.08946	4.70302	3.44748	3.8491	4.76923	3.56057	5.70149	3.81897	2.84981	3.97004	4.64847	4.32412	2.91926	4.39355	5.54918	3.62263	4.2469	4.92118	3.07897	3.76488	4.93509	4.79498	4.39112	5.27936
P3	ar23	drought	7295.3	8341.5	3.86304	3.92124	14276if	8	172B0AF8-72BA-4DD6-9F38-AA8B2C6EDD78	5.04549	4.88478	4.46633	3.97741	3.81141	4.58464	5.32003	3.633	4.91648	4.63381	3.70279	5.7816	4.37621	3.95432	4.44019	4.48479	4.30605	3.65791	4.0549	4.95536	3.43646	4.5641	4.072	3.47901	4.4782	2.9905	4.72375	4.08268	5.49965
P3	ea127	drought	7487.28	8915.51	3.87432	3.95015	14273if	15	187B8D05-148B-47CE-BFA7-CE9BC84FC015	5.16784	4.92289	4.74677	3.91277	3.93606	5.0376	5.07857	3.5593	4.36036	4.54859	3.71009	5.72929	4.4299	3.02655	4.5399	4.32309	4.76736	3.48644	4.6337	4.85297	3.09751	4.16808	3.91574	3.17115	3.76686	4.35815	4.706	4.82812	5.39402
P3	ea222	drought	8247.53	8228.35	3.91632	3.91531	14285if	34	18E1D751-92D3-4CE4-AAF2-78CF0AD09D40	5.10485	4.9843	4.58738	4.09679	4.30336	5.21508	4.68315	3.22287	4.9521	4.71161	3.46052	5.88525	4.57723	3.06138	4.3697	3.92402	4.50303	3.7155	4.4443	4.62606	3.01967	4.43404	3.73283	3.73816	4.17639	3.65727	4.80658	4.42779	4.93188
P3	ar165	control	6444.4	6471.22	3.80918	3.81099	14285if	17	1990495D-B594-4669-A80C-6953B7E19CEA	5.21677	4.93007	4.44882	4.70826	4.05073	4.22219	5.04474	3.43688	3.96407	4.66845	3.39277	5.91774	3.14029	2.97966	4.02709	4.30236	5.06726	3.24334	4.5191	6.17073	3.22402	4.13598	4.62652	2.89859	4.16283	4.59107	4.71458	4.42569	5.47629
P3	ar291	drought	7632.67	8008.81	3.88268	3.90357	14273if	12	1A1134E9-5E73-440E-85BF-0ADEE4967862	5.11675	4.71888	4.48058	4.13769	3.94611	5.1621	5.32968	3.56633	4.64714	4.62728	3.87279	5.85676	4.54602	4.09054	4.62011	4.01888	4.65005	3.74402	4.51024	4.99539	2.96778	4.39945	3.93495	3.02503	4.53242	3.75617	4.80299	4.1632	4.89519
P3	ar68	control	8827.16	5461.24	3.94582	3.73729	14285if	43	1A1B52C7-25A3-4AA4-B3D9-82BC98B627C5	5.36657	5.25432	4.48158	4.77827	4.35656	3.86234	4.82632	3.48413	3.82519	4.69266	3.40201	5.36646	3.64644	3.36509	3.82932	4.53712	4.47963	3.55784	4.66414	5.62824	3.48396	4.34197	4.98801	2.84802	3.78762	4.77317	5.06399	4.43944	5.25821
P3	ar299	control	7246.88	5728.32	3.86015	3.75803	14273if	22	1ACE12F8-2118-4C5C-8BBF-FFBC45527365	5.31936	5.00737	4.66804	4.74782	4.16241	4.17609	5.11499	3.51492	3.93259	4.82301	3.64097	5.22448	3.75652	2.92087	4.20149	4.77147	4.77763	3.61708	4.7053	5.66614	3.74156	4.40117	5.14775	2.93942	3.73741	5.03603	4.95624	4.24633	5.09298
P3	ar129	drought	8153.09	8704.91	3.91132	3.93976	14279if	18	1BE05373-3AFC-4772-8021-A177B0CE8B12	5.19932	4.72577	4.35832	4.24474	4.09606	5.00232	4.7164	3.55689	4.88818	4.80505	3.59609	5.85241	4.41241	3.10376	4.56196	4.2577	4.68003	3.7163	4.73007	4.92231	3.12471	4.31988	4.38069	3.80677	4.56043	3.7559	4.83916	4.58646	5.31133
P3	ar260	drought	7824.4	8484.87	3.89345	3.92865	14268if	31	1C495E0F-D052-4D82-9A40-E69171E56DD3	5.08489	4.81723	4.30967	3.25022	4.08521	4.97674	5.29175	3.81928	5.05241	4.76489	3.66887	5.78567	4.47712	4.33627	4.59131	4.28927	4.64221	3.63902	4.4038	5.16557	3.10234	4.50369	3.83127	3.60013	4.38187	2.72481	4.64652	4.43077	5.00892
P3	ar208	drought	7472.91	7176.11	3.87349	3.85589	14281if	8	1C94C0A0-41B2-4403-A150-C21903CA060A	5.18444	4.82777	4.28106	4.23302	3.88486	4.83494	4.6698	3.54601	5.00937	4.81508	3.79406	5.88183	4.69862	4.09678	4.50682	3.92517	4.67503	3.7391	4.76956	4.67496	3.19356	4.42612	4.12253	3.26877	4.64924	3.93662	4.87308	4.43715	5.33272
P3	ar85	control	7861.02	5830.18	3.89548	3.76568	14270if	31	1E68F645-CD21-4213-A938-C6C91B50E3BC	5.31544	5.29883	4.55865	4.21539	4.23673	3.93766	4.80118	3.49786	3.82641	4.77356	3.44178	5.70231	3.65391	3.41876	4.02151	4.57995	4.57668	3.53737	4.59421	5.93959	3.37188	4.32749	4.98094	3.1501	4.07246	4.61587	4.93977	4.53732	5.09654
P3	ar282	control	5659.23	5478.55	3.75276	3.73867	14268if	36	1E8B3922-EF63-4476-AF4A-E61CA9958739	5.30344	5.22759	4.22092	3.79748	4.01385	3.91931	5.39554	3.40736	4.03727	4.7756	3.57812	5.87586	3.07046	2.99353	4.18761	4.78368	4.95384	3.36117	4.38112	5.63307	3.43626	4.16745	4.46596	3.1426	4.01406	4.83736	4.53604	4.27659	5.03915
P3	ea159	control	7072.05	4811.02	3.84955	3.68224	14285if	22	20978102-D8E8-4AED-9CC0-5F54B9E8C9D6	5.38211	4.64046	4.01043	4.53543	4.04776	4.32224	5.74357	3.43152	3.76442	4.57939	3.5712	5.8913	3.44599	3.03198	3.96368	3.72147	4.77853	2.96393	4.62559	5.75134	3.43858	4.12637	4.31072	2.84908	3.86411	4.41032	4.59932	3.86176	5.18001
P3	ea215	control	8344.19	6043.05	3.92138	3.78126	14266if	28	215DC173-41AE-4B99-80BF-D4857BB1B79D	5.30513	5.16283	4.28412	4.72451	4.1156	4.10451	5.61639	3.42124	3.89849	4.80363	3.51315	5.81732	3.04563	2.99411	4.00343	3.97742	4.46971	2.97231	4.46799	5.99243	3.21872	4.13645	4.54716	2.76492	3.78175	4.58948	4.60552	4.1128	5.40694
P3	ea24	control	7422.58	5539.23	3.87055	3.74345	14279if	14	21E21C5C-28F9-48B4-A654-995A78836197	5.32907	4.98476	4.25984	4.88673	4.23781	4.09037	4.59956	3.58426	3.86568	4.87257	3.54157	5.3327	3.3083	2.7391	3.66122	4.02256	4.82448	3.50999	4.87893	5.73721	3.71867	4.14898	5.25851	2.80384	3.47952	5.02568	5.05029	4.11132	5.30922
P3	ea113	drought	6881.02	7652.61	3.83765	3.88381	14276if	26	220CC4EC-C737-476D-AFAB-B21AC06B18EF	5.20609	5.02254	4.53417	3.83238	4.08087	4.70431	5.39589	3.44	4.67457	4.62236	3.76849	5.81323	4.38708	3.02422	4.12618	3.81326	4.87421	3.38461	4.66153	5.24079	3.09655	4.10802	4.25434	3.32195	4.4926	4.23866	4.62413	4.69307	5.02924
P3	ar279	drought	9292.77	9774.04	3.96815	3.99007	14273if	33	223CAD4B-542F-46BC-A581-C234148E0F5F	5.02807	4.74985	4.40763	4.15939	4.09533	4.71052	4.84683	3.24955	4.9195	4.56213	3.88745	5.76476	4.26495	3.2809	3.7595	4.32757	4.3812	3.61702	4.3923	4.75864	3.06864	4.5192	4.05341	3.60195	4.35083	2.78759	4.83769	4.23612	5.40514
P3	ea85	control	7896.91	5481.52	3.89746	3.7389	14285if	27	229622D7-C99C-498B-968F-CB2B067C6E3A	5.33697	5.36306	4.74278	4.61819	4.25396	4.11757	4.80213	3.50463	3.86368	4.69571	3.61056	5.22951	3.19363	2.70901	3.81659	3.74641	4.53193	3.354	4.55509	5.4458	3.88275	4.10928	5.0815	2.69327	3.01633	4.73286	4.99931	4.53567	5.32383
P3	ea269	drought	7685.02	7964.45	3.88565	3.90116	14268if	57	22B26CF4-265C-440E-AB2B-BB922AC69AF9	5.27374	5.00465	4.65228	4.45274	4.42331	5.07532	4.74274	3.38793	4.59686	4.76278	4.04428	5.84862	4.5329	2.92784	4.37732	4.00026	4.61394	3.57448	4.74558	4.88494	3.05767	4.13052	3.91795	2.74554	4.13918	4.0773	4.94491	4.89391	5.05255
P3	ar291	control	6901.4	5707.44	3.83894	3.75644	14281if	28	22CA02E0-9F95-481D-B4D4-80CF50D02DAE	5.31838	5.21331	4.55285	4.70768	4.12324	4.00931	5.38338	3.45976	4.08368	4.60049	3.55984	5.85391	3.28361	3.48482	4.24635	4.34166	4.77693	3.50929	4.33527	5.93985	3.52159	4.22485	4.84988	3.01949	4.07128	4.65379	4.58066	4.25754	4.98387
P3	ea257	control	7650.05	5800.53	3.88366	3.76347	14268if	29	22EDEC78-9CFE-40DB-8948-1577596D471B	5.29262	5.04689	4.46085	4.78378	4.22003	4.47237	4.70262	3.44193	3.98416	4.51578	3.47419	5.4259	3.81716	2.8301	3.34903	4.4235	4.49811	3.3624	4.63913	5.54609	3.53925	4.31723	4.9112	3.08933	3.78205	4.90819	4.97072	4.17798	4.91228
P3	ea153	control	3098.7	4787.43	3.49118	3.6801	14279if	49	230846CA-6DD6-4FCF-9DD3-02A8E3D02F56	5.25484	4.91561	3.96287	4.81577	3.94751	3.93073	5.52074	3.45833	4.13783	4.74642	3.59653	5.94833	3.61803	2.96675	3.85589	3.94635	4.84678	3.37763	4.26892	5.58187	3.35551	3.64817	3.38924	2.91523	3.83976	4.64993	4.59323	3.85975	4.73132
P3	ar185	drought	8523.3	9399.08	3.93061	3.97309	14270if	35	2344CFD2-2978-46DB-85B5-52FF68DA3490	5.10039	4.79701	4.62757	3.64878	3.99845	5.35325	4.86272	3.52145	4.91235	4.62119	3.78887	5.76037	4.32046	1.87005	4.49992	4.28672	4.37451	3.47079	4.46493	4.74625	3.59736	4.2646	3.843	4.2665	4.03324	3.48944	4.70867	4.68543	4.74388
P3	ar268	drought	7214.4	7989.08	3.8582	3.9025	14281if	41	239122F1-8876-462F-AAA6-72BD6C97A9B7	5.18549	4.56712	4.22757	4.06092	3.88942	4.83026	5.31744	3.67359	4.99884	4.75569	3.70521	5.66668	4.41891	3.65619	4.23212	3.74825	4.89371	3.58436	4.63639	5.17922	2.8513	4.2405	3.92571	3.9539	3.99741	2.83616	4.67979	4.20477	4.65076
P3	ea121	drought	8034.12	7864.49	3.90494	3.89567	14281if	9	247B6770-0058-4093-A154-13DCED8AFCD1	5.14658	5.0014	4.41696	3.47158	3.98866	4.97477	5.42062	3.63131	4.68999	4.80948	3.69373	5.75776	4.54317	3.02182	3.79108	3.98646	4.79851	3.57131	4.68355	5.07153	2.97437	4.27377	2.13964	2.75256	4.04019	4.17765	4.60516	4.47089	4.8308
P3	ea38	drought	7546.7	7410.8	3.87776	3.86986	14273if	13	2583A569-D108-4BEF-A91C-133614520D08	5.3194	5.03194	4.60212	4.23582	4.11437	4.5722	4.88542	3.59017	4.12017	4.91887	3.85279	5.81087	3.83623	2.99961	4.39951	4.07913	4.71323	3.57342	4.81459	4.82094	3.01252	4.09205	3.81994	3.26291	4.02049	4.4117	4.969	4.81563	5.07617
P3	ar268	control	8129.23	5805.35	3.91005	3.76383	14266if	45	25AFA99E-CD17-4DDD-80D3-994D2D1B087C	5.38836	5.13385	4.46017	4.40676	4.14231	3.99549	4.85749	3.53612	3.77985	4.91084	3.33402	5.10286	3.49844	2.69326	3.73781	4.51519	4.88603	3.5743	4.77084	5.27332	3.57915	4.40584	5.32669	3.30148	3.58325	4.75731	4.94478	4.54723	4.88776
P3	ar230	drought	8072.21	8877.59	3.90699	3.94829	14266if	49	25B41771-DC20-4082-884B-F537F1057CE7	5.24022	4.73233	4.40315	4.26991	4.14963	4.9472	4.7145	3.5451	4.8085	4.75019	3.23256	5.67415	4.38295	4.4827	4.57997	4.33072	4.73252	3.36254	4.77024	4.78612	2.96601	4.19643	4.39657	3.40762	3.9343	3.98463	4.96042	4.64175	4.70621
P3	Euroresa	drought	9167.91	8843.4	3.96227	3.94662	14279if	55	27CB817A-5117-4F22-BEDF-465015870ACF	5.2236	4.90766	4.41091	3.6832	4.35945	5.14367	4.9423	3.45386	4.42463	4.62232	3.97289	5.77782	4.29594	2.94547	3.85712	3.95877	4.64489	3.4723	4.80512	4.96812	3.06506	4.24019	4.16769	3.06322	4.07171	4.10758	4.85416	4.58858	5.50848
P3	ea170	control	7316.47	5351.82	3.8643	3.7285	14273if	48	28CB46E3-DFE9-4985-BBEE-9E5E88FFB4D9	5.41031	5.21669	4.52111	4.4436	4.15406	4.12466	4.72555	3.50526	3.79699	4.85046	3.47706	5.66563	3.71838	2.82775	3.80201	3.78306	4.46082	2.69402	4.71393	5.51976	3.7013	4.27023	4.3866	2.83211	3.79433	4.67478	4.99637	4.09376	5.03209
P3	ea218	drought	8499.12	7688.11	3.92937	3.88582	14285if	40	2924EC16-15EB-4028-AA7B-730970170173	5.19423	5.03174	4.57165	4.15547	4.04479	4.61317	4.68096	3.39738	4.13644	4.87522	3.07915	5.92395	4.45566	2.87222	4.50474	4.05613	4.70978	3.4992	4.82985	4.61006	3.0007	4.37418	3.93358	1.78965	4.09931	4.58367	4.86871	4.52198	4.77271
P3	ar129	control	4849.21	5626.29	3.68567	3.75022	14285if	19	2975E43B-9F1F-4055-A4E6-53E96989BDC2	5.28904	4.92584	4.2602	4.53822	4.01398	4.05809	5.27741	3.40728	3.96585	4.63444	3.53823	5.91737	3.00625	2.94974	4.03048	4.73065	5.05109	3.3347	4.34869	5.68078	3.42852	4.05718	4.9334	2.87725	4.0745	4.82158	4.56562	4.30219	5.17203
P3	ar284	control	7660.84	6610.48	3.88428	3.82023	14268if	12	29B72A02-3694-48DD-8A95-76C76C87FE03	5.24503	5.17907	4.49392	4.50734	3.99384	3.83654	5.56181	3.33175	3.70785	4.76604	3.60379	5.64422	2.95006	3.08529	3.60748	4.09558	5.01565	3.24298	4.72721	5.59519	2.97646	4.18051	4.89093	2.84864	3.75774	4.69197	4.55897	4.53371	5.31929
P3	ea263	control	7690.67	5701.7	3.88596	3.756	14268if	58	2A9468EC-8ADF-473A-8972-3890674ACD0F	5.37236	4.86862	4.48996	4.20118	4.30566	4.13507	5.55101	2.97203	3.95059	4.64161	3.00662	5.08259	3.53906	2.90366	4.28083	3.70615	5.25603	3.87363	4.60815	5.53733	3.48442	4.15372	4.72448	2.77174	3.67485	4.8874	4.7808	4.0774	5.38826
P3	ar140	drought	7384.86	7665.16	3.86834	3.88452	14273if	21	2C67E40E-1CBA-4C61-BBDB-3CC1E30A2E1C	5.14573	4.98001	4.30191	4.07695	3.95862	4.94405	5.35215	3.67796	4.23716	4.84284	3.89694	5.83486	4.57247	4.0098	4.42711	4.02541	4.75212	3.69444	4.50875	5.11392	3.06891	4.34068	3.80734	2.37664	4.51652	4.4433	4.62489	4.54282	5.4501
P3	ar126	control	7402.47	5873.7	3.86938	3.76891	14268if	35	2CD67EB7-405A-4DA4-919A-876F6D97B7DB	5.29521	5.307	4.91042	4.72947	4.07269	4.22889	4.64562	3.47918	3.74113	4.86783	3.39141	5.61151	3.74231	2.90875	3.97481	4.93689	4.34798	3.49935	4.46917	5.93129	3.30829	4.30967	4.85685	3.12982	4.10976	4.85491	4.86637	4.74858	5.15575
P3	ea173	drought	8611.12	8770.11	3.93506	3.943	14279if	48	2F54AF13-D7A8-4CB1-973B-939DE5E136F7	5.18104	4.80526	4.40562	4.27252	4.07344	5.1483	4.78945	3.57652	4.79052	4.61323	3.99353	5.768	4.3381	3.09137	4.42289	3.90457	4.60305	3.46695	4.68769	4.95665	3.1118	4.3869	4.09257	3.9058	4.18063	3.73901	4.78842	4.43654	5.54946
P3	ea162	control	5448.72	5545.75	3.73629	3.74396	14268if	53	2F5FDDAE-CD2D-42F3-A6A2-3E33D2F06714	5.15947	5.14957	4.30479	4.759	4.00631	4.31589	5.43359	3.40429	4.05236	4.57566	3.41954	5.92696	3.60231	3.02311	4.03239	4.752	4.69584	2.6405	4.32279	5.50337	3.28078	4.1764	4.1668	3.0247	3.94524	4.88654	4.61679	4.07164	5.3002
P3	ea296	control	8687.35	7128.22	3.93889	3.85298	14279if	53	2F6C3501-2EC4-44AE-BAB9-54D7323BDB83	5.32505	4.92254	4.52498	4.70393	4.12058	3.80771	5.52661	2.94319	3.63569	4.54194	4.05393	5.79591	3.0555	2.50742	4.05908	3.94678	5.10204	3.6563	4.8016	6.01302	2.8541	4.07598	4.72733	2.86921	3.71111	4.83512	4.59417	4.08622	5.28517
P3	ea168	drought	8266.49	8121.03	3.91732	3.90961	14270if	19	2FF4EBAC-88D1-4D7E-8EF6-AE6571E61B51	5.16971	4.98393	4.56633	4.01661	4.15059	5.24127	4.89431	3.4019	4.37604	4.68952	3.82277	5.92858	4.53831	3.04867	4.44484	3.88647	4.48543	3.5297	4.62602	4.81096	3.13804	4.25324	3.96232	2.77457	4.35888	3.25135	4.83529	4.60743	5.10933
P3	ea196	control	7181.65	6071.84	3.85622	3.78332	14273if	47	30FBF2ED-876D-4236-BF30-97E6DC6C445D	5.33387	5.2574	4.63886	4.77109	4.251	4.34007	4.67487	3.43415	3.81164	4.89169	2.96807	5.50259	3.84656	2.89142	4.26319	4.34196	4.58621	3.55872	4.63083	5.43737	3.61747	4.27944	4.69585	3.13019	3.94825	4.94394	4.79775	4.20984	5.4112
P3	ar245	drought	7173.05	8112.15	3.8557	3.90914	14268if	42	313EDD92-5C5D-4458-A85C-3332A95768B9	5.12773	4.36639	4.15923	4.01618	3.8959	5.00449	4.99687	3.37803	5.08157	4.50543	4.45636	5.95045	4.53866	3.89266	4.3041	3.81893	4.62526	3.57673	4.5739	4.70084	3.16542	4.3918	4.07188	3.81329	4.32043	2.75611	4.70307	3.95256	5.39736
P3	ea280	control	8325.51	6294.14	3.92041	3.79894	14266if	50	31AF3697-DFC5-432E-9BF2-A22018447649	5.3346	5.32168	4.74101	4.87847	4.20088	4.11413	4.70292	2.92178	3.79029	4.76745	3.15108	5.29987	3.68312	2.87141	3.88868	4.80021	4.20802	2.6309	4.51027	5.79025	3.21557	4.16303	4.56627	3.00237	3.89774	4.71064	4.98913	4.61188	5.3179
P3	ea197	drought	8068.77	8068.62	3.90681	3.9068	14270if	13	31B1A5F9-AB19-4D9F-AEC0-888091F819C7	5.1975	4.96762	4.51563	4.41052	4.04831	5.13903	5.40721	3.27458	4.13098	4.59139	3.6839	5.83452	4.46557	2.87985	4.29879	3.93055	4.79607	3.62508	4.5652	5.18457	3.07477	4.17434	3.95871	2.1584	3.966	4.636	4.83548	4.54185	5.40954
P3	ea143	control	7327.4	5388.58	3.86495	3.73147	14281if	46	320BE5C6-2274-4986-9DFD-9D6E989B8A83	5.36304	5.37408	4.56801	4.62454	4.1058	3.9235	4.75291	3.41956	3.65985	4.6267	3.08191	5.49768	3.63117	2.83489	3.81275	5.07205	4.27151	3.21538	4.41694	5.44953	3.33946	4.27508	4.54716	3.05516	3.7908	4.90211	4.73533	4.2687	5.45956
P3	ar41	drought	7951.51	8101	3.90045	3.90854	14273if	14	329FD82D-8ACE-4B68-91ED-7A73E56077CB	5.09191	4.63992	4.26398	4.07017	3.81541	4.98274	5.29735	3.53004	5.19204	4.48126	3.98699	5.86003	4.51427	3.31906	4.3354	4.32634	4.55511	3.55859	4.41946	5.00354	3.11602	4.43236	3.89366	3.69914	4.5706	3.37656	4.70712	4.10305	5.29946
P3	ea192	drought	9095.81	8582.11	3.95884	3.93359	14270if	28	336395B6-1A5B-447D-AC3E-BDDFDDE913E2	5.23617	4.91193	4.53716	4.10434	3.97913	5.16026	4.68554	3.48125	4.6696	4.63238	3.58086	5.89574	4.45534	3.01403	4.61069	3.82789	4.62398	3.57852	4.76493	4.87125	3.00453	4.3013	4.00455	3.48188	3.92732	3.96893	4.84807	4.74263	4.98206
P3	ar48	control	7607.81	5735.7	3.88126	3.75859	14285if	24	33693768-591A-4210-9286-0E5E427D94C3	5.28906	5.24139	4.81839	4.26755	4.18593	4.13162	4.41598	3.47828	3.84945	4.89927	3.46853	5.91741	3.79906	3.31336	3.77217	5.23917	4.32838	3.20404	4.46067	5.56688	3.51329	4.3292	5.18207	3.32982	3.89162	4.91178	4.91767	4.44508	5.13493
P3	ar202	control	8942.28	6163.98	3.95145	3.78986	14279if	32	337B2C3A-4364-4E6A-875B-BA707AEEE11B	5.29578	5.28262	4.83658	4.56581	4.34939	3.91071	4.51325	3.43224	3.88652	4.77616	2.94217	5.46545	3.65468	2.8386	3.92825	4.77775	4.38224	3.52353	4.54834	5.46048	3.59898	4.34941	5.15798	3.0733	3.6691	5.01512	4.73587	4.37366	5.11338
P3	ea186	control	8806.14	5933.21	3.94479	3.77329	14281if	48	3380709F-F5D4-4BEF-BD67-18120A138E13	5.36483	5.24187	4.57134	4.84419	4.23028	4.0748	5.57992	3.48324	3.75812	4.82803	3.41692	5.04654	3.21907	2.94779	4.27388	4.69697	4.7914	3.45201	4.49876	5.41293	3.69488	4.2668	5.06834	2.88449	3.62694	4.83316	4.78982	4.32728	5.46494
P3	ea252	control	8164.81	5738.22	3.91195	3.75878	14270if	40	347950FC-FDEE-4480-B337-24C552EF21D9	5.34196	5.28739	4.52074	4.78705	4.23638	4.112	4.78923	3.4892	3.71268	4.58147	2.93384	5.77518	3.62576	2.71382	3.87795	4.1722	4.59118	3.76231	4.61187	5.60093	2.90697	4.23005	4.71325	2.6758	3.87196	4.70194	4.98582	4.23548	5.45444
P3	ar161	control	7255.95	6292.89	3.86069	3.79885	14273if	19	3563053F-EF38-4504-8613-9A841A22A628	5.24942	5.20651	4.61727	4.63215	4.12336	4.09261	4.67643	2.91465	3.8401	4.82651	2.99554	5.61672	3.78906	2.57005	3.7158	4.61877	4.57866	3.64028	4.55628	5.83854	3.5513	4.27675	4.97568	2.8851	3.82817	4.8113	4.8415	4.61879	5.10313
P3	ea175	control	5777.84	5295.49	3.76177	3.72391	14270if	15	356F774E-C517-431C-B26D-59BC01FE73C9	5.34346	5.29325	4.46575	4.60297	4.10874	3.84219	5.29145	3.53445	4.05291	4.48841	2.91264	4.29508	3.64953	2.95874	4.21118	4.64876	4.95427	3.22371	4.34093	5.12968	3.3539	4.21115	5.28473	3.18253	3.36544	4.77294	4.60347	4.19988	5.27776
P3	ar149	drought	7473.93	8350.53	3.87355	3.92171	14266if	13	35DA8347-C1CE-4696-818F-BB7BFCDF84F3	5.15204	4.28946	4.31818	3.67927	4.03232	5.19892	4.80041	3.40458	5.13329	4.75094	4.32804	5.69952	4.52814	2.27457	4.84914	3.93167	4.5908	3.58767	4.67643	4.53023	2.92569	4.36505	4.09749	3.09761	4.34961	3.67019	4.85148	4.14579	5.11637
P3	ea215	drought	7900.77	7840.93	3.89767	3.89437	14266if	33	36A5476F-298E-4E37-BA62-1832E7E51AEE	5.17491	4.91258	4.27994	4.03189	3.9419	4.91714	5.41389	3.34261	4.85055	4.67275	3.02177	5.88703	4.56069	3.12182	4.45723	3.8456	4.68567	3.59431	4.47152	5.16171	2.99502	4.35079	4.07903	3.43578	4.37043	3.8191	4.66	4.07762	5.33272
P3	ar123	control	5195.09	5361.02	3.71559	3.72925	14276if	10	3789721F-D875-49D7-98B0-39152D89FAA2	5.31315	5.34346	4.43888	4.62956	3.9504	4.24064	4.72273	3.36145	3.79868	4.76912	3.46889	5.84235	3.72077	2.87912	3.88836	4.7828	4.74158	3.37937	4.56382	5.44535	3.40262	4.15234	2.59279	3.10715	4.01616	4.94929	4.78427	4.17178	5.17654
P3	ea55	control	8254.23	6071.33	3.91668	3.78328	14279if	57	37AFC70D-56D1-4734-995B-8C376606B617	5.3577	5.31369	4.64335	4.80179	4.11759	3.83714	5.52196	3.47612	3.99971	4.71331	3.77815	5.13685	3.08474	2.93211	3.69678	4.58408	5.13602	2.60077	4.40168	5.55404	3.00604	4.18933	4.65059	2.61373	3.60249	5.05915	4.66425	4.38343	5.47198
P3	ea127	control	5512.74	5422.13	3.74137	3.73417	14285if	14	39A60019-1F77-4808-9552-9C6CBF48CF6F	5.30664	4.94259	4.35418	4.43093	3.93544	4.05725	5.497	3.40408	4.25578	4.41295	3.51325	5.46624	3.47443	3.02982	4.13321	4.83362	5.27343	2.88857	4.58942	5.39508	3.36207	4.02753	4.8592	3.13887	3.68455	4.8199	4.58432	3.80162	5.29367
P3	ar296	control	8343.44	6806.54	3.92135	3.83293	14281if	31	3A1D862B-10C8-4F67-9238-7E9E07162D7B	5.25811	5.09072	4.70552	4.7163	4.20504	4.18784	5.50622	3.40627	3.58232	4.63216	3.05944	5.78732	3.30217	3.02861	3.79351	5.2364	4.79366	3.40511	4.53359	5.64254	3.01171	4.28098	5.10954	3.19371	4.08103	4.94076	4.89264	4.28094	5.37023
P3	ea186	drought	9489.88	9011.71	3.97726	3.95481	14270if	63	3B31BB41-8433-489A-BFFB-F4553A3E8F1C	5.19934	4.85852	4.38163	3.47273	4.11606	4.54978	5.23997	3.49274	3.70042	4.86973	3.63569	5.79603	3.44329	2.94799	4.56494	3.39195	4.95066	3.57533	4.68324	5.26592	2.79651	4.22894	4.38755	1.41636	4.03653	2.87068	4.58994	4.59575	5.28556
P3	ar105	control	8371.72	5350.15	3.92281	3.72837	14270if	37	3B3A52EC-6549-4DCD-BCAD-86DCA4840200	5.37875	5.3328	4.50285	4.59866	4.17502	4.07271	4.58927	3.48056	3.77708	4.85415	3.52511	5.16504	3.67714	3.68106	4.05639	4.65002	4.3793	3.37264	4.63395	5.47526	3.70371	4.24381	4.98873	3.11148	3.81841	4.7557	4.79147	4.28886	5.41627
P3	ea160	drought	7615.35	7029.79	3.88169	3.84694	14276if	54	3BA71758-054A-4B67-B6F2-B97168CE5AE7	5.29463	5.15287	4.59701	4.27154	4.29834	4.96522	4.86913	3.34243	4.13678	5.04561	3.82089	5.77068	4.12023	2.64601	3.61608	3.95748	4.57925	3.6565	4.7866	4.95324	3.01156	4.108	4.0498	2.06222	3.92031	4.92086	5.04091	4.5927	5.39673
P3	ea19	control	7221.91	5583.87	3.85865	3.74694	14266if	53	3BD48C19-1D6A-433D-8008-56AA60B9CF71	5.38267	5.32138	4.51247	4.74093	4.19705	4.35574	4.46239	3.02612	3.64059	4.66277	2.99482	5.79811	3.57182	2.79921	3.79006	4.38154	4.37081	3.02581	4.53092	5.4975	3.47161	4.16854	4.5563	3.04458	3.97685	4.62854	4.77465	4.25958	5.38305
P3	ea62	drought	9088.79	7688.71	3.95851	3.88585	14281if	52	3C82D449-19E3-458B-B727-53A323FD1F58	5.23396	5.03172	4.36882	3.79368	4.07102	5.13634	4.85194	3.50934	4.87127	4.40819	3.23247	5.76652	4.46033	3.04015	4.42796	3.87813	4.56469	3.6263	4.63689	5.14555	2.87719	4.29508	4.04943	3.63814	3.85259	3.84794	4.82292	4.62284	4.86059
P3	ea201	drought	7849.19	7726.3	3.89482	3.88797	14266if	54	3ECBA633-6C01-4A4F-9FBE-65AB3759E792	5.23342	5.07343	4.5695	4.17297	4.20334	4.76614	5.40474	3.55043	4.06966	4.9154	3.84348	5.72219	3.74919	2.40208	4.56937	3.86176	4.82343	3.69456	4.68217	5.04275	2.84996	4.28259	3.68243	3.08773	3.85888	4.22133	4.72013	4.52816	5.37586
P3	ar216	drought	7673.44	9332.92	3.88499	3.97002	14266if	41	3FCCE26A-0A75-4464-B77C-333FCCB46833	5.09487	4.84818	4.44692	3.31132	4.16575	4.95404	5.0073	3.54652	4.93181	4.46851	3.83297	5.66428	4.33787	3.02199	3.78829	4.27969	4.4852	3.06803	4.51694	4.66545	3.0685	4.479	4.04011	4.02908	4.40435	3.21835	4.78926	4.25489	4.7468
P3	ar298	control	9540.65	6059.24	3.97958	3.78242	14270if	62	411B3C10-7125-4338-B2D6-68144E213156	5.34505	5.19781	4.2537	4.95583	3.8246	3.76973	5.54333	3.50262	3.96834	4.65913	3.54437	5.70899	3.42956	3.59739	4.07179	4.16772	4.86029	3.56941	4.6548	5.81948	3.46482	4.22292	4.59523	2.79924	3.98038	4.73222	4.66344	4.20247	5.1166
P3	ar60	control	7525.02	5959.87	3.87651	3.77524	14270if	22	4160C3F2-DDA8-4E3B-85EE-E58EDF7F12BD	5.28837	5.27174	4.75811	4.28988	4.14154	3.88134	4.86082	3.34915	3.75712	4.83755	3.38083	5.49792	3.72678	2.18074	3.46447	4.75858	4.62275	3.22214	4.512	5.54935	3.30509	4.29068	4.88871	3.12862	3.8061	4.83449	4.80282	4.15228	5.20544
P3	ar55	drought	7836.95	8431.2	3.89415	3.92589	14268if	54	41D7AE58-93CD-4163-83C4-05E92AD9BB1B	5.13717	4.93547	4.35364	4.06417	3.98401	4.95361	5.31116	3.31707	4.88674	4.76105	3.04818	5.78634	4.50534	3.22104	3.8223	3.81153	4.77604	3.61595	4.5486	5.111	3.02581	4.30282	3.89175	3.32281	4.32609	3.05553	4.78502	4.71273	4.80288
P3	ar157	control	7901.05	6205.2	3.89768	3.79276	14266if	20	41FD8D7C-1344-46D7-B72F-35CA8B11360A	5.29666	5.2457	4.64109	4.65404	4.01007	3.86767	5.59611	3.42097	3.47438	4.93356	3.22225	5.44366	2.87307	2.91592	3.87991	3.55607	5.04854	3.69361	4.59096	5.77015	3.63819	4.19085	5.0136	2.84836	3.83858	4.58059	4.55007	4.4303	4.56782
P3	ea125	control	8853.4	5524.81	3.94711	3.74232	14285if	60	42DBC67C-7E0A-4237-95F4-03415550BE8E	5.39107	5.27899	4.42493	4.67123	4.13827	4.03748	5.61656	3.44593	3.84392	4.55163	3.06913	4.92284	2.95242	2.9548	4.02392	4.68492	4.64238	3.21527	4.5695	5.46358	3.62627	4.14523	4.59789	2.9189	3.53311	4.77413	4.64722	4.13751	5.10989
P3	ar170	control	7484.16	5671.98	3.87414	3.75373	14268if	51	43D69FC0-81B6-4EA3-AF32-3F37D91B2939	5.35947	5.08176	4.6414	4.47579	4.20178	4.37261	4.61533	3.52394	3.87327	4.74568	3.39818	5.51086	3.77893	2.96958	4.34894	5.02129	4.63255	3.55483	4.68771	5.65028	3.57601	4.36435	4.8942	3.16345	3.90605	4.78464	4.89637	4.52772	5.11484
P3	ea200	control	8773.86	5867.29	3.94319	3.76844	14279if	40	441191D4-33E2-4EF7-B03E-C03F238EF5DB	5.38721	5.16477	4.55465	4.75112	4.14167	3.80862	4.73855	3.4933	3.86271	4.55568	3.27084	5.79727	3.41099	2.74397	3.64852	3.97924	4.79815	3.2791	4.83949	5.78045	3.46371	4.09629	4.90104	2.576	3.57041	4.74622	4.93989	4.46581	5.01906
P3	ar43	drought	8754.3	8200.96	3.94222	3.91386	14279if	29	449BE003-9B8B-4FF6-B6CA-02FE5C5AB981	5.14282	4.98162	4.39944	4.16617	4.09694	5.04226	5.24261	3.46212	4.92339	4.86657	3.66206	5.79269	4.46101	3.15675	3.5714	3.86617	4.58271	3.60601	4.552	4.80035	3.03041	4.40524	4.15789	3.95038	4.32875	3.5119	4.75422	4.54596	5.25606
P3	ea201	control	7712.84	5692.99	3.88721	3.75534	14266if	52	4551AF1F-DCB8-4514-95F6-738ABBC82914	5.39223	4.99314	4.34701	4.81485	4.43784	3.84959	5.5213	3.34458	3.74744	4.92117	3.29986	5.32021	3.47232	2.94703	4.54903	3.79484	4.87366	3.8371	4.64919	5.592	3.64275	4.1022	4.45381	2.6146	3.60751	4.7357	4.71009	4.28509	5.5386
P3	ea57	control	7503.53	5419.09	3.87527	3.73393	14268if	38	455D57A9-0599-4D64-B889-FB6DF6275454	5.34616	5.07753	4.37685	4.56407	4.237	4.20427	5.08664	3.4754	4.003	4.70848	3.4958	5.21072	3.85674	2.93893	4.24846	4.44868	4.48592	3.18395	4.59306	5.41383	3.5967	4.22318	4.5309	3.10809	3.75552	4.86629	4.8218	4.13569	5.52084
P3	ar260	control	8523.14	5756.86	3.9306	3.76019	14281if	37	45B1A64B-9249-4A22-85BD-8F4296C2D3F6	5.35699	5.13797	4.53194	4.86596	4.24748	4.14652	4.92388	3.5398	3.76911	4.90828	3.47172	5.39565	3.67807	3.86419	4.09145	4.62585	4.48455	2.79728	4.58157	5.64181	3.61823	4.368	5.044	2.99765	3.85268	4.73228	4.99622	4.41642	5.3047
P3	ar104	drought	8351.23	8867.03	3.92175	3.94778	14266if	34	46066995-B43D-406D-96E7-7EEC4F7C2CF8	5.10943	4.67024	4.24932	4.20069	4.00821	5.06229	4.75568	3.45231	5.04906	4.49173	3.45584	5.75499	4.42036	4.0971	4.27601	4.19201	4.51851	3.38612	4.5191	4.64185	2.9524	4.40089	3.84624	4.10786	4.3543	3.42653	4.76846	4.21521	5.43316
P3	ar68	drought	8707.14	8891.19	3.93988	3.94896	14273if	59	464F7B4C-B2C4-406D-BC07-2AD460C3F34A	5.15419	4.74651	4.2356	4.26632	4.11154	4.71806	4.97903	3.436	4.9868	4.48054	3.30627	5.66796	4.3348	3.76257	4.24282	4.49271	4.46498	3.5052	4.49438	4.42577	3.03949	4.3253	4.01624	4.36672	4.085	3.56611	4.81372	3.93064	5.11032
P3	ar59	drought	8027.81	8654.14	3.9046	3.93722	14266if	16	46AAE858-5506-4262-85CA-737A8DDE506D	5.08351	4.91669	4.50861	4.05131	4.03107	5.00874	5.34621	3.55818	4.95988	4.54246	4.3841	5.77399	4.48086	3.20285	4.32424	4.08159	4.5057	3.59294	4.35227	5.06434	3.2264	4.4273	4.20042	3.28697	4.48262	3.2174	4.647	4.44715	5.43276
P3	ea111	control	7575.91	5808.02	3.87943	3.76403	14273if	46	48496FD1-A23F-4EBA-8451-45A457D36DC8	5.35713	5.04857	4.37702	4.68875	4.18587	4.30238	5.21348	3.50572	3.90921	4.97958	3.37165	5.34246	3.75521	2.91955	4.12399	4.32703	4.76233	3.57079	4.6931	5.74041	3.69399	4.30689	4.84932	2.9094	3.76873	4.84688	4.86462	4.08662	5.52691
P3	ea131	control	8244.33	5644.93	3.91616	3.75166	14266if	8	48B92127-6AEC-4F96-AFE2-D310A277ABB1	5.30661	5.16028	4.03031	4.98547	4.13638	3.81451	4.85779	3.38683	3.77832	4.73718	3.37416	5.80601	3.63122	2.8923	3.88727	4.29866	4.56608	3.17383	4.43887	5.87601	3.35786	4.22418	5.21704	3.09635	3.86041	4.76147	4.74055	3.99762	4.5995
P3	ea176	drought	8034.93	8007.29	3.90498	3.90349	14266if	32	4B127508-BAD9-403F-8095-795638A56EB9	5.2849	5.02116	4.43937	3.45683	4.10059	5.07793	4.87684	3.69042	4.64321	4.78653	3.70155	5.7278	4.52048	2.87404	3.71852	3.91988	4.69421	3.65429	4.79524	4.8698	2.95773	4.06207	4.03453	2.93723	3.85234	4.17938	4.89289	4.77662	5.32194
P3	ea24	drought	7539.49	7770.73	3.87734	3.89046	14276if	28	4B968292-0127-4158-9CE4-CA5D7F8C747B	5.21851	5.0114	4.59663	4.55286	4.25486	5.00369	4.72684	3.61202	4.32102	4.84857	3.43262	5.80626	4.29359	2.80861	3.58225	4.07826	4.65404	3.51602	4.75839	5.05653	2.90315	4.13664	4.08019	2.88424	3.85396	4.28729	4.90734	4.51445	5.30471
P3	ea66	control	6550.91	5904.5	3.8163	3.77118	14266if	12	4D642844-FFB2-4B93-84B7-02D743091C81	5.29924	5.11808	4.50741	4.46785	4.05142	3.91627	5.59112	3.38816	3.95724	4.65463	3.65259	5.72802	3.54658	2.99982	4.08121	4.50808	5.29524	3.49459	4.67463	5.70902	3.24744	4.136	2.82143	3.01968	3.74107	4.77204	4.52655	4.18493	5.19931
P3	ea133	control	4120.16	4956.94	3.61491	3.69521	14281if	53	4D726FE8-79A7-44BD-9EAD-E82FB4385FFD	5.26567	4.93937	3.84965	4.33814	3.84478	3.99755	5.47484	3.44902	3.98296	4.48259	3.61326	5.88008	3.50764	2.91061	3.90022	3.95658	5.02518	3.36167	4.3152	5.3386	3.43859	3.98005	3.74223	2.89628	3.73973	4.48743	4.62539	3.72723	5.18544
P3	ea170	drought	7765.12	8708.8	3.89015	3.93996	14268if	14	4E3DD555-E2C7-4740-ACF2-32500816132E	5.17664	4.87851	4.59431	3.97103	4.01932	5.11581	4.8077	3.24793	4.9425	4.65454	3.80135	5.85682	4.47933	3.01125	4.21378	3.92504	4.62108	3.49509	4.71554	4.77397	2.78455	4.19802	3.24722	3.89046	3.84193	3.63819	4.91405	4.74929	4.33103
P3	ea72	control	7640.88	5716.4	3.88314	3.75712	14268if	59	4F20DBE1-29BD-4AF4-A63D-1D552D1EBA9F	5.3695	5.33586	4.67943	4.83538	4.23983	4.10847	5.01325	3.57449	3.69635	4.91549	3.4988	4.91566	3.7729	2.89437	3.90506	4.51491	4.73988	3.16797	4.73436	5.03312	3.64986	4.23172	4.81341	3.15355	3.29523	4.93316	4.83003	4.58929	5.36041
P3	ar170	drought	8115.14	7956.87	3.9093	3.90074	14279if	35	52070ACC-4B66-4DCF-81A9-5776EA7A0257	5.21912	4.97575	4.62988	3.43482	4.14293	5.00042	5.34684	3.915	4.44965	4.80681	3.81507	5.76713	4.50838	3.08913	4.84505	4.06436	4.98137	3.62383	4.6601	5.03771	2.92899	4.30255	4.16308	2.44738	4.18517	4.84165	4.63027	4.81166	4.91843
P3	ea35	drought	8526.84	7678.99	3.93079	3.8853	14270if	44	52325547-459A-4AD8-A8F8-5B430E3B8F0B	5.32684	5.04781	4.61511	3.4323	4.14595	4.59424	4.75483	3.56403	4.22531	4.76592	4.00706	5.88202	4.44805	2.86337	4.25359	4.05262	4.66462	3.61332	4.79328	4.96183	2.95287	4.01374	4.13432	2.1441	4.00685	4.58431	4.83185	4.68092	5.21174
P3	ar139	drought	8253.74	8683.77	3.91665	3.93871	14270if	34	5267F452-1066-4739-A82A-DD774A7F5DB4	5.09586	4.73265	4.29044	4.16212	3.96036	4.73232	5.29299	3.84682	5.02637	4.57303	3.6606	5.94784	4.40688	3.81776	4.16295	4.22269	4.61745	3.07597	4.37909	5.18233	3.21456	4.44033	4.16151	3.99361	4.50316	3.30777	4.76365	4.04911	5.29242
P3	ar22	control	7760.98	5808.86	3.88992	3.76409	14266if	43	5565C939-50F5-4635-A300-4A8C49AAF1DB	5.3701	4.97598	4.90532	4.26345	4.1851	4.09094	4.62719	3.48587	3.74977	4.74212	4.13765	5.37671	3.60587	4.21241	4.22955	5.15456	4.63816	3.62998	4.57375	5.18789	2.95509	4.37213	3.29635	3.37537	3.82566	4.91395	4.99553	4.23295	5.20724
P3	ar144	control	6417.81	5264.16	3.80739	3.72133	14276if	11	55B1D68A-5204-453B-8307-E8E8D14AFBC6	5.32923	5.11091	4.52408	4.81356	4.04662	3.83097	4.48217	3.45508	3.58438	4.91564	3.41083	5.55913	3.29062	2.92057	3.98068	5.13408	4.62723	2.83394	4.62321	5.55797	3.32433	4.15327	5.37566	3.06701	3.87909	4.91321	5.00099	4.28442	5.10453
P3	ea160	control	10112.7	7146.15	4.00487	3.85407	14270if	65	56D285DE-D599-4B83-9E54-17CF51380004	5.28395	5.0405	4.44014	4.86607	4.17974	3.94692	5.38882	3.55699	3.96441	4.98781	3.1354	5.60988	3.14672	2.77991	3.49984	3.59621	5.18799	3.67319	4.74564	5.75468	3.65395	3.95269	4.56688	2.493	3.58343	4.92339	5.00471	4.33386	5.49425
P3	ea87	control	8280.09	6332.95	3.91804	3.80161	14266if	23	57CE59A0-5546-455A-8D2F-AA41E1E4C447	5.28732	5.19624	4.42947	4.24601	4.08557	4.09698	5.58834	3.39593	3.6247	4.66113	2.76937	5.62899	2.84777	3.03996	4.10492	4.00194	4.88279	3.67014	4.60479	5.91861	3.39206	4.05377	4.79454	2.92884	3.01232	4.66796	4.66316	4.41137	5.04724
P3	ea234	control	5167.63	5045.73	3.71329	3.70292	14276if	51	5816D22E-EBC0-4CC1-AAF0-BF366B80CF2F	5.37695	5.13056	4.06757	4.49506	4.19804	4.20948	5.40445	3.41649	3.84649	4.5408	3.56198	5.87067	3.44003	2.93098	4.10904	3.84056	4.93568	3.32476	4.52209	5.5611	3.61104	4.22976	4.29624	2.74015	3.92662	4.56461	4.60075	3.7725	5.29529
P3	ar293	control	5614.88	5738.98	3.74934	3.75883	14268if	17	586C2D01-3DC0-4A00-B5A6-09E7959438CA	5.27265	5.15775	4.56727	4.58192	3.96152	4.02636	5.41975	3.43562	3.85879	4.8635	3.4195	5.94144	3.51847	3.47105	4.00307	4.70177	4.86094	2.9486	4.31933	5.58095	3.10682	4.23505	4.42996	2.93596	4.22175	4.62472	4.67818	4.42219	5.31391
P3	ar122	control	6846.16	5951.67	3.83545	3.77464	14285if	45	5ADDD3E2-F9A6-4E5C-987F-806E777C469D	5.31218	5.17794	4.66677	4.76815	4.08287	4.14102	5.48295	3.62127	4.28578	4.70849	3.32655	5.89601	2.99935	3.00447	3.68122	4.77804	5.13536	2.88215	4.51601	5.73907	3.21372	4.06314	2.51407	2.96305	4.05152	4.78151	4.5986	4.37345	5.17875
P3	ar95	control	7555.56	5961.68	3.87827	3.77537	14281if	34	5B0EBD24-5071-447A-B6E3-ABDF8D34CF6E	5.33957	5.19029	4.46191	4.85592	4.2082	4.34743	4.87921	3.5083	3.77089	4.67952	3.2332	5.83853	3.66351	2.88909	4.20944	4.44399	4.56378	3.29885	4.61658	5.85186	3.68309	4.26081	4.79436	2.95207	3.88151	4.58553	5.09655	4.42551	5.25497
P3	ea210	drought	7455.37	7697.59	3.87247	3.88635	14273if	18	5B33F56B-F940-4C46-BB62-8B0B17E8E1D5	5.12831	5.00282	4.37438	3.81917	4.04877	4.85696	4.65274	3.37496	3.96078	4.9038	3.5668	5.87889	4.26568	2.84156	4.28761	3.98401	4.55363	3.48282	4.49661	4.74536	3.15484	4.27436	3.90548	1.73078	4.09154	4.35227	4.9525	4.37512	5.42898
P3	Ramses	control	5208.98	5471.26	3.71675	3.73809	14276if	46	5B616DCF-571B-4021-AB27-44DF51475A60	5.38017	5.08949	4.37015	4.30662	4.10386	4.0839	5.38882	3.29458	3.72091	4.60064	3.10631	5.57841	2.90655	2.9333	3.57988	4.70855	4.95954	2.73722	4.5381	5.41869	3.19931	4.10873	2.67888	2.87219	3.7518	4.89408	4.67945	4.24404	5.52874
P3	ar188	control	4684.26	4425.53	3.67064	3.64597	14276if	40	5BAC2D0F-D84B-4269-A5F8-BA12F379441E	4.87261	5.22977	4.04176	4.37563	4.04124	4.02793	5.47742	3.43595	4.09559	4.84408	3.576	5.68368	3.53316	2.79774	3.84274	4.77182	4.49053	3.26197	4.06306	5.85876	3.4308	4.32725	4.95303	3.24617	4.11562	4.68287	4.57552	4.15268	5.12201
P3	ar235	drought	8237.02	9357.43	3.91577	3.97116	14279if	33	5C191704-57BA-4778-977B-44938160DF87	5.08425	4.71663	4.56868	4.13685	4.1158	5.31163	4.60959	3.54247	4.95399	4.55852	3.55655	5.78667	4.3139	3.26846	4.55404	4.47167	4.39869	3.5424	4.46177	4.51162	3.32972	4.33303	4.04359	4.48799	4.23812	3.52446	4.73036	4.46214	5.36365
P3	ea53	control	6888.79	5371.2	3.83814	3.73007	14268if	15	5DEAD717-150E-40F9-ADD7-62AC4459E80B	5.31168	5.21001	4.16586	4.41709	4.10496	3.92467	4.78779	3.48987	3.91471	4.66916	3.06536	5.34916	3.82365	2.95166	4.02414	4.39098	4.6539	3.22703	4.59929	5.26058	3.4232	4.29473	5.11149	3.23215	3.67511	4.57208	4.74647	4.31072	5.51578
P3	ar293	drought	7322.72	8771.61	3.86467	3.94308	14285if	44	5E14BCEA-0E22-48B7-97D5-4B5A09BFA46E	5.0865	4.6147	4.39114	4.12772	3.99648	4.85505	5.22434	3.33621	5.04145	4.77334	3.76481	5.82319	4.47141	3.91148	4.51875	4.32339	4.57568	3.4884	4.26322	4.74464	3.08977	4.47904	3.90756	4.34613	4.41456	3.28303	4.69153	4.12535	5.29964
P3	ar121	drought	8549.93	9485.93	3.93196	3.97708	14270if	61	5EB6E879-7722-4330-A057-0C7A829F140E	5.11468	4.81982	4.62505	4.34955	4.27387	4.78353	4.8692	3.63728	4.51483	4.81067	3.92699	5.78296	4.20247	3.24248	4.68341	4.29408	4.31873	3.74101	4.42707	4.86047	3.07888	4.59589	3.98777	2.82769	4.12408	2.87356	4.61298	4.62013	5.03387
P3	ea115	control	4423.44	4297.86	3.64576	3.63325	14279if	19	5F56E771-CBEB-41FA-A489-D64CCCD47B60	5.35978	4.67138	3.90642	3.79846	3.95375	3.91287	4.68272	3.3536	4.0103	4.5955	3.44162	6.01384	3.50477	2.83648	3.96281	3.80509	4.15415	2.91329	4.37916	5.54531	3.47343	4.0673	3.84625	2.75832	4.02684	4.47467	4.85511	2.81323	5.05316
P3	ar241	drought	8348.86	8710.05	3.92163	3.94002	14270if	30	603F5BC2-D987-43E9-8B81-5BC35506A271	5.09213	4.77325	4.46336	4.02727	4.08594	4.99688	5.29113	3.35925	5.08546	4.83356	3.90575	5.81358	4.39581	3.31798	4.71856	4.29508	4.54714	3.65733	4.29976	5.00122	3.09774	4.50964	4.32466	3.97803	4.43612	3.15506	4.80191	3.93163	5.14178
P3	ea99	control	7665.65	5706.31	3.88455	3.75636	14276if	20	60883526-9210-4529-A16F-FA05F3C1D36D	5.30396	5.32632	4.64461	4.48705	4.30656	3.95005	4.64752	3.46748	3.76187	4.69587	3.33128	5.50519	3.66945	2.82537	3.94018	4.04699	4.54476	3.19908	4.58871	5.75425	3.46744	4.25646	5.23423	2.87924	3.73971	4.73574	4.99271	4.3236	5.38008
P3	ea279	control	8199.19	6207.31	3.91377	3.7929	14270if	53	61493D52-1D45-4ECF-A6E1-E1C04811A031	5.34026	4.99474	4.26664	4.97501	4.07343	4.11676	5.50325	3.4845	3.76593	4.75159	3.75471	5.69536	3.22244	3.02707	4.11565	4.5059	4.988	3.38246	4.75052	5.52934	3.39048	4.18242	4.93787	2.76444	3.78919	4.68732	4.73598	4.17324	5.38617
P3	ar200	drought	9615.98	10596.2	3.98299	4.02515	14270if	66	623BE2C3-BCF7-44DE-AF5F-68097FB5E921	5.10167	4.77298	4.77643	3.96821	4.08719	4.87744	5.02459	3.54877	4.70056	4.79755	3.54314	5.83953	4.0646	4.02731	4.22259	4.14382	4.60789	3.53797	4.57924	4.91196	3.24482	4.48176	3.10308	3.76488	4.0256	3.62375	4.73022	4.49584	5.15501
P3	ea59	control	7504.35	5169.96	3.87531	3.71349	14270if	17	62C09F98-C8A5-4B6F-A0B6-95349FEEDE7B	5.44954	5.07757	4.45301	4.68038	4.37	4.14615	4.72484	3.03093	4.38819	4.7168	2.98091	4.53842	3.63403	2.78193	3.49498	4.01555	4.87717	3.5162	4.83037	5.47777	3.51301	4.04778	5.0457	2.76938	3.57958	4.7623	4.94595	4.32511	4.96338
P3	ea2	control	5313.4	5034.1	3.72537	3.70192	14285if	56	62DA5DC4-2553-40B5-8CB9-75C592CD1B30	5.38907	4.92132	4.3212	4.63984	4.03212	4.34446	5.5534	3.46213	4.18694	4.76771	3.55192	5.31266	3.45575	2.88734	4.0852	4.03399	5.00174	3.33024	4.50281	5.80959	3.17515	4.11528	4.34946	2.90326	3.84925	4.66409	4.70394	4.1198	5.35433
P3	ea14	control	8080.84	5285.27	3.90746	3.72307	14285if	21	635FD313-E9DE-45BD-9189-D453A663B608	5.34167	5.26028	4.46322	4.41676	4.26128	4.16093	4.83486	3.51288	3.84157	4.82295	3.5188	5.17723	3.65385	2.81955	4.30891	4.19306	4.68003	3.54028	4.73965	5.55121	3.78246	4.35522	5.24396	2.82803	3.66099	4.93833	5.09859	4.16693	4.96297
P3	ea8	drought	7542.86	8394.82	3.87754	3.92401	14285if	47	639417F9-633A-4118-89AE-352C4B23CEC6	5.11991	4.92571	4.65603	4.08204	4.10284	5.10994	5.28053	3.26133	4.84057	4.64267	2.94521	5.8616	4.47739	3.07591	4.55231	3.91243	4.86945	3.22571	4.26152	5.05501	2.9098	4.33415	3.8668	3.77714	4.35468	3.71738	4.68069	4.40591	5.30268
P3	ar90	control	8156.6	5433.4	3.91151	3.73507	14266if	40	63CC4F7C-DFCC-440D-A3C9-9A8D3B7AB2CA	5.40017	5.17924	4.59336	4.68156	4.27043	3.96611	4.70665	3.56203	3.91538	4.96998	3.42977	4.90853	3.81184	3.83252	3.8888	4.60557	4.57283	3.69478	4.64178	5.40707	3.43605	4.28747	5.07533	3.30419	3.78941	4.82153	4.94407	4.3653	5.28766
P3	ea207	drought	7428.21	7989.18	3.87088	3.9025	14268if	33	63D152C6-6A76-4995-BE5A-434C50BA395B	5.16235	4.96356	4.3757	4.09139	3.93387	4.81196	5.35572	3.77208	4.23929	4.6602	4.12661	5.96162	4.55872	2.77732	3.75478	3.92963	4.94221	3.25711	4.61418	5.39572	3.0515	4.20767	3.29935	2.09212	4.48487	4.77677	4.62078	4.50172	5.25449
P3	ea183	control	7763.67	5132.1	3.89007	3.71029	14285if	46	65CEE20D-B828-4E32-984B-4404959C6496	5.41578	5.02831	4.17371	4.08402	4.20159	4.00671	4.76591	3.02789	3.89149	4.5528	3.54041	5.56049	3.65367	2.81345	3.83686	3.79787	4.66342	3.23664	4.74999	5.55003	3.43874	4.12677	4.57682	2.71542	3.80924	4.67533	5.028	4.20954	5.38602
P3	ar61	drought	8292.74	8865.36	3.9187	3.9477	14268if	30	662376E7-A601-4772-B119-45CEA7A2E588	5.03755	4.87421	4.36645	3.79481	4.06159	4.79702	5.32772	3.42628	5.00621	4.57308	2.68539	5.89712	4.44108	3.6087	4.24743	4.09953	4.36536	3.58073	4.07063	4.92137	3.14715	4.52112	3.77486	3.84937	4.50289	3.12504	4.70021	4.10091	5.25181
P3	ea154	control	6880.88	5328.07	3.83764	3.72657	14281if	19	662AE97C-2D92-4B4E-9DB1-B9308B6E6941	5.36054	5.27651	4.48694	4.80712	4.27242	4.36623	4.80971	3.54262	3.91487	4.6356	3.40215	5.34921	3.72834	2.80403	3.57865	5.09154	4.49909	3.32618	4.47543	5.37728	3.64487	4.21749	5.14827	3.26278	3.57166	4.89881	4.89932	4.13239	4.9981
P3	ar231	control	8376.81	6027.54	3.92308	3.78014	14279if	43	6645BA9E-D421-4FDE-9198-6966A4A08471	5.34693	5.2975	4.85604	5.2315	4.43539	4.11807	4.83049	4.19315	3.90229	4.69893	3.24242	4.94888	3.62753	3.61215	4.01828	4.15681	4.7429	3.65406	4.68292	5.89997	3.83336	4.14694	4.68755	2.53796	3.73465	5.18021	4.84375	4.90229	5.28808
P3	ea159	drought	8118.7	7433.75	3.90949	3.87121	14281if	33	66A9AF73-DD7E-4B93-9053-4AC6468580FB	5.20712	5.02808	4.32713	3.99233	4.04438	4.94395	5.04815	3.35792	4.26352	4.79026	3.7743	5.93658	4.46604	2.99952	4.22266	3.80256	4.75199	3.60248	4.50449	5.15537	3.03335	4.31139	3.83954	2.54298	4.3411	3.7849	4.64337	4.20573	5.33064
P3	ar143	control	7797.02	5692.14	3.89193	3.75528	14285if	28	67581DF3-F27A-4113-8F77-FE79DE97A7C9	5.30448	5.34699	4.8565	4.48585	4.38854	3.80383	4.59308	3.4793	3.54647	4.72252	3.40153	4.49826	3.7274	3.56763	4.04229	5.01527	4.23808	3.30658	4.57029	5.40831	3.41956	4.34834	5.36035	3.0284	3.561	4.91711	4.78955	4.6556	5.3281
P3	ar163	control	8954.07	6169.17	3.95202	3.79023	14281if	45	67771DA9-2CA6-4B1A-9AEB-4A8B69789D4A	5.32907	5.2519	4.92594	4.82741	4.13062	4.1842	4.84614	2.99322	3.77398	4.93609	3.39661	5.68714	3.72887	2.91162	3.77607	4.91308	4.42965	2.68235	4.45387	5.83983	3.21991	4.27397	4.73892	2.85987	3.99862	4.86508	5.00773	4.69651	5.35926
P3	ar67	control	7272.33	5780.43	3.86167	3.76196	14270if	7	6906DC8D-6442-47E6-8395-50F3A407420C	5.28233	5.29553	4.54952	4.85251	4.18219	3.80325	5.25732	3.62402	4.06642	4.6363	3.96951	4.9318	3.70922	3.52434	3.87375	4.02282	5.10268	3.382	4.52089	5.50461	3.44772	4.19214	5.25722	2.96465	3.72299	4.75208	4.67167	4.70695	5.19096
P3	ar163	drought	7563.44	8534.02	3.87872	3.93115	14276if	33	692BC82A-82EB-47DA-A82E-845D74233AB8	5.09298	4.90673	4.61058	4.1854	3.92461	4.5953	5.25691	3.69716	4.91717	4.80657	3.12281	5.82081	4.32107	3.34927	4.16025	4.19745	4.65008	3.45478	4.19334	5.06573	3.24414	4.42257	4.13396	3.81431	4.63414	3.78366	4.80832	4.5523	5.33804
P3	ar75	control	6798.47	5441.92	3.83241	3.73575	14268if	19	69B4A678-493C-4455-990E-CD543DA78FBE	5.29582	5.21884	4.59114	4.4934	3.99814	4.0995	4.66375	3.39062	3.9897	4.92402	3.37825	5.46765	3.8531	2.96625	3.8376	5.13253	4.44724	3.24849	4.47302	5.21172	3.03189	4.2699	4.92389	3.38873	4.01635	4.9234	4.68348	4.41204	5.02511
P3	ar43	control	8667.16	5917.89	3.93788	3.77217	14279if	52	69D69C3A-8828-4029-B465-AEC6CFBCD69A	5.37158	5.09181	4.46286	4.44137	4.1651	4.06555	4.6647	3.40304	3.631	4.8445	3.45151	5.55651	3.48488	2.8356	3.44967	5.28514	4.55333	3.70887	4.65034	5.53159	3.56718	4.38492	4.84829	3.03747	3.76405	5.0759	4.75988	4.24461	5.37562
P3	ar20	drought	8592.77	9186.64	3.93413	3.96316	14270if	42	6A4D3C42-059A-4807-8364-072D55BFA74E	5.11281	4.80098	4.54928	4.07405	4.1551	5.21308	5.32001	3.33654	4.87048	4.63631	3.52845	5.84506	4.41639	3.254	3.60382	4.20401	4.58095	3.60233	4.58813	4.63228	2.86746	4.3539	3.18102	3.84319	4.15601	3.5244	4.78303	4.28518	5.24077
P3	ea115	drought	8241.23	8572.9	3.91599	3.93313	14281if	42	6AB61E8E-4EF9-4CB0-9FA7-31F7C8A1DC71	5.13928	4.86099	4.31639	4.06765	3.90322	4.76104	4.60086	3.42677	4.97911	4.74063	3.65989	5.86783	4.39452	3.24531	4.31277	3.8349	4.432	3.49916	4.52433	4.91983	2.49229	4.38762	3.86002	4.25055	4.40227	2.69416	4.67684	3.75504	5.38026
P3	ar56	control	6010.88	5091.96	3.77894	3.70688	14270if	14	6B0157A1-4335-42B5-AA40-51F1DA3C368C	5.36007	5.17984	4.54292	4.40338	4.13058	3.89077	4.69676	3.01392	3.99533	4.52319	3.40415	5.62819	3.77839	2.96365	3.97288	4.9379	4.44817	2.75396	4.62039	5.56593	3.30937	4.29032	4.90848	3.17793	4.04917	4.68232	4.85587	4.40463	5.33662
P3	ar99	control	7540.6	5177.31	3.87741	3.7141	14268if	44	6B2BD26A-943A-418C-A934-29C617EB66F9	5.38095	5.30648	4.51084	4.44665	4.19097	3.91811	4.76669	3.52753	4.13351	4.77386	3.49628	4.98897	3.95416	3.32981	4.09765	4.01631	4.3419	3.05327	4.60649	5.57818	3.48776	4.30681	4.8065	3.16555	3.58237	4.63121	4.73832	4.46355	5.39893
P3	ea113	control	7619.88	5355.53	3.88195	3.7288	14268if	49	6B6B71C4-F1B6-43B8-8D70-D8CE3D69BB0B	5.38605	5.21363	4.61918	4.78385	4.21202	4.28514	4.80048	3.57045	3.95987	4.82214	3.05251	5.3704	3.67264	2.83518	3.80126	4.19994	4.61912	3.31137	4.71913	5.66891	3.28885	4.15739	4.82577	2.82535	3.88875	4.65433	4.93578	4.31281	5.17136
P3	ar183	drought	7630.81	9245.23	3.88257	3.96592	14281if	20	6C4E3B50-A4D5-48AD-9CED-4C509D6B3CFD	5.04874	4.75545	4.51323	4.06944	3.99534	5.09084	5.25799	3.62066	4.92118	4.53509	3.76797	5.71644	4.37118	3.39185	4.57622	4.24317	4.85117	3.52632	4.41275	5.18951	3.75797	4.25125	4.04536	4.12672	4.25654	2.7226	4.49931	4.45151	4.80898
P3	ar117	control	4854.49	5312.53	3.68614	3.7253	14279if	25	6C54B37C-4CC4-4414-90F0-A14D156BC6B9	5.3421	5.36827	4.58378	4.42631	3.9391	4.11655	5.06888	3.40875	3.92152	4.5693	3.49904	5.74521	3.48058	2.92852	3.46084	5.17741	4.81032	3.24589	4.27107	5.30871	3.23538	4.24867	4.72594	3.19797	3.90592	5.04027	4.68115	4.39652	5.00475
P3	ea232	control	7596.05	5906.28	3.88059	3.77131	14266if	48	6CC4E525-B5F9-4E9B-864E-D672063EBCCF	5.37742	5.13656	4.65533	4.63171	4.34429	4.1234	4.87362	3.56019	3.51606	4.64689	3.6368	5.6387	3.63885	2.79613	4.21079	4.32838	4.739	3.65728	4.67946	5.618	3.72663	4.27974	4.78142	2.93885	3.55934	4.71286	4.84519	4.1942	5.58894
P3	ea266	drought	8734.42	8084.1	3.94123	3.90763	14281if	50	6D200F71-4A93-405C-BAE7-F76D0B5CAC29	5.19795	4.9534	4.47229	4.06985	3.99286	4.98952	4.7034	3.52475	5.02124	4.77298	4.39485	5.78972	4.47162	3.16446	4.5299	4.09707	4.55371	3.46536	4.53858	4.40887	3.1708	4.36388	4.00046	3.98606	4.10666	3.45989	4.81114	4.36555	5.32324
P3	ea62	control	7162.26	5547.77	3.85505	3.74412	14281if	17	6D20642D-4C65-4213-872C-F0C3D75AF9AA	5.34172	5.06394	4.33304	4.07523	4.25023	4.05319	5.53404	3.45236	4.08058	4.40722	3.6156	4.83626	3.03183	2.93074	4.20206	3.71479	5.16173	3.64157	4.55286	5.50187	3.61969	4.25284	5.32004	2.87417	3.79215	4.75396	4.53508	4.34069	5.00753
P3	ar166	drought	6805.44	7759.45	3.83286	3.88983	14276if	48	6F2E184A-9707-4322-A5FC-2138ED2EEF26	5.23918	4.45991	4.22986	4.15503	4.15675	4.70083	5.07881	3.55938	5.0864	4.65497	3.67504	5.68693	4.2457	4.0352	4.71582	3.9256	4.64003	3.71972	4.68636	4.70492	2.93627	4.31088	3.99797	4.20544	3.79907	2.6783	4.80924	4.29984	5.31487
P3	ea243	drought	8557.74	8094.74	3.93236	3.9082	14270if	45	6F8B6C9D-216E-4FEA-978C-0815D104927E	5.23086	4.99547	4.51767	4.17146	4.11712	4.76204	4.80815	3.30887	4.61396	4.58478	3.71471	5.81763	4.44373	2.94757	4.29403	4.12147	4.54247	3.62537	4.72434	4.84959	3.26548	4.28075	2.73265	2.8382	3.95062	3.60285	4.90796	4.60827	4.64702
P3	ea74	drought	8256.47	8556.22	3.91679	3.93228	14273if	50	70547AFE-73D1-4359-B75A-1ECFF8B21E0E	5.16223	4.95301	4.49104	4.24414	4.0054	4.82547	4.59696	3.53875	4.89685	4.45629	3.49963	5.83701	4.39892	2.99425	4.3574	3.87603	4.5715	3.48989	4.6455	4.71286	3.03463	4.2977	3.95141	3.98572	3.90685	3.77604	4.6477	4.46642	4.96273
P3	ar166	control	7337.86	6568.1	3.86557	3.81744	14273if	38	70657475-75A4-4B23-8CB1-1A0797CB51A4	5.31883	5.15541	4.44055	4.34665	4.15995	3.79532	5.43957	3.44341	3.76824	4.75711	3.27488	5.51311	2.84854	3.64586	4.23973	4.23151	4.99045	3.5856	4.68677	5.78847	3.51505	4.23806	4.88925	2.89117	3.73417	4.8641	4.68428	4.56298	5.48474
P3	ea167	control	6791.65	5499.6	3.83198	3.74033	14268if	39	71ED923C-6599-4207-9899-98853E3E7FDB	5.34377	5.28139	4.31977	4.61293	4.21932	4.22582	5.02596	3.47264	3.77551	4.85787	3.50088	5.66217	3.63463	2.88795	4.1476	4.02166	4.60449	3.40418	4.64968	5.43021	3.61265	4.38881	4.81423	3.08039	3.89452	4.62505	4.9562	4.31153	5.47521
P3	Ramses	drought	8015.3	8229.04	3.90392	3.91535	14268if	55	73D0EF1E-9D94-447A-85F4-AEDFC472CF9F	5.14107	4.91349	4.35037	3.55732	3.96329	5.07697	5.31597	3.47331	4.96147	4.66011	3.82561	5.84122	4.48093	3.31813	3.97095	4.19149	4.58571	3.57147	4.31254	5.1368	3.11054	4.4478	3.05053	3.56947	4.44526	3.02333	4.72161	4.29947	5.42736
P3	ar125	drought	8364.3	9133.7	3.92243	3.96065	14273if	28	747C493A-78EF-4320-9CCE-55DAC7FBA778	5.13515	4.81922	4.55836	4.03938	4.08888	5.07767	4.82294	3.65171	4.93067	4.81186	4.52415	5.72355	4.37513	3.15984	4.33488	4.0718	4.45545	3.55279	4.65984	4.72023	3.35753	4.30802	3.79977	3.84398	4.32711	2.75459	4.87091	4.64504	5.35209
P3	ar123	drought	8588.02	8795.3	3.93389	3.94425	14273if	51	74AC18E9-3A59-412F-8CE7-1B509D878C44	5.10708	4.91204	4.31469	3.8796	4.0181	4.98926	5.24224	3.36605	4.95521	4.56092	2.59901	5.78148	4.38565	3.31439	4.31494	3.98536	4.62441	3.44017	4.19167	4.98732	2.96794	4.37695	2.80206	3.90919	4.39589	2.73186	4.57914	4.18207	4.95683
P3	ea234	drought	7652.67	8813.38	3.88381	3.94514	14268if	32	768FDA33-DCE3-40A6-8833-B4047D09CB4D	5.0987	4.88609	4.47923	4.05213	4.20773	5.13589	5.16222	3.29712	4.81013	4.52428	3.78143	5.808	4.48743	2.48339	4.50159	4.04782	4.82562	3.53943	4.5427	4.9671	2.9485	4.22101	2.79633	3.64255	4.10724	3.66234	4.4899	4.7952	4.8833
P3	ar258	drought	7945.19	8906	3.9001	3.94968	14266if	18	76DD031F-9076-43C1-97AF-E9A6E8AFC696	5.09875	4.87113	4.5501	3.71706	4.02151	4.99997	5.33437	3.71986	4.98998	4.42481	3.09622	5.67074	4.44268	4.49576	4.40299	4.17221	4.78158	3.34603	4.40617	5.32884	2.95008	4.36756	4.02755	3.51985	4.13812	2.95224	4.70475	4.40794	4.87889
P3	ea162	drought	7555.35	7868.64	3.87825	3.8959	14276if	7	770243E2-4BF9-44E6-A093-8D105EB98CAC	5.08777	4.96026	4.33317	3.58976	3.85974	5.13365	5.3809	3.42255	4.89767	4.42804	3.91564	5.85453	4.38394	3.25515	4.56812	3.96684	4.65471	3.57963	4.48067	5.26671	3.05122	4.3567	3.57533	3.6409	4.1825	2.86585	4.68922	4.2517	5.14155
P3	ea78	control	6885.02	5023.14	3.83791	3.70098	14276if	24	77ED5F5E-D06D-4FF3-9641-8F15D3A36531	5.39092	5.21777	4.39945	4.63901	4.39111	4.26446	4.87619	3.5283	3.82268	4.63953	3.54779	4.98436	3.64061	2.83806	3.77198	4.47988	4.61312	3.18365	4.66609	5.37974	3.72682	4.38888	5.47993	3.18762	3.34915	4.8218	4.79208	4.29717	5.55875
P3	ar28	drought	8344.14	9165.59	3.92138	3.96216	14268if	60	78CEE99C-334E-43A8-8E4C-8E66AAF8650B	5.08922	4.75987	4.5346	4.13129	4.0529	4.73593	5.24751	3.45928	5.02097	4.62109	3.76704	5.88599	4.31711	3.82158	4.27691	4.24259	4.55728	3.58896	4.26216	4.95674	3.20182	4.45542	4.12673	3.85555	4.47067	3.51655	4.75613	4.36708	5.10504
P3	ea273	drought	8254.16	7463.44	3.91667	3.87294	14281if	7	790FB4BD-93DE-430F-8660-DB47549C1BEA	5.18872	5.03028	4.54019	4.4121	4.06243	4.68238	4.98047	3.47884	4.30047	4.54454	3.69002	5.8327	4.49639	2.97122	4.46961	3.81106	4.6336	3.63137	4.71186	4.88194	3.3451	4.24761	3.5882	2.41948	3.99981	3.95278	4.8693	4.76463	5.38301
P3	ea154	drought	7450.09	7820.36	3.87216	3.89323	14276if	49	7940274A-FC05-4485-8F69-892CBFC98B6C	5.18765	4.94953	4.22142	4.19611	4.12809	5.13143	4.68052	3.43027	4.87653	4.66353	3.88279	5.84378	4.28042	2.98979	3.62853	4.15384	4.46897	3.53807	4.50087	4.84309	3.00221	4.33827	4.14191	3.87564	4.08406	3.7259	4.88994	4.0354	4.92579
P3	ea14	drought	8012.6	8036.96	3.90377	3.90509	14281if	23	7B65E678-3B07-42BF-81DD-6923283EA11B	5.19707	4.97861	4.53692	3.73466	4.14333	5.0501	4.68992	3.3658	4.57638	4.83743	3.63317	5.78511	4.45358	2.97253	4.55184	4.08627	4.57176	3.66943	4.72152	4.91726	3.07218	4.323	4.16692	2.76888	4.34479	4.08088	4.87245	4.69993	4.97689
P3	ea145	drought	7906.95	9036.53	3.89801	3.956	14266if	17	7B811A68-6E9E-44A2-80AB-471ECECF572D	5.10073	4.92458	4.62222	3.65723	4.00514	4.811	4.67876	3.23698	4.72934	4.57159	3.64672	5.76888	4.4382	2.99019	4.58729	4.16111	4.57638	3.38052	4.54689	4.9538	3.11486	4.37674	3.96236	3.37144	4.3887	4.28286	4.82011	4.54807	5.22
P3	ea43	control	6275.86	5136.76	3.79767	3.71069	14279if	16	7BBF053C-DB91-463E-822E-DB1F31194B1B	5.36048	4.96981	4.16837	4.54047	4.05923	3.963	5.29472	3.52423	4.12444	4.72324	3.5694	5.03745	3.57343	3.01174	4.01831	4.06708	5.11753	2.79855	4.54161	5.76379	3.35489	4.03172	4.98093	3.07558	3.62675	4.8616	4.76193	4.09875	5.16147
P3	ar197	control	5363.47	5331.69	3.72945	3.72686	14301if	15	7BDA48E7-3178-4653-9A89-530F775BF709	5.15883	6.0836	4.57777	4.35782	3.90472	3.08883	4.83243	3.31142	3.25727	4.89499	2.99341	4.47744	3.58622	2.83258	4.16764	4.70129	4.26304	3.32578	4.91207	4.08161	3.22036	3.86756	4.43562	3.38549	3.21911	5.49151	4.40175	4.28659	4.93491
P3	ar52	control	8456.84	5602.96	3.92721	3.74842	14285if	33	7BE87446-2FA8-4198-B6A0-EA6C1E59B539	5.31116	5.26705	4.7933	4.85317	4.15212	4.15044	4.82142	3.42173	3.86946	4.9959	3.58318	5.49498	3.76676	2.80071	3.90795	5.13224	4.10538	3.32881	4.40657	5.24987	3.31129	4.26517	2.23762	2.95712	3.83808	4.96606	4.9658	4.34501	5.48453
P3	ar71	control	7497.63	5968.74	3.87492	3.77588	14268if	56	7CD1C4BF-F9BF-4C08-A7CB-8183BFD202A1	5.33518	4.84946	4.71702	4.70661	4.52215	4.38873	4.89167	3.61085	4.21502	4.94245	4.01557	5.39773	3.83613	3.59335	4.0027	4.29499	4.58197	3.59796	4.76502	5.48541	3.83048	4.23143	4.59748	2.9174	3.70325	4.8338	4.98942	4.3193	5.38518
P3	ea19	drought	7648.79	8570.7	3.88359	3.93302	14276if	9	7D570DDB-6555-4996-B397-45DB7FF2A28F	5.1716	4.87266	4.57027	4.38226	3.87892	5.0014	5.32568	3.71766	4.54088	4.66298	3.88697	5.79901	4.35092	3.10126	4.33365	3.84202	4.73495	3.48473	4.65573	5.20797	3.05445	4.14114	3.775	2.97002	3.94798	2.98627	4.72553	4.62291	5.383
P3	ar22	drought	7890.3	9397.11	3.89709	3.97299	14281if	38	7DEF73A1-8B01-4888-BB25-D33DD2B4FFB3	5.07913	4.75804	4.6363	4.11403	3.92644	4.60944	5.16326	3.3213	4.89531	4.49388	4.48119	5.69101	4.33171	4.51798	4.6031	4.64399	4.81137	3.63755	4.36939	4.93516	3.19986	4.44586	3.17147	4.25693	4.36802	3.25557	4.44824	4.41291	5.29103
P3	ea130	drought	8173.3	7807.6	3.9124	3.89252	14279if	13	7DFC2AB6-D63E-43F4-B075-E681D3A1D0C3	5.11371	5.01517	4.37777	3.98462	4.1607	4.80307	5.48075	3.37859	3.88096	4.63154	3.52005	5.86282	3.55317	2.98171	4.47417	4.18515	4.65022	3.86482	4.55189	5.08398	2.74364	4.47111	3.86973	3.23626	4.02583	4.17229	4.80698	4.46988	4.75693
P3	ar269	control	6764.33	5988.34	3.83022	3.77731	14268if	37	7E27DB20-A6BB-4E88-8DDF-831127112451	5.27941	5.27105	4.68801	4.47867	4.06673	3.89937	4.86459	3.4603	3.88241	4.74945	3.7252	5.64845	3.73845	2.90605	4.0742	5.03704	4.45024	3.23749	4.50566	5.15697	3.27453	4.25648	4.50122	3.09933	3.79776	4.94472	4.7198	4.5278	5.16055
P3	ar21	control	6790.95	6358.53	3.83193	3.80336	14273if	34	7EB24B0E-E9D7-4F92-8DD4-97511652004B	5.27709	4.98149	4.78589	4.81083	4.28454	4.05145	5.48778	3.20106	3.94786	4.85887	2.88541	5.43185	3.19892	3.71	4.27458	5.02686	5.04323	3.37097	4.50085	5.64167	2.99464	4.15946	3.02989	2.92881	3.92284	5.07387	4.51747	4.50748	5.43326
P3	ea269	control	8255.4	5455.38	3.91674	3.73682	14285if	59	80D402F6-FFAE-44D2-A545-E7B1A91AD3CF	5.40797	5.14306	4.46179	4.81839	4.47133	4.36078	4.74781	3.56261	3.72381	4.69445	3.93271	5.49151	3.76175	2.84463	4.29851	3.77507	4.66579	3.77281	4.72051	5.61396	4.02725	4.11561	4.51396	2.80944	3.70784	4.62035	5.07944	4.30204	5.07608
P3	ar1	drought	7911.19	8842.31	3.89824	3.94657	14266if	35	8152E77F-1EE1-4B06-9409-723F2A5BF079	5.13007	4.64977	4.35876	4.08875	3.80287	5.04203	5.31964	3.58209	4.92327	4.74486	4.34389	5.69128	4.42054	3.13989	4.43903	3.91225	4.79386	3.50861	4.55534	5.04008	3.04239	4.31606	3.99156	3.63207	4.09586	3.69575	4.65549	4.17568	5.17306
P3	ar168	control	7143.49	6345.45	3.85391	3.80246	14273if	27	81E537A6-E165-4D65-B20A-8AA70EF2A1FD	5.27547	4.97618	4.42389	4.85584	4.14229	4.1169	5.49175	3.38817	3.83392	4.77132	3.673	5.51886	3.51195	2.31899	3.56316	4.157	4.76208	3.65913	4.61783	5.96585	2.98524	4.12739	4.6954	2.73593	3.96467	4.95126	4.8806	4.36367	5.57876
P3	ea79	control	7660.88	5554.26	3.88428	3.74463	14270if	54	8381FCDC-BEBC-4775-9C99-286161130D72	5.39978	5.32453	4.44185	4.7641	4.21547	4.08084	5.08104	3.51956	3.69376	4.62318	3.87718	5.43547	3.57677	2.84031	3.4624	3.98109	4.58229	2.68339	4.66284	5.77468	3.50727	4.1624	4.72742	2.78352	3.78378	4.71635	4.94106	4.23862	5.43309
P3	ea43	drought	7693.88	8758.48	3.88615	3.94243	14270if	8	85409BCD-2F99-40BD-A8FD-10EAD92C93FC	5.17985	4.87276	4.50339	3.87483	3.96301	4.84601	5.32667	3.31809	4.62314	4.71322	3.61513	5.93599	4.46793	3.18751	4.28995	4.17953	4.69395	3.50403	4.5393	5.0572	2.9948	4.23061	4.08453	3.44218	4.35345	2.97799	4.81611	4.6405	5.29969
P3	ar235	control	6103.98	5845.57	3.78561	3.76683	14273if	23	85C76AFD-4CCA-42CE-9E85-6B1AAC6C3AD2	5.27799	5.26598	4.53103	4.77837	4.08455	4.18137	5.52304	3.4244	4.03611	4.62811	3.55461	5.366	2.91577	2.92067	4.07531	4.55859	4.89876	3.44007	4.29628	5.55136	3.63106	4.16106	4.26356	3.07827	3.87299	4.91327	4.53232	4.43048	5.35541
P3	ar176	drought	8785	8981.61	3.94374	3.95335	14279if	56	861D0B26-7ABA-48D0-A6F0-5E9981229770	5.14501	4.90704	4.62662	4.19623	3.94688	5.26839	4.73359	2.66823	4.74254	4.72283	3.8149	5.84483	4.27583	3.20844	4.54522	4.22367	4.48152	3.41199	4.52785	4.9421	3.72613	4.26659	3.94163	3.79553	4.40403	3.15741	4.89495	4.69147	4.9971
P3	ea7	drought	8362.51	8494.87	3.92234	3.92916	14279if	34	86969AB2-03F1-4E3F-94C8-788EB69263DA	5.24572	4.95212	4.67262	4.33481	4.17486	5.15178	4.79649	3.88229	4.59782	4.68335	2.94886	5.75167	4.41884	3.07528	4.63314	3.85691	4.69348	3.48872	4.80084	4.83985	2.81304	4.22105	4.04624	2.97769	3.75089	2.74483	4.84846	4.72707	5.17716
P3	ea202	drought	9108.16	8624.23	3.95943	3.93572	14281if	54	8791BBCF-4867-4412-A2CF-678BEB90EA8B	5.20972	4.90794	4.71661	3.37019	4.36088	5.12197	4.62857	3.34403	4.78522	4.45876	3.77788	5.71403	4.34136	3.01497	4.64969	4.20757	4.61127	3.71804	4.69852	4.66487	2.84922	4.32188	4.25151	3.88399	3.71415	3.7635	4.89612	4.53243	4.91417
P3	ea71	drought	7941.63	8609.12	3.89991	3.93496	14276if	32	885FFA45-B6B4-4BFC-9E2F-39178E1636AA	5.19992	4.91734	4.59461	4.65613	4.11375	5.05307	4.7631	3.57505	4.70671	4.86255	3.80987	5.71025	4.29661	3.02138	4.44843	3.91637	4.5333	3.6626	4.66236	4.98576	3.00071	4.2203	3.85636	3.54073	4.0335	3.92695	4.7781	4.73723	5.30052
P3	ea202	control	6904.42	5989.8	3.83913	3.77741	14276if	27	88FA6943-1EA8-4C7E-81BF-12FD11B509C2	5.29406	4.98601	4.35476	3.69202	4.32699	4.02899	5.57453	3.37956	3.58797	4.50477	3.27169	5.76832	3.1431	2.99836	4.14414	4.27865	4.91629	3.43655	4.57898	5.65875	3.59699	4.21226	5.42028	2.88522	3.70882	4.88508	4.55076	4.03848	5.01916
P3	ea92	control	7640.21	5602.77	3.88311	3.7484	14268if	20	899B7735-6481-4C8A-A3EF-3A9CE7149F82	5.31645	4.77681	4.47221	4.48795	4.15417	4.26561	5.13584	3.48782	3.82141	4.5517	3.93696	5.90387	3.58469	2.84178	4.06808	3.62086	4.93954	3.50403	4.76876	5.5409	3.63628	4.13761	2.86561	2.6706	3.87445	4.6159	5.0887	4.11759	5.40596
P3	ar208	control	4921.63	5018.42	3.69211	3.70057	14301if	14	8A75C503-4BC0-4CA2-81F7-2F737213AFB2	5.28177	5.9686	4.20671	4.56442	3.79951	3.14097	4.58385	3.36218	3.35321	4.71864	3.40824	4.9441	3.49533	2.83711	4.27071	4.46156	4.56203	3.35781	5.08719	4.62936	3.36313	4.11159	4.25749	3.34447	3.63523	5.22065	4.36936	4.1936	4.94802
P3	Albatros	drought	7879.72	8620.38	3.89651	3.93553	14276if	21	8B4E2CA1-8343-473F-AE7B-836BF2EF8D12	5.09252	4.88765	4.60229	3.44922	4.068	4.60989	4.74979	3.43031	4.93225	4.59938	3.72044	5.74934	4.3229	3.16187	4.64426	4.17848	4.59094	3.60914	4.51662	4.51076	2.67611	4.41181	4.07648	3.68384	4.19532	2.72631	4.93938	4.27863	4.58606
P3	ar105	drought	7497.37	7941.43	3.87491	3.8999	14270if	10	8B7F9147-AAD9-4451-9A01-C146EC7ABC4C	5.20383	4.89489	4.4458	4.14896	4.03366	5.09914	4.77301	3.6197	4.89381	4.79767	4.12176	5.85586	4.51316	4.29359	4.60647	3.89125	4.61934	3.69457	4.74573	4.78128	3.07984	4.37511	3.82908	3.63952	4.16024	3.65339	4.83463	4.20891	5.23931
P3	ea28	control	7729.7	5952.35	3.88816	3.77469	14268if	61	8C576AC3-5F43-42E6-BFF8-A7E3EE2238BA	5.34609	5.0656	4.4585	4.70624	4.19442	4.44373	4.96529	3.52482	3.9027	4.62775	3.31716	5.59121	3.82223	2.83942	4.4027	4.35659	4.56165	3.54846	4.6608	5.5661	3.7333	4.24257	4.67054	2.85235	3.7058	4.77352	5.07735	4.08345	5.33597
P3	ea222	control	6773.7	5945.21	3.83083	3.77417	14281if	13	8C88E74F-6791-4E5F-9E03-DCF5C4F9C1E3	5.28153	5.27512	4.44781	4.44936	4.19749	4.01683	4.61637	3.4028	3.59326	4.75011	3.37072	5.83831	3.56291	2.85951	3.95154	4.09594	4.56621	3.18015	4.59293	5.58468	3.58571	4.19344	4.79748	3.01648	3.81169	4.72343	4.76045	4.13109	5.16159
P3	ea130	control	6673.3	5254.36	3.82434	3.72052	14273if	25	8D6473F1-34D9-4A0C-B1D8-7FAC0401AD41	5.37102	5.01285	4.19448	4.70743	4.17219	4.35512	4.69332	3.46319	3.62377	4.43629	3.06899	5.7045	3.4061	2.8521	4.07219	4.62833	4.7653	3.74352	4.68643	5.39135	3.63837	4.20034	4.61938	3.14554	3.75165	4.55976	4.74303	3.8812	5.06133
P3	ea8	control	7064.7	5427.81	3.84909	3.73462	14268if	43	8D893708-5D47-4A62-BF38-4E9C7D96F5E7	5.35886	5.38475	4.62038	4.63169	4.22183	4.30832	5.26468	3.50956	3.90057	4.71819	3.52476	5.34189	3.86641	2.9101	4.20165	4.55243	4.53196	3.38054	4.5917	5.23424	3.60497	4.13063	4.60436	3.1482	3.64469	4.84266	4.73952	4.41698	5.45265
P3	ar139	control	7259	5956.31	3.86088	3.77498	14273if	40	8E016B48-4F75-4043-AD5D-7568AFF046E7	5.33004	5.29162	4.5985	4.46629	4.00291	3.9416	5.52332	3.43075	3.86297	4.52063	2.97532	5.60673	2.98271	3.005	3.94769	4.31358	4.71727	3.32338	4.56701	5.7498	3.40313	4.2172	4.45814	2.97255	3.95371	4.6292	4.66974	4.48358	5.37575
P3	ea153	drought	7419.3	8061.77	3.87036	3.90643	14276if	22	8F50900A-8FFF-43BF-8767-532F99D1AD07	5.1035	4.95502	4.62989	4.13396	4.12476	5.01918	5.36128	2.84223	4.94713	4.76548	3.73095	5.7819	4.35301	3.14157	4.23723	4.03194	4.658	3.56122	4.42822	4.79317	3.11767	4.34224	4.06874	3.73112	4.33848	2.94214	4.73565	4.41691	5.24954
P3	ar188	drought	7582.44	6832.5	3.87981	3.83458	14276if	47	8F7F4CBE-8890-4094-8D22-9FB83678FE52	5.25186	4.74866	4.24889	4.08192	3.87231	4.8121	4.9824	2.86124	4.85229	4.91236	3.73799	5.86152	4.54793	3.81515	4.22792	4.31263	4.28048	3.73034	4.35475	5.08845	3.16396	4.45657	3.95038	3.32336	4.72098	3.89528	4.80936	3.65967	5.2386
P3	ar125	control	8646.23	6265.77	3.93683	3.79697	14285if	55	8FE6E9E2-1ED6-4D22-981D-D6B77270EF98	5.29433	5.21232	4.87368	4.51285	4.02511	4.33596	5.51648	3.40881	3.71417	4.91784	3.95863	5.89975	3.42249	2.91706	3.89286	4.97454	4.52311	3.27359	4.52797	5.40439	2.89849	4.30094	4.63026	2.905	4.27656	4.90463	4.71379	4.20985	5.48717
P3	ea210	control	7543.26	5317.33	3.87756	3.72569	14276if	16	902D1D5B-1761-4B4D-B25D-BBB60278B4C2	5.33981	5.01682	4.27359	4.78608	4.06239	4.08153	5.66441	3.51443	3.82168	4.83044	3.58409	5.27123	2.93626	2.94844	4.03074	3.8908	4.98301	3.28389	4.61349	5.55334	3.79327	4.05638	5.12746	2.62527	3.4212	4.69239	4.85527	4.14373	5.47079
P3	ea7	control	7378.05	5062.88	3.86794	3.7044	14285if	15	9055682C-1809-409C-BB3C-E7B74B1C0D93	5.35664	5.13934	4.39759	4.52446	4.20551	4.07197	4.50984	3.50209	3.86411	4.61877	3.51996	4.26012	3.32829	2.90657	4.07266	4.37174	4.75414	3.31521	4.71671	5.20606	3.64244	4.24929	5.42678	3.15532	3.7879	4.7931	4.94326	4.22624	5.29865
P3	ea193	drought	7859.33	8623.49	3.89539	3.93568	14266if	37	90C75FB9-EE93-4149-9B73-BD802F5987DC	5.14023	4.93123	4.49776	4.08131	4.13714	5.01578	5.22572	3.31924	4.67898	4.34847	3.90069	5.68321	4.41192	3.11606	4.48726	4.27851	4.91375	3.43008	4.60478	5.15268	2.89454	4.29011	3.86139	3.46017	4.01529	3.91738	4.56694	4.41817	5.23861
P3	ar285	drought	6637.74	7832.3	3.82202	3.89389	14276if	42	90D9F3F3-19F2-4489-B44B-3B22A66D26D6	5.16792	4.85048	4.3686	4.0772	3.95113	5.01394	4.86453	3.50625	4.96939	4.38351	4.30368	5.84923	4.34465	3.15499	4.38785	4.30298	4.39855	3.50986	4.51692	4.49381	3.22269	4.43713	2.88065	4.07354	4.11272	3.39118	4.73247	4.21691	5.56688
P3	ar184	drought	7871.3	8367.4	3.89605	3.92259	14285if	20	911CFB95-B3A5-4FEB-A7C5-452B67A729F7	5.08706	4.9287	4.7404	4.14378	4.15579	5.12971	4.57648	3.51381	5.01129	4.57896	3.90147	5.79787	4.59312	3.18892	4.5366	4.16077	4.48048	3.66133	4.40623	4.36176	3.10678	4.30841	4.06689	3.84896	3.86887	3.55712	4.83527	4.72176	4.88831
P3	ar256	drought	8436.14	8197.7	3.92614	3.91369	14279if	58	91512411-5A7C-482F-96BC-9A9F7D3F0BB7	5.17969	4.87886	4.19943	4.15775	3.89144	4.91543	5.4005	3.32052	5.07417	4.39277	3.96736	5.8941	4.40004	3.19037	3.83955	4.13371	4.6424	3.55603	4.16028	5.15246	3.13427	4.55	4.09326	3.99845	4.64477	3.24524	4.72355	4.15655	5.36537
P3	ar164	control	7711.26	6467.55	3.88713	3.81074	14273if	55	92B53AAC-07B6-465F-B315-2064F9E515F9	5.31669	5.1768	4.66326	4.72042	4.15439	4.06312	4.80119	3.48907	3.68008	4.89766	3.47659	5.77478	3.71477	2.91976	4.19715	4.80399	4.59892	3.51133	4.62381	5.63591	3.42832	4.33141	4.76748	2.98951	3.89469	4.90187	4.94888	4.3063	5.30189
P3	ea232	drought	8165.42	8744.96	3.91198	3.94176	14270if	38	9332531F-DDEE-41C5-8785-591425A1D2BF	5.23948	4.90353	4.68139	3.97169	4.30479	5.13975	4.57042	3.41709	4.27274	4.74426	3.95985	5.82873	4.39477	2.79332	4.54682	4.0102	4.52324	3.72889	4.62681	4.91811	3.05004	4.24639	4.46259	2.38754	3.90525	4.65874	4.95345	4.76547	5.42114
P3	ar207	drought	7209.51	7288.24	3.85791	3.86262	14276if	31	93988FA7-50EC-4EA9-96B6-47DC4F28D0F8	5.23168	5.02426	4.37476	4.14274	4.09174	4.52471	5.34754	3.77926	4.14942	4.69239	4.24248	5.77103	4.35304	3.29232	3.89951	3.93924	5.03456	3.68897	4.67886	5.52358	2.84233	4.29439	3.23165	2.06508	4.355	4.89978	4.74495	4.45699	5.369
P3	ar164	drought	7952.44	8040.83	3.9005	3.9053	14285if	25	94693CD1-ED28-44CC-A22B-0F802C0A94AE	5.12217	4.93091	4.52078	4.08095	4.04627	4.93985	5.08865	3.53302	5.04768	4.7018	3.10051	5.83195	4.63982	3.20241	4.69159	4.18574	4.54083	3.50229	4.48001	4.65126	2.96986	4.37607	3.90241	3.75585	4.40415	2.69354	4.8154	4.53659	4.99008
P3	ea59	drought	7695.09	7811.03	3.88621	3.89271	14273if	53	96278D5A-2A12-475A-8ADF-D51B9D105A80	5.32311	5.04461	4.61212	3.85836	4.35379	4.72938	4.90031	3.70405	4.6009	4.67725	3.91028	5.70867	4.50764	2.91764	3.61557	4.24101	4.6521	3.61865	4.85502	4.83093	3.30344	4.08553	3.87129	2.55032	3.73744	4.82619	4.73608	4.64088	4.50466
P3	ea133	drought	8087.98	7863.19	3.90784	3.8956	14266if	26	96FDEBE9-B1AF-486F-BA2E-F9B79A5FA34A	5.16654	5.07927	4.42885	4.22493	4.04828	4.77927	5.42378	3.38761	4.1427	4.74183	3.84626	5.84201	4.16162	2.89453	4.10651	3.84156	4.77294	3.42758	4.5667	4.99745	2.98449	4.2466	4.04488	2.06865	4.02247	3.99402	4.95605	4.59491	5.42253
P3	ar267	control	7721.37	5378.03	3.88769	3.73062	14266if	9	98344F07-F556-4C43-B637-473DCE2B13D5	5.34366	5.20592	4.44179	4.70647	4.32195	3.63609	4.52557	3.32293	4.02699	4.92916	3.37539	5.67572	3.86138	2.45605	3.72344	5.07772	4.56444	3.78846	4.53587	5.58978	3.11414	4.20386	3.16283	3.26799	3.82807	4.79966	4.8212	4.46163	4.97192
P3	ar261	drought	7795.51	8033.73	3.89184	3.90492	14285if	52	98583CC6-731E-45E1-84FA-5356329A7723	5.16036	4.92084	4.48764	4.10059	4.0407	4.91358	5.27794	3.37201	4.85134	5.16854	3.24034	5.81668	4.56552	3.37982	4.43469	4.19596	4.77211	3.73836	4.47236	4.7221	2.99106	4.37817	4.0189	3.79385	4.27174	3.48043	4.69754	4.56763	5.31676
P3	ea57	drought	7994.53	8420.23	3.90279	3.92532	14266if	44	989E1F3E-FB47-43DD-9869-A7613C6E5E91	5.16546	4.98711	4.4502	4.16044	4.17483	5.03803	4.73493	3.37415	4.89069	4.48073	3.50483	5.75165	4.38479	3.08028	4.60158	4.11431	4.47032	3.3617	4.53245	4.74258	2.89662	4.20877	3.7833	3.92831	3.93291	3.69809	4.85532	4.47873	5.30343
P3	ar241	control	4935.91	4826.25	3.69337	3.68361	14270if	11	998D3CC2-E89A-43FA-97F7-A4507ADC14B5	5.19737	5.1329	4.54546	3.9534	3.99406	4.14203	5.1124	3.40928	4.27404	4.93103	3.06867	5.57572	3.50009	2.98281	4.25341	5.17334	4.6415	3.12811	4.2069	5.56161	3.29487	4.34741	5.20637	3.3268	4.15198	4.73555	4.6181	4.17552	5.27723
P3	ar176	control	7870.67	6150.19	3.89601	3.78889	14281if	49	998DF5C9-F7BD-4F3F-BCA3-D856934CC87F	5.33806	5.16655	4.87005	4.61032	4.2684	4.09365	4.72429	3.49491	3.65739	4.98005	3.8031	5.65583	3.63487	3.45703	3.81694	5.11481	4.35819	2.68538	4.48965	5.64669	2.86966	4.20569	3.3877	3.02357	3.80491	4.95882	4.95954	4.37323	5.29289
P3	ea17	control	7681.74	5336.69	3.88546	3.72727	14281if	15	9BC61800-5489-4FF9-9583-94AA1D56074B	5.35677	5.03321	4.29647	4.58725	4.22464	3.91567	4.77648	3.46748	3.73666	4.62842	3.42726	5.03949	3.35525	2.82223	3.86659	4.46268	4.63887	3.12534	4.64313	5.77699	3.38579	4.22496	5.30259	2.89299	3.49914	4.78287	4.83011	4.07583	5.46894
P3	ea172	control	8000.58	6008.59	3.90312	3.77877	14281if	11	9BE98ABA-1310-412D-8FB5-84DDB0D857DF	5.30109	5.00491	4.46001	4.84248	4.36764	4.17305	4.82147	3.50945	3.7947	4.72764	2.91878	5.20636	3.52511	2.85957	4.0782	4.6155	4.86338	3.75351	4.84984	5.38488	3.70262	4.3077	5.47314	3.13425	3.43072	4.92462	5.04503	4.095	5.41757
P3	ar140	control	8020.77	5835.29	3.90422	3.76606	14270if	24	9CA0FB19-D45F-43D7-A563-FDAB0B55716B	5.30724	5.00171	4.46641	4.84711	4.32257	4.2008	4.82341	3.5637	3.79795	4.83407	3.53034	5.55089	3.53221	3.90292	4.22496	4.68635	4.70965	3.75175	4.70664	5.57989	3.87434	4.34515	5.18798	3.05004	3.9501	4.78425	5.1117	4.43229	5.56132
P3	ea212	control	6767.65	5674.42	3.83044	3.75392	14268if	41	9D158FD2-01CF-403F-B57C-7CDA544ACD0F	5.33742	4.95704	4.41049	4.76404	4.10868	4.48502	4.94089	3.49043	3.96967	4.82695	3.93498	5.76728	3.86389	2.81605	4.15267	3.68901	4.90288	3.80569	4.91693	5.56336	3.76205	4.08296	4.53634	2.77137	3.78153	4.75863	4.90055	4.14453	5.61536
P3	ea257	drought	7451.05	8113.43	3.87222	3.9092	14273if	17	9E2061FB-596D-4962-8C5C-F9D704E768DD	5.17329	4.79546	4.45502	4.18887	4.1377	5.37259	4.79093	4.01331	5.1088	4.48186	3.93365	5.69488	4.51727	3.07617	3.4746	4.13425	4.48489	3.5679	4.643	4.83344	3.24453	4.25648	3.58002	3.80751	3.79017	2.63162	4.79027	4.39813	4.63763
P3	ea66	drought	8185.49	8839.33	3.91304	3.94642	14270if	48	9E670994-2A10-4D41-A19E-7E38FCA53DD6	5.15408	4.88568	4.54549	4.1278	3.97106	5.11923	4.89322	3.24217	4.81646	4.73254	3.81428	5.88967	4.38758	3.13666	4.34427	4.10544	4.55525	3.41276	4.60394	4.78633	3.03422	4.36316	1.96824	4.09208	4.33161	3.4349	4.66159	4.49586	5.1762
P3	ea183	drought	9682.51	7928.48	3.98599	3.89919	14285if	63	9F749286-42A9-46AF-AA66-8CE7483EF9E7	5.20571	5.08284	4.58233	3.84832	4.19685	4.64013	4.65597	3.37179	4.19463	4.6263	4.03863	5.87952	4.48273	2.89952	4.01073	4.18362	4.56514	3.6287	4.61593	5.01251	3.22322	4.36929	3.92218	2.12441	4.09606	4.23286	4.85217	4.72653	5.37843
P3	ar216	control	7771.05	6099.92	3.89048	3.78532	14270if	32	9F79C339-8201-494E-96A3-FDF803DEA2BB	5.28769	5.28766	4.6925	4.65362	4.23179	4.41368	4.88977	3.46688	3.72712	4.7032	3.78316	5.35984	3.67879	2.86653	3.63732	5.30836	4.56501	3.11224	4.46192	5.33916	3.55952	4.41137	5.0795	3.34579	4.02905	4.96236	4.84729	4.4503	4.98939
P3	ea20	control	6774.42	5884.78	3.83087	3.76973	14281if	14	9FABF0DF-650A-45F1-A518-2A7B465501E8	5.31087	4.99719	4.32775	4.77017	4.24447	3.86292	5.56455	3.50754	4.17265	4.90311	3.81715	5.14286	2.95184	2.94561	3.96328	3.72436	5.3338	3.80283	4.86759	5.59693	3.61217	4.06409	5.2621	2.87123	3.4133	4.67267	4.59261	4.37017	5.27645
P3	ar230	control	7270.47	6317.15	3.86156	3.80052	14270if	23	A1D96124-BEB6-402E-B4BD-2A30A2FB8F15	5.26147	5.02933	4.18311	4.56701	4.08243	4.10326	5.57978	3.44723	3.85827	4.76157	3.53002	5.68751	2.86519	3.99949	4.17604	5.03329	4.89662	2.89725	4.61544	5.57274	3.54168	4.2805	5.14418	3.09167	3.88719	4.86205	4.57801	4.09296	5.10827
P3	ea71	control	8972.65	6142.72	3.95292	3.78836	14281if	39	A3F85D75-9959-4C62-B87A-D4D97A08D1D6	5.33284	5.19035	4.47978	4.77703	4.1964	4.12401	4.85959	3.50939	3.7317	4.78632	3.53231	5.53072	3.6868	2.8976	4.10551	4.28431	4.6225	3.41407	4.68689	5.47678	3.71704	4.32153	4.88206	3.03904	3.6458	4.8541	5.00156	4.16623	5.42356
P3	ar149	control	6901.65	5611.37	3.83895	3.74907	14273if	31	A4E053B6-746D-4862-ABE9-E3618287FDD2	5.33454	5.09871	4.57447	4.59783	4.17054	4.14355	4.71681	2.95245	4.05417	4.90846	4.11755	5.66493	3.69338	2.92241	4.53864	4.78863	4.30009	3.32024	4.4177	5.66264	3.79571	4.27585	4.80897	3.29796	3.87844	4.85975	4.92318	4.27857	5.1907
P3	ea155	control	7783.35	5982.94	3.89117	3.77691	14273if	57	A5468DCB-6FE9-49BD-821F-07681E9B1DA5	5.35921	5.29815	4.37403	4.51621	4.04262	4.10487	5.51448	3.40351	3.81213	4.53061	3.47575	5.73404	3.38943	2.95459	3.97932	4.50818	4.74986	3.09012	4.44844	5.69005	2.99108	4.17559	4.50352	2.94242	3.77135	4.77531	4.53274	4.01809	5.2891
P3	ar249	drought	8507.56	8810.1	3.9298	3.94498	14270if	12	A5606B9F-604C-4325-B234-09B50499564C	5.08903	4.65944	4.26596	4.09775	4.06662	4.83056	4.81703	3.52808	5.08976	4.63599	3.76924	5.82527	4.45125	3.34582	3.89026	4.18584	4.4698	3.56372	4.51938	4.55927	3.06504	4.44875	4.02899	4.07948	4.42034	3.35795	4.75764	4.20173	5.31538
P3	ar85	drought	7903.28	8225.09	3.89781	3.91514	14276if	29	A561D8F3-6E74-4B86-8282-401F12A2D616	5.16015	4.8986	4.38685	4.23043	4.17589	4.56211	4.67679	3.42824	4.90083	4.74446	3.45042	5.72563	4.37212	3.73655	4.43017	3.99329	4.61984	3.62954	4.53758	4.61173	2.69026	4.363	4.18661	3.82823	4.27743	2.84183	4.90902	4.66294	4.9324
P3	ar245	control	6951.58	5844.79	3.84208	3.76677	14270if	16	A5FC5171-3D4D-4205-B977-379D096D2481	5.28717	4.95418	4.38769	4.87687	4.08228	4.01048	5.38576	3.5297	3.98074	4.59061	3.88955	5.11153	3.52338	3.6906	3.95519	4.53779	4.93429	3.53481	4.33668	5.71501	3.65059	4.28703	5.26276	3.10326	3.7679	4.83284	4.57577	4.29023	5.57861
P3	ea20	drought	9513.7	7581.4	3.97835	3.87975	14281if	43	A637D2AF-3CBB-4AAB-8197-C83C8D86516C	5.22743	5.06801	4.69681	4.20127	4.22705	4.81023	4.85748	3.45844	4.24936	4.98356	3.91385	5.7616	4.46036	2.94024	4.13843	4.15836	4.67379	3.69707	4.68697	4.7302	3.09212	4.1416	4.09396	2.22249	4.15581	4.18694	4.77146	4.78488	5.17961
P3	ea140	control	8047.77	5825.64	3.90568	3.76534	14285if	41	A67A7120-CDF8-41A3-900A-44CE008331E8	5.32316	5.10369	4.51471	4.72655	4.18695	3.98698	5.5874	3.25512	3.90253	4.78066	3.27194	5.29622	2.97812	3.02969	3.95264	4.24363	4.9511	3.48627	4.68652	5.6311	3.44145	4.16918	4.94194	2.87902	3.72502	4.78683	4.60512	4.20715	5.3412
P3	ea173	control	6709.35	5491.63	3.82668	3.7397	14281if	29	A70BD01A-5346-43C2-9CB3-74CA59CE6836	5.34869	5.22968	4.30767	4.74811	4.22672	4.12468	4.73259	3.39051	3.70355	4.65295	3.50524	5.6063	3.57999	2.82308	4.00265	4.24826	4.3035	3.12707	4.4283	5.78696	3.67722	4.25843	4.35835	2.89829	3.78891	4.68921	4.77693	4.14272	5.59143
P3	ea182	drought	8184.98	8185.45	3.91302	3.91304	14270if	18	A84B862F-EF98-4021-BC27-C69BF88E4B70	5.23274	4.93174	4.40033	4.10008	4.25953	4.77319	4.85525	3.33375	5.01853	4.6091	3.79137	5.81626	4.55616	3.25441	4.5122	3.95081	4.60513	3.5395	4.66546	4.65523	2.80137	4.26411	4.01216	4.03921	3.87649	3.48034	4.79178	4.38636	4.74953
P3	ea155	drought	7903.35	9036.53	3.89781	3.956	14270if	26	A8796929-AA15-44DA-95AE-9308B121B336	5.10657	4.88491	4.51219	3.37935	4.14844	4.67179	5.14909	3.61035	4.76906	4.48284	3.62375	5.8985	4.40635	3.2202	4.30202	4.1864	4.7695	3.58343	4.58079	5.06053	3.11317	4.26064	4.15152	3.88527	3.99106	3.77991	4.61008	4.60179	4.89763
P3	ar118	drought	7957.21	8882.37	3.90076	3.94853	14270if	27	A9FB693C-7271-4F23-9E48-9BA8A9DDA1E6	5.05288	4.8775	4.48561	4.10114	4.06951	4.78335	5.28067	3.53827	5.03412	4.4104	2.88169	5.83349	4.41731	3.28573	4.37216	4.1723	4.70628	3.36157	4.17045	5.16827	3.00288	4.36679	3.88685	4.46106	4.34989	3.21269	4.58617	4.48616	4.90641
P3	ea198	drought	8907.42	8490.66	3.94975	3.92894	14281if	47	AA24B3C3-2190-47F5-B8A6-2F3FC8A66571	5.21596	4.98378	4.76217	3.78713	4.24673	4.951	4.81161	3.4313	4.62054	4.87958	3.47226	5.71954	4.36145	3.11329	4.53308	3.89008	4.56152	3.70216	4.74547	4.68141	3.09332	4.21703	4.22222	3.35931	3.90242	2.87863	4.72984	4.737	5.17588
P3	ea22	drought	8951.56	8608.51	3.9519	3.93493	14279if	50	AA39730C-C441-489B-B493-EC45B4F979CC	5.14896	4.91088	4.33966	4.14869	4.07623	4.8533	5.34996	3.31481	4.86618	4.79084	3.44173	5.73257	4.35076	3.12683	4.39374	3.95957	4.9111	3.44169	4.48459	5.163	3.0609	4.4925	4.10188	3.24015	4.48848	3.20129	4.7316	4.05004	4.68419
P3	ar118	control	9068.74	6764.19	3.95755	3.83022	14276if	61	AA502313-DA28-41B9-8BB9-B00255C0FF00	5.23909	5.21901	4.79244	4.8575	4.36775	3.25359	4.45852	3.29266	3.80259	4.86275	3.37195	4.7812	3.4302	2.87993	4.4474	4.27981	4.28295	3.69109	4.62705	6.00065	3.8278	4.44923	5.2656	2.50771	4.11455	5.54973	4.68382	4.73793	5.09638
P3	ea78	drought	8873.95	8326.82	3.94812	3.92048	14281if	40	AAA19000-D614-4575-A862-0502F6C3DF14	5.19941	4.93719	4.45485	3.87858	4.17038	5.14627	4.92916	3.49168	4.93696	4.49552	3.00936	5.7242	4.39166	3.0741	4.1187	3.76552	4.59283	3.4346	4.74906	4.63636	2.7369	4.24017	4.08815	4.1355	3.75156	3.60606	4.78351	4.47728	5.30133
P3	ar229	drought	9269.91	8809.96	3.96708	3.94497	14273if	60	AACE2429-8B80-4CAE-8A6D-6029B23A7B99	5.2499	4.89767	4.56369	3.87225	4.07031	4.76463	4.94888	3.6747	4.87078	4.7869	3.86807	5.66565	4.38686	3.90758	4.51361	3.82459	4.71527	3.60189	4.7417	4.73838	3.04676	4.35055	4.06661	3.79964	4.23594	3.77882	4.93464	4.60326	5.32888
P3	ar196	control	7806.35	5706.46	3.89245	3.75637	14279if	26	AB4B58D2-08C3-425C-B225-A5BD3AEE69B5	5.3342	5.22201	4.53682	4.75225	4.1128	3.94564	5.71344	3.39903	3.808	4.70633	3.48016	5.17514	2.84378	2.96863	4.10797	4.92534	4.71831	3.29588	4.69427	5.52182	3.2147	4.15958	3.06547	2.80259	3.71834	5.00385	4.73217	4.49393	5.02772
P3	ar121	control	5541.79	5913.51	3.74365	3.77185	14268if	18	AB65CA3E-EB54-49EE-A56A-976EF0E0623D	5.25909	5.2573	4.61466	4.44585	3.99663	3.92807	5.43744	3.39301	3.96785	4.57261	3.41814	5.42514	2.9999	3.00616	4.14111	4.41185	5.05308	3.26244	4.31365	5.61699	2.91351	4.25809	4.64591	3.18345	3.83757	4.83216	4.484	4.58631	4.95262
P3	ar104	control	5895.26	5282.84	3.7705	3.72287	14266if	7	AB67FDB9-20B8-48F7-A0FE-0A12219EBC31	5.33769	5.11111	4.41452	4.67959	4.07193	3.80457	4.74371	3.43302	4.06921	4.74399	3.39996	5.64465	3.60573	2.90486	3.76092	4.70274	4.52199	3.49001	4.51865	5.43213	3.45514	4.21004	5.29692	3.27073	4.04778	4.92114	4.77801	4.32048	5.21645
P3	ar71	drought	7928.88	8129.65	3.89921	3.91007	14279if	17	AC3D3263-FB7A-4477-B519-976597B7D72E	5.15124	4.42416	4.55218	4.16114	4.39881	5.0115	5.39793	3.48765	4.67604	4.95672	3.90502	5.75024	4.50839	4.47717	4.33408	3.61528	4.88926	3.43809	4.52167	5.02753	3.05379	4.31708	4.04297	3.4424	4.04512	3.67617	4.71736	4.30088	5.20833
P3	ar267	drought	7458.79	8189.52	3.87267	3.91326	14285if	12	ACBEFA52-F7BC-4D4B-8819-D9CE1209743A	5.06655	4.89054	4.20202	4.08341	3.96203	4.90751	5.36208	3.24308	5.1123	4.69645	3.21542	5.88116	4.616	3.31038	3.88506	4.1403	4.74644	3.3529	4.37511	5.17141	3.05568	4.47278	2.87294	3.79217	4.73899	3.41557	4.70159	4.33125	4.99862
P3	ea193	control	7659.21	4282.95	3.88418	3.63174	14268if	26	ACD0EBAE-F751-4048-B073-257AB1180A5F	5.46761	4.81034	4.37432	4.13391	4.21496	4.17355	4.7995	3.42294	3.94927	4.40918	3.58416	5.51638	3.38368	2.86254	4.15982	3.85932	4.65675	3.40513	4.7662	5.04563	3.58723	4.08774	4.36531	2.9379	3.96115	4.35461	4.70667	4.08559	5.02697
P3	ar168	drought	9240.44	8528.98	3.96569	3.9309	14279if	36	ADF599CC-AA9C-41A6-9332-99A0FAA92B82	5.12028	4.5907	4.18971	4.19175	4.0221	5.04869	4.7126	3.41633	5.03308	4.83405	3.95317	5.83078	4.40214	3.71753	3.80341	4.3432	4.43394	3.60217	4.54446	4.84292	3.19451	4.42336	4.10729	4.15962	4.54463	3.08666	4.79317	4.12864	5.56285
P3	ea280	drought	7875.91	8085.24	3.8963	3.90769	14285if	35	AE901418-26CB-46DF-8222-C4CACDAB6397	5.1856	4.84787	4.55728	3.48265	4.03952	5.02936	4.70992	3.02554	5.03189	4.64641	3.57993	5.79209	4.56398	3.0303	4.32221	4.17265	4.45139	3.41136	4.73595	4.69184	2.81409	4.20305	3.84956	3.73006	4.10845	2.82424	4.93818	4.51051	5.21938
P3	ea112	drought	8509.81	8885.89	3.92992	3.9487	14279if	42	AEB5AF69-A414-43D6-B4D3-6A5CB441FE5A	5.20133	4.94599	4.70455	3.57453	4.22388	5.01149	5.37839	3.36803	4.24011	4.46188	3.94193	5.71831	4.25705	3.04186	4.5533	4.23366	4.83161	3.45471	4.70341	4.95956	3.03851	4.29732	4.24613	2.52103	3.85534	2.75232	4.82743	4.53152	5.33132
P3	ar282	drought	7708.95	8462.92	3.887	3.92752	14273if	49	B09F9E85-8680-4FD5-8075-CED5B8029F2D	5.14452	4.84042	4.30091	4.02297	4.01843	4.54109	5.20328	3.53795	5.05472	4.66638	3.77625	5.82995	4.39582	3.4275	4.62972	3.96212	4.8465	3.56605	4.46526	5.1024	3.0002	4.40581	4.12074	4.32698	4.14254	2.67183	4.52097	4.00256	5.03876
P3	ea121	control	7272.12	5484.42	3.86166	3.73913	14276if	18	B0F19109-7EC3-499E-8E37-6B31E413E356	5.34285	5.38887	4.57464	4.75033	4.33754	3.96843	5.02001	3.05831	3.81949	4.86573	3.44051	4.77756	3.62689	2.74787	3.50238	3.93509	4.68625	3.71171	4.81854	5.59736	3.56799	4.15838	3.23565	2.77321	3.47609	4.8415	4.91433	4.44541	5.24161
P3	ea30	drought	8523.12	7317.39	3.9306	3.86436	14281if	30	B159D07B-006C-4522-AAC9-913D613F2645	5.21942	5.04255	4.30101	4.20037	4.05876	5.01254	5.45181	3.49957	4.10666	4.74409	3.49915	5.8056	4.37732	2.91957	4.34785	3.77771	4.86795	3.53194	4.56414	5.07609	2.95261	4.18457	3.99671	2.24098	4.12328	4.69333	4.58783	4.43655	5.298
P3	ea177	control	7197.84	5671.89	3.8572	3.75373	14281if	10	B1761E74-BC69-4C1E-BBC1-209D4ECF09E4	5.31828	5.21332	4.31987	4.56194	4.14934	4.13067	5.6465	3.46284	3.89205	4.64828	3.57287	5.43006	2.98645	2.95978	3.97638	4.45942	4.86459	3.32167	4.65197	5.53007	3.7442	4.13402	5.3533	2.80238	3.71063	4.60149	4.57798	4.05632	5.30195
P3	ea279	drought	6950.7	6782.12	3.84203	3.83137	14276if	12	B24AC730-058F-4DE4-A66C-5FAD5BFDFE3A	5.29616	5.14126	4.48603	3.88176	4.02635	4.35789	5.1989	3.74577	3.99168	4.71972	4.026	5.76188	3.79662	2.91206	4.57699	3.97032	5.06775	3.6954	4.84673	5.10383	3.02987	4.07995	4.26361	1.6664	3.92717	4.92284	4.59767	4.87678	5.21039
P3	ea165	control	6499.28	5440.21	3.81287	3.73562	14266if	46	B25E7710-9292-4134-842D-DF82FD0CCAF7	5.41438	5.13462	4.23166	4.92505	4.10204	3.89728	5.5345	3.47223	4.06432	4.50417	3.55345	4.75149	2.97454	2.92555	3.64896	3.90174	5.22365	3.77124	4.57259	5.49445	3.32687	4.05163	4.6268	2.88372	3.52417	4.58483	4.6788	4.18169	5.43533
P3	ar41	control	8153.77	6564.55	3.91136	3.8172	14270if	41	B2D57C0C-D15B-4027-BD62-BD6F2780DD71	5.26798	4.76199	4.56377	4.7155	4.16828	4.38956	4.69012	3.39198	4.04608	4.83899	3.60809	5.90811	3.91401	2.97358	3.93804	4.85631	4.37155	3.05684	4.50256	5.51089	2.74764	4.34085	4.82949	3.22064	4.16808	4.92621	5.03223	3.92219	5.36968
P3	ar279	control	9111.12	6447.11	3.95957	3.80937	14285if	61	B3598E15-9AC1-4319-A61B-B55933A05CCB	5.31333	5.18606	4.65616	4.39206	4.12442	3.97046	4.68348	3.47288	3.69964	4.65958	3.2183	5.74043	3.70353	2.88293	3.54904	4.8786	4.53845	3.42819	4.53767	5.64435	3.32071	4.43118	5.04186	2.94975	3.8213	4.87756	4.91564	4.37253	5.4657
P3	ea75	drought	8044.86	8626.97	3.90552	3.93586	14273if	54	B3D13107-8D79-4D00-BEB6-AC86F175ADD4	5.18672	4.93426	4.27418	4.18593	4.08996	4.58771	5.23909	3.18574	4.12812	4.57159	3.66987	5.82638	4.35938	2.90935	4.32815	4.08207	4.82344	3.57455	4.61937	5.05921	3.12268	4.27424	4.051	2.36499	4.26385	4.12536	4.83317	4.32191	5.37397
P3	ea168	control	7786.19	5570.86	3.89132	3.74592	14268if	25	B3F1129E-382D-466E-93F0-DFDA6E44926B	5.31272	5.17085	4.48047	4.68964	4.31324	4.39312	4.98834	3.55143	3.85956	4.83282	3.46173	5.14004	3.68579	2.8838	3.98731	4.5378	4.72845	3.43777	4.77914	5.28313	3.67396	4.22818	5.07731	3.16869	3.69756	4.87271	4.78142	4.35979	5.20219
P3	Albatros	control	7057.23	5252.84	3.84863	3.72039	14285if	16	B4B887A2-A6AA-4BFB-9FDF-9F791A664C6B	5.33317	5.35356	4.61022	4.45592	4.1503	3.83554	4.53373	3.46047	3.87548	4.79076	3.4652	5.24784	3.74118	2.29266	4.13763	5.13958	4.53625	3.35729	4.6264	5.37551	3.38047	4.22183	5.34716	3.01664	3.60518	4.86321	4.71025	4.4744	4.79848
P3	ar161	drought	7425.93	8786.24	3.87075	3.9438	14281if	35	B617F4F2-C6F1-4BCD-99E4-2DA53F59E2B9	5.11413	4.84164	4.37356	4.06889	3.99544	4.81288	5.29692	3.28993	4.72405	4.82814	3.88597	5.80017	4.41126	3.45992	4.0954	3.85399	4.85678	3.70088	4.36204	5.22243	3.14269	4.39124	4.27313	3.29288	4.39551	3.72741	4.61244	4.51193	5.10168
P3	ea172	drought	7430.47	7964.63	3.87102	3.90117	14281if	22	B65FE546-DC72-4BCE-BDD7-E7138B17131F	5.16299	5.00955	4.56537	4.49893	4.16371	4.97082	4.86121	3.44077	3.90616	4.88047	3.48873	5.87	4.27133	2.89669	4.50515	3.81856	4.65328	3.67834	4.7406	5.06754	3.20592	4.23826	4.17537	1.72377	4.45123	4.74078	4.86062	4.5598	5.43558
P3	ar299	drought	6358.72	9013.47	3.80337	3.95489	14276if	38	B6D4919B-7621-471C-8C17-56BD9798BF55	5.09853	4.81655	4.39418	4.07785	3.99141	4.78834	5.16896	3.42526	4.91552	4.80023	3.86893	5.68477	4.19313	3.18318	4.54909	4.53768	4.84055	3.54789	4.44614	5.04699	3.11162	4.37029	3.91785	4.05335	4.18454	3.60286	4.69091	4.51979	4.93421
P3	ar201	control	5685.14	5049.41	3.75474	3.70324	14270if	33	B6E11568-2ECE-4E30-ADAC-260A38BE86E6	5.35683	5.30111	4.91805	4.51548	4.17605	4.26767	4.38602	3.48108	3.83056	4.59566	3.43076	5.94251	3.70522	2.85038	3.78914	5.31301	4.29193	3.12608	4.31987	5.37166	3.32176	4.331	4.9979	3.40513	4.03568	4.82881	4.60851	4.50064	5.49335
P3	ea196	drought	8862.02	9588.94	3.94753	3.98177	14279if	60	B770A578-610C-404F-8BD9-8B264EE42F2F	5.11241	4.8438	4.52205	3.90589	4.0571	5.06926	4.74952	3.51647	4.89532	4.55189	3.33739	5.74127	4.22797	3.14083	4.69844	4.02864	4.51166	3.51028	4.44865	4.61123	2.99346	4.33964	3.91808	4.31608	4.22267	3.38039	4.79955	4.34166	5.07286
P3	ar61	control	4886.3	5628.92	3.68898	3.75042	14266if	19	B80FE198-641E-465C-B159-86CF4838CA55	5.23228	5.34124	4.51543	4.35945	4.02679	3.84694	5.36589	3.37465	3.94841	4.52868	3.53887	5.82818	3.46754	3.26106	4.03121	5.20251	4.91609	3.46886	4.27442	5.37104	3.35215	4.31928	4.75082	3.36653	4.04941	4.85798	4.51178	4.20701	5.26026
P3	ea132	drought	7617.49	8216.75	3.88181	3.9147	14273if	41	B8804423-8E41-46DF-915E-E0A103099541	5.14081	4.93316	4.46004	4.04345	4.05772	5.06267	5.29765	3.3029	4.20052	4.49422	3.72992	5.80118	4.4422	3.042	4.37842	3.75212	4.64223	3.59445	4.47169	5.15416	2.97242	4.35557	4.08893	2.77558	4.15678	4.12821	4.64065	4.42227	5.42863
P3	ea45	control	6112.49	5379.44	3.78622	3.73074	14266if	30	B935CD23-080E-42D1-9C54-F8374BDDEDBD	5.39417	5.2788	4.30902	4.75817	4.14438	4.14717	4.81537	3.48669	3.75974	4.74435	3.2763	5.57412	3.74181	2.86094	3.83841	4.24606	4.60947	3.24224	4.64748	5.41234	3.61649	4.21366	4.78136	3.21877	3.81682	4.74658	4.7955	4.25919	5.44526
P3	ea87	drought	7673.56	8688.71	3.885	3.93896	14285if	38	B9B23933-4D80-4EDC-87C4-15D00A4E26AB	5.12092	4.90051	4.50013	3.80732	4.13429	4.96226	5.23509	3.5585	4.98858	4.4469	3.69715	5.78705	4.52203	3.12447	4.66462	4.25477	4.92387	3.47861	4.62761	5.07487	3.00809	4.2206	3.83227	4.009	3.92307	2.78219	4.43592	4.64389	4.60226
P3	ea47	drought	7739.07	7938.95	3.88869	3.89976	14268if	46	B9D7042E-C120-438D-B374-64AF4E058A58	5.14691	4.95396	4.32388	3.62853	4.09008	5.02675	5.25203	3.67066	4.86782	4.92485	3.60745	5.94962	4.56668	3.18287	4.29036	4.0285	4.63553	3.65293	4.47274	5.35109	3.0526	4.16354	3.79882	3.28305	4.56848	3.88836	4.61705	4.33816	5.25127
P3	ar165	drought	8284.65	8225.17	3.91827	3.91514	14285if	51	BAC242C5-D6F4-49F3-AB25-F90F14049143	5.15099	4.72584	4.47718	4.14311	4.07264	4.86205	4.66514	3.87285	5.0397	4.59683	3.85189	5.94301	4.55719	3.36132	4.5482	4.07439	4.51653	3.48945	4.56729	4.66011	3.2805	4.41027	3.87024	4.1791	4.699	3.44399	4.6908	4.41173	5.46086
P3	ar106	control	6661.79	5278.08	3.82359	3.72248	14276if	43	BBDD818B-5575-4583-9771-3A6B4D93F538	5.40161	5.41453	4.93761	5.16987	4.30268	4.24723	4.51537	3.60604	3.64061	4.76253	3.43624	5.47081	3.62751	2.92451	3.88577	5.26808	4.42186	2.81923	4.48458	5.56399	3.26237	4.22714	4.99743	3.09274	3.90852	4.86112	4.96764	4.88456	5.00176
P3	ea30	control	6132.05	5493.95	3.78761	3.73988	14279if	27	BC4C256F-0245-484A-8AF6-75CFCB7658D2	5.35249	5.04009	4.19596	4.60206	4.11365	4.21524	5.42143	3.48381	4.0078	4.57085	3.6227	5.71255	3.39173	2.86044	3.95963	3.85231	5.17583	3.69091	4.54626	5.62403	3.6066	4.17795	4.77197	2.89454	3.80528	4.71272	4.72465	4.17662	5.36706
P3	ar254	control	9157.86	5955.54	3.96179	3.77492	14279if	38	BC8665AC-5CF4-4C51-B2F5-6FED5046558D	5.32842	5.31563	4.56578	4.60017	4.29383	3.90601	4.4797	3.45869	3.73506	4.77735	3.23429	5.10325	3.56762	2.59929	4.07662	5.29837	4.47318	3.38335	4.62809	5.26646	3.41567	4.44902	5.30387	2.94804	3.49884	5.13212	4.69459	4.43288	5.30502
P3	ar106	drought	8361.14	8997.98	3.92227	3.95415	14279if	44	BD130975-F75A-4419-8E4C-8CD5811D191F	5.10621	4.75148	4.62599	4.19893	3.9796	4.76988	5.23891	3.84926	5.04881	4.722	3.50694	5.74313	4.33557	3.29646	4.61249	4.0582	4.90578	3.50168	4.36767	5.13238	3.07176	4.33859	4.12667	4.55792	4.38137	3.47429	4.56622	4.55791	4.87189
P3	ea22	control	7533.23	5882.88	3.87698	3.76959	14273if	26	BD7955D6-2009-4CBA-B8F7-2941FAD3BE49	5.30422	5.29491	4.51952	4.67401	4.34961	3.93905	4.87083	3.53189	3.86196	4.85286	3.31718	5.17188	3.78922	2.86006	3.85026	4.72042	4.5977	3.446	4.65345	5.42594	3.51563	4.27377	4.93669	2.98054	3.70277	4.82087	4.91537	4.40137	5.01141
P3	ar280	drought	7849.74	8714.47	3.89486	3.94024	14266if	21	BDB7B281-E3B9-4189-8A63-C9516E921E94	5.08555	4.92769	4.42326	4.14402	4.05946	4.85441	5.01618	3.59658	5.05901	4.71567	3.7556	5.69594	4.45834	4.27966	4.29709	3.93259	4.47909	3.70098	4.4177	4.75141	3.07292	4.48607	3.91223	3.69021	4.47713	3.11014	4.81977	4.39911	5.05475
P3	ea243	control	7802.74	5719.58	3.89225	3.75736	14270if	21	BDCC84BF-D4E0-4278-B30A-2CC1B069BF7E	5.313	5.16867	4.33895	4.47526	4.16186	3.89826	5.57384	2.94129	4.17917	4.61104	2.91408	5.3034	3.35085	2.98232	4.09145	3.95916	5.18559	3.73485	4.66356	5.68197	3.14947	4.14881	2.16607	3.00469	3.82566	4.71691	4.66414	4.18686	4.9653
P3	ea64	drought	7905.81	8254.69	3.89795	3.9167	14279if	54	BF4589A0-EF8F-49FC-9A69-AD45CE987C69	5.19749	4.97746	4.51583	4.1745	4.07117	4.92239	4.77908	3.44192	4.79474	4.64138	3.63066	5.83637	4.42154	3.0144	4.33625	4.11996	4.57209	3.50718	4.59829	4.91967	3.03483	4.40008	4.24531	3.39816	4.3819	3.93845	4.90494	4.51692	5.05863
P3	ea85	drought	8087.74	7750.67	3.90783	3.88934	14266if	11	BF951EAE-E497-47D0-897D-2842DAAAF126	5.19687	5.07282	4.56543	4.28945	4.20833	4.87241	4.8926	3.66189	4.14305	4.75021	3.26237	5.7429	4.06401	2.84502	3.88646	4.05894	4.59684	3.56547	4.66082	4.81429	2.91753	4.22766	4.21771	3.26294	3.78735	4.1065	4.89972	4.56072	5.27721
P3	ea75	control	7601.56	6107.24	3.8809	3.78584	14268if	48	C04F077D-06E5-4EE4-8D02-FCEB381A0A30	5.34753	4.83134	4.25074	4.44944	4.27422	4.07397	5.14053	3.49746	3.81283	4.45875	3.29808	5.64883	3.65339	2.87992	4.25335	4.03086	5.05068	3.71445	4.86558	5.44252	3.48182	4.18922	4.61531	2.65885	3.65645	4.74204	4.89276	4.03798	5.41349
P3	ea6	control	7439.28	6081.31	3.87153	3.784	14273if	32	C0AD327A-DEA5-415C-BF1B-AAA12767515D	5.30429	5.09994	4.40846	4.83544	4.17004	4.19256	5.5177	3.43985	3.7446	4.8295	3.30642	5.39909	3.29891	3.03804	4.1266	4.20815	4.92508	3.07511	4.58397	5.55185	3.59725	4.22363	4.86165	2.85209	3.74098	4.86568	4.59708	4.16339	5.49821
P3	ar143	drought	7338.86	8013.43	3.86563	3.90382	14276if	41	C1385504-6FCD-45B2-8EEF-CF3F245891DC	5.15454	4.93765	4.61683	4.1982	4.29677	4.66979	5.12121	3.32546	4.87015	4.43737	3.05049	5.57202	4.3014	3.87531	4.51744	3.9837	4.76598	3.55357	4.44603	4.91642	2.98718	4.32777	4.11044	3.98388	3.80887	3.72214	4.55842	4.47031	5.23891
P3	ea125	drought	8240.3	7326.45	3.91594	3.86489	14285if	49	C1719444-C707-460E-9A9D-9F590A50DBA5	5.21312	4.85784	4.36076	4.07901	4.11921	5.02684	5.20427	3.55911	4.54425	4.51297	3.77707	5.85577	4.61211	3.1013	4.385	4.11966	4.88931	3.46475	4.6873	4.77915	3.16169	4.23398	3.86694	2.52246	4.09136	4.4052	4.67196	4.42298	4.72608
P3	ar60	drought	8836.6	8834.95	3.94629	3.9462	14281if	44	C31EBC7B-9184-4019-84C6-7F03370D8FBC	5.12293	4.91556	4.79595	4.14804	4.10212	4.73282	4.92962	3.43864	4.94085	4.67315	3.26996	5.81048	4.34359	2.51026	3.73342	4.02814	4.43659	3.4203	4.32337	4.76947	3.01709	4.40441	3.91784	4.18891	4.3786	3.60647	4.83263	4.29319	5.1107
P3	ar117	drought	7207.14	8734.32	3.85776	3.94123	14268if	40	C32AF946-A09E-410B-9A13-17507247ED30	5.07193	4.86207	4.47935	4.11579	3.97716	5.04596	4.79608	3.39582	4.99778	4.62711	3.70509	5.90408	4.42475	3.03393	3.74699	4.30554	4.51371	3.6296	4.45368	4.53095	3.24255	4.4546	4.03983	3.90559	4.51432	2.85094	4.6747	4.36333	5.15313
P3	ea112	control	7699.12	5749.1	3.88644	3.7596	14268if	27	C41062FE-D2BD-49D8-AFD5-CC33FF2A7801	5.30068	5.12086	4.67044	4.61622	4.30912	4.36025	4.99951	3.59646	3.9841	4.56582	3.56522	5.44545	3.87196	2.84641	4.02154	4.53202	4.68486	3.73568	4.62289	5.33576	3.74331	4.2604	5.00202	2.99538	3.62995	4.83424	4.98345	4.30372	5.38658
P3	ar254	drought	8575.88	8782.07	3.93328	3.9436	14279if	31	C4EDA0F9-B843-4D5B-9011-9171907539C5	5.10425	4.89511	4.31775	4.19611	4.13686	4.83671	4.98765	3.63394	5.058	4.45106	3.50308	5.75113	4.37972	3.20685	4.6619	4.03491	4.50878	3.56166	4.45949	4.64675	2.98745	4.38522	4.07729	4.58162	4.03693	3.12992	4.69932	4.43637	5.03838
P3	ar256	control	7931.33	6117.77	3.89935	3.78659	14285if	58	C5389F65-8DFA-41E5-AE4F-068F0ADEED99	5.32184	5.27358	4.65989	4.8907	4.14276	4.1971	4.98181	3.51888	3.55126	4.69458	3.72135	5.69516	3.60022	2.87969	3.66429	4.99647	4.44697	3.28289	4.32835	5.73557	3.38791	4.30056	4.61286	2.87236	3.89794	4.7149	4.88351	4.62149	5.35737
P3	ea192	control	7860	5486.96	3.89542	3.73933	14270if	6	C787AE0C-86CA-453B-8335-F00972B44443	5.32662	5.18182	4.47061	4.91052	4.10782	4.23155	4.99068	3.56015	3.8761	4.77873	3.61427	4.81435	3.65025	2.2958	4.28551	4.02358	4.66969	3.69158	4.6746	5.72613	3.84755	4.16239	5.29658	2.9969	3.5545	4.67871	5.02003	4.23654	5.17321
P3	ar199	control	8397.81	6096.11	3.92417	3.78505	14279if	15	C7FD91C7-ABBD-4857-A27B-F3AC215CD55E	5.29509	5.16793	4.68294	4.82886	4.14011	3.61601	5.67832	3.46951	3.71271	4.79748	3.52424	4.8418	3.48298	2.63109	4.11533	4.46663	4.82465	3.85751	4.61729	5.49485	3.46903	4.2497	5.27474	3.08613	3.61127	5.02688	4.54556	4.53557	5.08517
P3	ar271	drought	8879.7	9047.15	3.9484	3.95651	14273if	58	C8366319-5E67-43F7-AC43-DB6596346D1E	5.12305	4.88563	4.35749	4.06693	4.06978	4.79218	5.21332	3.49536	4.89223	4.69942	3.81095	5.6777	4.35183	3.37935	3.95336	4.4568	4.63336	3.39276	4.1832	5.0003	3.10685	4.46319	3.95881	4.16031	4.31212	2.73555	4.6072	4.46302	5.25951
P3	ea143	drought	8621.79	7858.44	3.9356	3.89534	14285if	31	C865A5AF-8E43-4C63-AC9B-1E6C8F5726C1	5.12937	5.01636	4.71734	3.31238	4.07696	4.81063	4.93767	3.27924	4.27089	4.71282	4.06318	5.8068	4.56618	3.01157	4.21113	4.04085	4.45318	3.64165	4.53003	4.83847	3.13045	4.48837	3.93253	2.63225	4.62405	3.73074	4.75655	4.66057	5.50877
P3	ar288	control	8075.98	5944.78	3.9072	3.77414	14266if	27	C892541C-5BF3-4702-9EB4-5079146C54D4	5.31489	5.16383	4.28904	4.68075	4.03345	4.10969	5.61987	3.46439	3.56576	4.87733	3.49053	5.82001	3.42285	3.09512	3.85773	4.69263	4.65097	2.67776	4.42754	5.71389	3.16161	4.34505	4.92222	3.05794	3.9492	4.64786	4.60213	4.30987	5.41784
P3	ea53	drought	8259.14	8493.89	3.91693	3.92911	14270if	9	CA59E0D9-80C3-45CF-8A88-7AA845C84290	5.20128	4.9507	4.56046	4.20314	4.11991	4.75308	4.8828	3.37686	4.3818	4.72971	3.68279	5.8983	4.49927	2.95244	4.30771	3.85769	4.52751	3.5913	4.63036	4.89235	3.0089	4.33078	3.88452	2.91532	4.07554	3.98094	4.8667	4.80968	5.44854
P3	ea200	drought	7404.14	7400.38	3.86947	3.86925	14273if	16	CAA7F718-24E6-477F-9258-F171D878C4FF	5.29892	5.03622	4.50286	4.25194	3.9628	4.67719	4.76221	3.3486	4.41731	4.5252	3.86968	5.87371	4.54323	3.00369	3.80803	4.10002	4.80587	3.56842	4.69779	4.60282	2.98898	4.16389	3.90715	2.56877	3.90829	4.02122	5.02664	4.75216	4.82915
P3	ar234	control	8902.81	6168.7	3.94953	3.79019	14279if	41	CB9523BA-8C47-4047-B00E-6575512F1CF2	5.3159	5.2404	4.64206	4.75484	4.33206	4.08037	4.57059	3.4143	3.70667	4.98969	2.85239	5.55219	3.51464	2.88011	3.55242	5.13066	4.44667	3.09336	4.5294	5.49013	3.19176	4.46638	5.13248	3.09435	3.88482	5.20137	4.99716	4.43449	5.4254
P3	ea296	drought	7398.74	7624.77	3.86916	3.88223	14276if	14	CBA2093E-7F17-4154-85F6-EBBA483F3B3D	5.17517	5.01132	4.71377	4.26491	4.08958	4.63622	5.38256	3.64793	4.1144	4.65902	4.30511	5.72801	4.42856	2.97054	4.33598	4.03906	4.86572	3.58732	4.73316	5.12729	3.21231	4.21998	4.28687	2.11366	4.24761	5.03024	4.65586	4.74369	5.18821
P3	ea264	control	5200.33	6070.22	3.71603	3.7832	14270if	39	CBF7066A-A94B-43DD-B490-5C4351D3A730	5.29041	5.21319	4.26007	4.65965	3.99503	3.97184	5.57668	3.33928	3.96053	4.77139	3.38789	5.90943	2.96932	3.01541	3.99739	4.86721	4.99052	2.61869	4.39758	5.64801	2.98106	4.1246	3.01901	2.89732	4.08889	4.80901	4.59795	4.09422	5.42512
P3	ea198	control	7648.4	6146.07	3.88357	3.7886	14266if	39	CC6BBDC3-D08B-4B58-9E5A-1650D9167281	5.34219	5.30046	4.46886	4.80222	4.13572	4.16103	4.95544	3.49344	3.68311	4.84239	3.41369	5.45973	3.68206	2.82642	4.13715	3.87877	5.02695	3.62879	4.82499	5.40691	2.76183	4.33023	4.96044	3.01652	3.78322	4.56257	4.98982	4.32324	5.41906
P3	ea2	drought	8381.26	8165.14	3.92331	3.91196	14276if	50	CC815730-8FAF-47EF-BC03-BEB7EAF5EA74	5.16309	4.97845	4.59566	4.15628	4.01207	5.18103	4.76892	3.52904	4.69426	4.74785	3.75025	5.80221	4.31504	3.01048	4.27796	4.0272	4.52538	3.69481	4.58427	4.95793	3.27187	4.42074	4.13632	3.51427	4.56365	3.91343	4.85142	4.53894	5.37901
P3	ar261	control	7615.19	6357.86	3.88168	3.80331	14266if	10	CDF433D3-7631-401A-BE21-E40CFB3C1E27	5.25291	5.00734	4.75574	4.63696	4.29906	3.94218	4.50508	3.4647	3.72739	5.05572	3.45296	5.74592	3.6008	2.83913	3.95051	5.29642	4.65139	3.39551	4.57072	5.31244	3.33687	4.26789	5.22504	3.1942	3.89275	4.85796	4.75982	4.29398	5.3739
P3	ar231	drought	7681.79	7238.2	3.88546	3.85963	14268if	28	CE6BB97F-0B50-4104-8431-DB1615399333	5.22597	4.75627	4.44614	4.25946	4.30558	5.17834	4.89692	3.81936	5.12584	4.58818	3.48432	5.83923	4.71391	3.71412	4.2367	3.85897	4.7558	3.51019	4.67527	4.6078	2.9668	4.14274	4.01099	3.51626	3.93618	3.66076	4.91727	4.76208	5.17527
P3	ea6	drought	7930	8283.61	3.89927	3.91822	14266if	36	CF0E4695-06A6-4D7F-AB1D-6F406CBC0CB6	5.21894	4.98462	4.49739	3.90195	4.03032	5.0857	4.9009	3.57434	4.49666	4.87123	3.67121	5.80925	4.46859	3.03478	4.49137	3.90698	4.68327	3.52226	4.8357	4.95304	2.96109	4.18326	4.09195	3.19401	4.25334	4.13138	4.77619	4.77357	5.35561
P3	ea64	control	6434.93	5085.07	3.80854	3.7063	14276if	45	CF49E55A-1704-4581-90E2-D54FB8C8FB29	5.43433	5.22054	4.62156	4.72743	4.29403	4.22346	4.72393	3.53323	3.77484	4.73558	3.66939	5.45845	3.67543	2.85303	4.00858	4.66867	4.74698	3.33304	4.73029	5.59856	3.40755	4.1591	5.13753	2.97162	3.62042	4.76533	4.75387	4.26179	5.14641
P3	Euroresa	control	9057.35	6843.4	3.957	3.83527	14270if	49	CF7BCB55-E82E-4E76-85D9-7D783B221EC6	5.26534	5.01395	4.21258	4.66842	4.34397	4.16182	5.5055	3.61301	4.24432	4.71015	3.64374	5.44281	3.41449	2.70665	3.74991	3.34584	5.16829	3.42028	4.6933	5.93796	2.70854	4.1445	4.65482	2.18998	3.70755	5.02479	4.4862	4.00425	5.56154
P3	ar133	control	7419.53	5776.85	3.87038	3.76169	14273if	35	D04EC90C-2C52-422E-B188-B8A88426AE4E	5.33543	5.18698	4.4795	4.60378	4.19722	3.86846	5.5306	3.27486	3.99084	4.63484	3.52955	4.91528	3.02862	3.18259	3.74844	4.05066	5.03447	3.46137	4.52213	5.83299	3.36919	4.13986	4.74221	2.945	3.7423	4.82267	4.6494	4.37759	5.03007
P3	ar234	drought	8043.47	9145.04	3.90544	3.96119	14268if	45	D07D3C6D-CED7-4959-A59E-BB2C6903B45D	5.06292	4.52094	4.32692	4.09634	4.08848	4.84537	5.27061	3.93333	5.07235	4.72313	3.4687	5.75299	4.3941	3.37826	3.79653	4.09957	4.72638	3.59982	4.38539	5.26505	3.04777	4.45876	3.94166	3.83117	4.40275	3.21882	4.8018	3.94254	5.22877
P3	ea263	drought	9519.42	8440.18	3.97861	3.92635	14285if	65	D0B72A8C-7D03-400B-B468-7A1187111DCE	5.22758	4.93801	4.43348	4.3574	4.18904	5.05058	5.30991	3.40997	4.29716	4.63348	3.60742	5.81169	4.443	2.97079	4.61011	3.72066	4.96444	3.92039	4.67817	5.27377	3.00634	4.13187	3.94738	2.2215	4.09554	4.45387	4.63696	4.23988	5.1681
P3	ea167	drought	8168.35	8359.57	3.91213	3.92218	14279if	39	D0F66D21-F695-4A63-806F-9D67576485EA	5.19607	4.83348	4.49946	4.07144	4.21107	5.07848	4.90797	3.67235	5.02532	4.75806	3.28847	5.74989	4.42967	3.22693	4.5525	3.61316	4.61331	3.52814	4.66988	4.67827	2.97883	4.34938	4.24716	4.4623	4.08827	2.74226	4.72426	4.26419	5.3291
P3	ea300	control	7868.23	5756.73	3.89588	3.76018	14285if	30	D33D9A8E-A9FC-4E3F-947F-34DC899CBA6A	5.3183	5.14014	4.44162	4.39899	4.07428	4.02338	5.61368	3.4704	3.767	4.7669	3.2378	4.67745	3.36303	2.96509	4.01385	3.71695	4.90233	3.48841	4.71523	5.56395	3.66331	4.13322	5.14416	2.8105	3.52589	4.77604	4.58411	4.26752	5.20345
P3	ar229	control	7593.79	5891.35	3.88046	3.77022	14281if	18	D39AFA44-94BD-4CE7-AF0E-EED0D6984D6C	5.32989	5.00434	4.6018	4.73467	4.1456	3.81527	5.61857	3.05545	4.05944	4.68797	3.65381	5.0685	2.86824	3.90405	4.13139	3.97862	5.0437	3.0878	4.77893	5.73534	3.49446	4.16347	5.11717	2.85759	3.67279	4.76585	4.6047	4.45039	5.32653
P3	ea197	control	7884.93	5721.09	3.8968	3.75748	14268if	22	D4279D36-425A-4106-B33B-1EA04E6C10B6	5.32412	4.94659	4.51329	4.77336	4.1045	4.11939	5.64143	3.53642	3.98821	4.5411	3.41405	4.77111	3.39821	2.91818	3.95823	3.49813	5.02381	3.76903	4.56335	5.32368	3.7666	4.17567	5.06444	2.77908	3.32135	4.75194	4.64204	4.14202	5.50454
P3	ar269	drought	8585.91	8490.35	3.93379	3.92893	14270if	52	D4D4A5E0-64A0-42B5-887C-4FF9EEC19FD2	5.13188	4.80194	4.26846	4.08827	3.97634	4.85792	4.84318	3.76919	5.10469	4.5146	3.76407	5.9657	4.39205	3.44846	4.33257	4.08013	4.24415	3.53931	4.30606	4.60618	3.0437	4.44622	3.91606	4.55034	4.16938	3.05988	4.65728	4.0194	5.0018
P3	ea17	drought	9096.81	8616.3	3.95889	3.93532	14273if	52	D5323856-3B22-47F5-839F-6E7A84B19CC3	5.20801	4.91219	4.44625	3.23614	4.09811	4.71881	4.80468	3.69978	4.81907	4.5914	3.80998	5.78064	4.39304	3.19141	4.28696	4.09728	4.56586	3.59742	4.70793	4.8302	3.04122	4.23177	3.9312	3.83085	3.92208	3.77709	4.61063	4.56084	5.43309
P3	ar144	drought	8227.4	8105.47	3.91526	3.90878	14279if	47	D55A9E9F-60CC-496C-B8AD-C79D869BE757	5.1751	5.01599	4.55333	4.11294	3.91468	4.48559	5.36007	3.483	4.1746	4.82536	4.06939	5.84416	4.38367	3.22926	4.42501	4.36067	4.76968	3.43976	4.48996	5.10272	3.17514	4.26066	4.28459	2.56951	4.32653	4.53762	4.59815	4.69867	5.19924
P3	ea179	control	7795.33	6115.67	3.89183	3.78644	14285if	62	D5779160-4346-475D-8EE6-5F959F27C002	5.35249	4.7985	4.15025	4.33336	4.07454	3.95862	5.55842	3.48077	3.72437	4.39835	3.25101	5.88496	2.97318	2.95556	4.26748	3.23459	4.79197	3.32193	4.70101	5.58463	3.68424	4.23969	4.69837	2.48992	3.68133	4.61722	4.83847	4.04685	5.41826
P3	ea208	drought	7731.44	8087.83	3.88826	3.90783	14268if	50	D60B73C4-97F0-4A7D-8B2B-67F91456974E	5.22507	4.97177	4.64783	4.14213	4.15619	5.0279	4.59181	3.03777	4.52612	4.48256	4.39723	5.80269	4.52333	2.94056	4.68061	3.84758	4.68025	3.64442	4.8329	4.40605	3.13533	4.19312	4.07225	2.7131	3.78578	4.27651	4.90159	4.6716	5.36852
P3	ar298	drought	8100.7	8590.77	3.90852	3.93403	14273if	43	D618D7B7-EF6F-4E81-BAC5-16F5AE156E39	5.17703	4.91413	4.32182	3.35087	3.92609	4.99145	5.1879	3.73362	4.91181	4.63872	3.60736	5.74343	4.40133	3.88324	4.43978	4.02479	4.84151	3.58434	4.54933	5.07807	3.1057	4.29944	4.0925	3.3603	4.29155	3.02861	4.77207	4.48815	5.19359
P3	ar247	control	6952.91	5402.24	3.84217	3.73257	14276if	13	D6326E46-9444-461B-8394-C564704BEDBF	5.32258	5.01675	4.59037	4.21152	4.21608	4.10687	4.69486	3.32645	3.76491	4.9414	2.98915	5.83738	3.60884	2.86068	4.47335	4.97514	4.92892	3.58782	4.7655	5.5841	3.10083	4.38462	3.12795	2.98148	4.11242	4.93578	4.84887	4.17547	5.29758
P3	ar52	drought	9005.26	9841.41	3.9545	3.99306	14266if	47	D77EE7F7-2577-4561-A349-B86CA063FF7F	5.06953	4.8122	4.42875	3.32364	4.02034	4.7139	5.24884	3.34024	4.86418	4.77406	3.985	5.63772	4.25102	3.17727	4.36548	4.45289	4.57133	3.6182	4.22734	5.04612	3.03205	4.4689	3.28965	4.03576	4.10503	3.63585	4.70487	4.08415	5.34625
P3	ea28	drought	8057.7	8664.71	3.90621	3.93775	14266if	24	D7CEE3EF-B428-42AD-9833-CA5CD2131A89	5.2037	4.94116	4.62412	4.21789	4.17857	5.09218	4.65626	3.02566	4.69375	4.52691	3.75311	5.74847	4.48446	2.13631	4.68079	4.1493	4.54185	3.67567	4.66648	4.83848	3.03937	4.19717	4.17956	2.9141	3.86047	4.06478	4.96452	4.76661	5.05468
P3	ar23	control	7673.12	6323.24	3.88497	3.80094	14268if	23	D7E5028E-4B96-4C18-86A6-CA0BF4B7D6B8	5.20871	5.12557	4.63286	4.21444	4.04338	4.01227	5.5692	3.43941	3.94553	4.66777	2.97905	5.80124	3.4287	3.83404	4.1543	5.36463	4.37137	3.35339	4.27901	5.41746	3.38612	4.41243	4.89873	3.26828	4.00209	4.91489	4.48938	4.37583	5.53248
P3	ea140	drought	8042.91	8396.28	3.90541	3.92409	14266if	29	D80D1B62-BFAC-4AAF-B5B3-F6E64B6F71C1	5.22834	4.97946	4.52106	4.31081	4.33553	4.69092	4.9323	3.72125	4.83807	4.79299	3.86339	5.70047	4.50339	3.18728	4.37772	3.82502	4.62499	3.61458	4.70213	4.91142	2.97548	4.24478	3.96354	3.30442	3.83989	4.08028	4.91539	4.62125	5.11074
P3	ar87	control	7893.86	6375.18	3.89729	3.80449	14266if	22	DAB5B90B-3769-4DE0-AE34-68B359CD063B	5.26769	5.18	4.77824	4.9872	4.15951	4.12696	5.58356	3.40002	3.51123	4.87889	3.86364	5.65649	3.27718	3.72664	3.72552	4.93468	4.53497	3.61683	4.38917	5.72306	2.92815	4.18519	3.11825	3.03948	4.05818	4.8373	4.58674	4.41183	5.55716
P3	ar75	drought	6829.63	7457.7	3.8344	3.8726	14276if	44	DC329134-7DDA-430D-B27D-C6F28DC75A33	5.20503	5.0416	4.52394	4.50521	4.03246	4.83525	4.80891	3.57648	4.8187	4.82694	3.31984	5.74954	4.05395	3.13719	4.42208	4.21957	4.43745	3.55495	4.44093	4.88008	3.36073	4.3702	3.98242	4.06755	4.1786	3.82534	4.8954	4.5849	5.0301
P3	ar191	drought	7661.81	8081.69	3.88433	3.9075	14276if	52	DD76D948-7B1E-444F-AAD4-A95FFC663988	5.18244	4.70989	4.28201	3.44732	3.85923	5.03146	5.36668	3.5169	4.87748	4.75517	3.2553	5.70696	4.37602	4.36839	4.69985	4.11532	4.70761	3.29547	4.52596	4.82912	2.84553	4.2609	4.01884	3.54296	4.00408	3.01591	4.78118	4.09607	4.63412
P3	ar28	control	7377.07	5639.93	3.86788	3.75127	14273if	39	DD8723B7-BBC3-4172-BC64-9CCAFD5CE4B6	5.35224	4.97687	4.76032	4.46437	4.26983	4.15823	4.7428	3.39904	4.04163	4.91353	3.36335	5.60553	3.76406	3.18051	3.87875	4.9472	4.45157	2.68265	4.50157	5.29489	3.25587	4.35777	4.8836	3.31514	4.06806	5.06646	5.03516	4.31101	5.19418
P3	ar90	drought	7718.33	8671.66	3.88752	3.9381	14273if	37	DEAF6E24-260B-4B94-883E-9B7EBE3975A7	5.10766	4.82661	4.33342	4.06793	4.03685	4.80752	5.22941	3.22869	5.01972	4.81045	3.38184	5.76007	4.41213	3.64018	4.23337	4.09981	4.80798	3.50867	4.37783	4.9352	3.06759	4.2506	3.97388	3.87719	4.35774	2.7227	4.59023	4.22723	5.10186
P3	ar98	control	6153.12	5307.39	3.7891	3.72488	14268if	52	DF41688E-715B-4890-BFAB-8DB049BB8192	5.33005	5.11076	4.52826	4.44711	4.23278	4.03721	4.35656	3.38305	3.86736	4.71614	3.18567	5.94347	3.70367	2.89732	3.7397	4.98299	4.04912	2.71857	4.4787	5.62604	3.075	4.24535	2.93981	3.07966	4.03254	4.79207	4.75602	4.29672	5.40087
P3	ar95	drought	8265.49	8036.35	3.91727	3.90506	14270if	51	E066073A-FB0B-4E89-AD46-89DE0B06C277	5.17125	4.79061	4.19241	4.11271	3.97018	5.22056	4.85985	3.5841	5.05479	4.61784	3.6928	5.95223	4.47851	3.252	4.48457	4.01269	4.47662	3.62253	4.47849	4.54672	3.04848	4.43426	4.01269	4.2961	4.39051	3.33729	4.86993	4.22404	5.04948
P3	ar67	drought	8207.91	7963.34	3.91423	3.9011	14285if	36	E09702A0-B05B-4D8A-A9BD-A597743AC9D4	5.21586	4.83813	4.50931	4.27643	4.39172	4.72285	4.57144	3.45171	5.02932	4.7876	4.33383	5.81028	4.62864	4.11685	4.45056	3.81529	4.63342	3.65794	4.74812	4.49591	2.87733	4.38646	4.30547	3.51942	4.03757	2.59186	5.02724	4.78278	5.11687
P3	ea207	control	7200.23	5822.48	3.85735	3.76511	14266if	15	E28142AD-F930-42F3-AF63-706C8889B432	5.31793	5.13523	4.45222	4.67492	4.27947	4.1874	4.74611	3.31266	3.9551	4.55177	3.45485	5.55646	3.82331	2.87619	3.57852	4.80133	4.64144	3.50296	4.70898	5.78091	3.46282	4.24073	4.75635	3.14142	3.76916	4.79593	4.77973	4.14098	5.40085
P3	ea182	control	8716.67	5788.31	3.94035	3.76255	14279if	28	E4A3D5EE-08C9-463E-B755-3E5134C78ED9	5.33786	5.3288	4.67919	4.8373	4.48604	3.94867	4.87867	2.99404	3.99978	4.87642	3.28066	4.52762	3.64846	2.83887	4.19327	4.42914	4.63069	3.42873	4.71905	5.53866	3.41757	4.12359	4.9813	2.82877	2.87964	5.09967	4.86358	4.60974	5.13798
P3	ar141	control	8103.44	6019.27	3.90867	3.77954	14279if	22	E52E8B1F-D907-4574-BE82-2D8DBD6721AC	5.29017	5.03694	4.42878	3.89157	3.90533	3.98307	5.66442	3.35652	3.9784	4.90637	3.50264	5.62049	2.83819	2.61054	3.59464	4.22403	4.76655	3.13512	4.49653	5.91968	3.4951	4.15726	4.69233	2.79934	3.80284	4.94389	4.58512	4.21615	5.26852
P3	ar133	drought	8165.47	7948.26	3.91198	3.90027	14285if	48	E579CA94-CD76-4680-8565-D8890F6A01E2	5.16212	4.94215	4.48883	3.47207	4.22054	4.84225	5.06094	4.05282	5.04593	4.76997	3.78179	5.81338	4.60633	4.04232	4.35872	4.07886	4.5608	3.51431	4.66577	4.78602	3.32421	4.3029	3.76861	3.8684	4.21478	4.33765	4.79062	4.60007	4.7251
P3	ea131	drought	7953.12	8432.89	3.90054	3.92598	14273if	36	E6B9077A-5942-4752-8E39-2D2F96F5B20A	5.11819	4.91471	4.24908	3.86331	4.11797	4.90807	5.09232	3.6322	4.90398	4.63288	3.70989	5.85516	4.45553	3.07244	4.39158	4.07448	4.7712	3.53124	4.44283	5.25019	3.07857	4.40703	3.91872	3.81163	4.5141	3.71003	4.62442	4.21623	4.96761
P3	ea79	drought	8541.88	8541.21	3.93155	3.93152	14273if	45	E71B20F5-F4B7-4A06-9824-487F7C4C9C3A	5.14302	4.93956	4.57934	4.13675	4.11397	4.6729	5.21678	3.43365	4.46953	4.70977	4.28223	5.79134	4.39207	3.22734	3.57223	3.84327	4.747	3.4075	4.60835	5.19608	3.23623	4.26291	3.78059	3.55177	4.15431	4.02062	4.67304	4.77583	5.46166
P3	ar196	drought	7758.84	8581.21	3.8898	3.93355	14279if	24	E724F78E-05D3-42DA-BFF9-AF6FB0A19158	5.08773	4.9087	4.36554	3.97258	3.8784	4.80475	5.39538	3.34054	5.07742	4.50868	3.57732	5.88154	4.41793	3.39916	4.50246	4.30445	4.67067	3.64841	4.35138	5.01163	3.08711	4.53847	3.05004	4.13976	4.71174	3.0996	4.79363	4.1325	5.17371
P3	ar258	control	7523.12	5580.57	3.8764	3.74668	14276if	23	E7283F2E-2712-45FA-ADCC-2C3ADA33949D	5.32951	4.90901	4.6562	4.59751	4.09377	3.99664	5.63109	3.7661	3.88637	4.55791	3.0933	5.3423	2.92853	3.6105	3.96527	3.95116	4.90064	3.29995	4.69517	5.56828	3.62442	4.21234	5.1973	2.81939	3.74189	4.66998	4.80618	4.35174	5.1749
P3	ar185	control	6857.63	5311.27	3.83617	3.7252	14276if	37	E7BF72E9-1614-4E75-8142-072831A873EE	5.37029	5.35688	4.35413	4.74808	4.06838	4.23537	4.71363	3.44869	3.57321	4.68081	3.39087	5.72102	3.61824	2.7589	4.31238	4.36366	4.47564	3.20829	4.57092	5.64059	3.20051	4.22073	4.53543	2.89799	3.80899	4.78585	4.84842	4.27713	4.92061
P3	ea179	drought	8507.3	7783.22	3.92979	3.89116	14285if	64	E800816C-76A9-485A-971B-50FEE536977B	5.2163	4.98361	4.21003	4.13307	3.99379	4.98263	5.12975	3.3824	3.9762	4.69483	3.73271	5.84534	4.41361	2.97578	4.56265	3.84993	4.86951	3.63484	4.71687	5.19703	3.09124	4.33809	4.05375	1.97448	4.12851	4.55745	4.81533	4.6461	5.36771
P3	ea72	drought	8101.05	7978.94	3.90854	3.90195	14285if	26	E8C5950E-F63E-48BA-B7E3-3CE60BB43005	5.18869	4.94426	4.59985	4.12498	4.11995	5.26523	4.7811	3.48635	4.87574	4.80491	3.65401	5.81842	4.61875	2.3509	4.51469	3.76347	4.63862	3.35195	4.80459	4.49839	2.8836	4.21604	3.79008	3.45283	3.89926	3.6488	4.90996	4.7148	5.34028
P3	ea152	drought	7765.98	8269.55	3.8902	3.91748	14273if	44	E9013E92-857D-4C5E-A27E-CEFD3DF6CC54	5.14795	4.97968	4.64037	4.07783	4.16125	4.68177	5.11831	3.39042	4.82061	4.59707	3.65396	5.81826	4.42236	3.16916	4.35445	4.25246	4.89537	3.48311	4.47215	4.89505	2.86638	4.18194	4.0024	3.77451	4.01749	3.72042	4.70639	4.7468	4.83986
P3	ar183	control	6696.26	4943.15	3.82583	3.694	14281if	27	E9123343-61A5-4DC3-A311-65C159D4B599	5.36395	5.36675	4.38156	4.50184	4.11085	4.25728	4.76543	3.47786	3.84481	4.71367	3.50784	5.61664	3.69727	2.80215	4.22825	4.74613	4.24339	3.28056	4.47301	5.46897	3.02795	4.21001	4.22295	3.11485	3.85698	4.80352	5.10721	4.32569	4.92476
P3	ea55	drought	8896.6	8050.21	3.94922	3.90581	14285if	54	E9988B51-2A62-4A3E-9804-A21BFAC90B2B	5.1832	5.00441	4.65442	4.06041	4.04731	4.82627	4.64381	3.29144	4.83349	4.75307	4.3154	5.81684	4.53155	3.01931	3.82724	4.25117	4.44453	3.66606	4.79971	4.61649	3.184	4.23737	3.81228	3.97331	3.93065	2.65509	4.77435	4.82475	5.44076
P3	ea54	drought	8469.93	8462.42	3.92788	3.92749	14270if	36	E9CA2534-8142-49A9-B324-667035BC57B5	5.20852	5.01546	4.53945	3.69703	4.25233	4.52907	5.24182	3.55883	4.48101	4.78315	3.13122	5.79869	4.43308	2.95628	4.0327	3.83513	4.87737	3.73312	4.6643	5.19697	3.03429	4.18255	4.03171	2.74574	3.96603	4.6036	4.61636	4.87418	4.91347
P3	ar9	drought	7949.02	7474.27	3.90031	3.87357	14279if	30	E9CB80E6-00B4-4235-92B6-BB8823C2A662	5.17651	5.05746	4.2815	4.09777	3.98915	4.95187	4.82082	3.30125	4.43628	4.9522	3.75925	5.86672	4.57073	4.13248	4.29393	4.02841	4.26239	3.56362	4.48698	4.8183	3.01084	4.33163	4.13834	2.5277	4.43234	3.60726	4.7718	4.55553	5.26579
P3	ea273	control	7383.58	4928.82	3.86827	3.69274	14273if	24	EA0A1EAC-9793-4CC4-AAE5-CBF97DD9E440	5.40779	5.18644	4.45967	4.54284	4.31704	3.89389	4.90852	3.57314	4.1379	4.57898	3.55409	5.31978	3.68802	2.865	4.07711	4.08296	4.46455	2.69935	4.64271	5.48668	3.53662	4.26462	5.01769	2.85696	3.7397	4.62493	4.94575	4.21906	5.49588
P3	ea74	control	7768.86	6357.49	3.89036	3.80329	14285if	29	EB0CBE1C-1E3E-444A-BF17-930C2573FDE7	5.25531	5.08602	4.35025	4.54782	4.08363	4.01996	5.53906	3.44913	3.76507	4.50861	3.56594	5.64411	2.83654	2.96464	4.13743	4.14843	4.95845	3.31968	4.59904	5.97843	3.54918	4.20109	4.89678	2.90295	3.61604	4.84254	4.51496	4.04691	5.18099
P3	ea165	drought	7029.65	7302.41	3.84693	3.86347	14276if	39	EB66A2D5-979D-4AAD-ABF7-53360523FB32	5.25654	4.88357	4.33319	4.0231	4.0378	4.72331	5.43	3.56012	4.6682	4.51993	3.96001	5.74275	4.37829	3.02251	3.81213	3.88895	4.94599	3.75612	4.78067	5.12333	2.83342	4.13478	4.34376	3.19049	4.08816	4.14327	4.62031	4.34696	5.39867
P3	ar249	control	5862.47	5579.87	3.76808	3.74662	14276if	53	EC218A87-D8AA-45C4-9551-409692A1D975	5.40276	4.82673	4.39839	4.75334	4.22	4.22775	4.69266	3.4854	3.75441	4.70518	3.37902	5.80096	3.48505	2.92792	3.64439	4.61084	4.63155	2.80382	4.72635	5.53491	3.25756	4.32541	5.30984	2.98388	3.84818	4.85248	4.99443	4.24409	5.46529
P3	ar191	control	7038.4	6042.01	3.84747	3.78118	14273if	30	ED4DEB57-4143-4112-9795-3CD8B539ED05	5.30423	5.04167	4.47321	4.66219	4.14979	4.17154	4.40399	3.46578	3.8379	4.87194	3.375	5.77083	3.65026	3.79254	4.16801	4.7848	4.39796	3.59081	4.41554	5.42443	2.85677	4.24923	4.99681	3.13045	3.81342	4.97742	4.8527	4.22232	5.04022
P3	ea111	drought	7530.26	8045.27	3.87681	3.90554	14276if	17	EE86AF6A-8645-49C0-BAF2-430371076D79	5.21657	4.9389	4.59754	3.83529	3.99353	5.11313	5.37321	3.2814	4.7678	4.67097	3.52703	5.73856	4.38163	3.10483	4.3741	4.07406	4.82415	3.52324	4.5695	5.11895	3.20665	4.18155	4.26666	3.55124	4.08331	3.96028	4.6046	4.82725	5.22324
P3	ea99	drought	8118.42	9442.73	3.90947	3.9751	14266if	38	EEE0B0A3-D641-46C3-BFE6-920791E6451B	5.12234	4.9006	4.67123	4.09853	4.16233	4.80645	4.91096	3.30093	4.72207	4.57339	3.80698	5.76928	4.30431	3.23301	4.39412	4.14618	4.55154	3.42591	4.6471	4.85636	3.10164	4.35158	3.90096	3.77401	4.4209	3.82941	4.73215	4.63307	5.27716
P3	ea266	control	7006.28	5484.72	3.84549	3.73915	14285if	42	EF10CB91-02CC-44EE-82F1-59B09425A8B5	5.3421	5.32985	4.39873	4.72426	4.18685	4.14205	4.54282	3.44394	3.60135	4.81619	3.76487	5.93154	3.64462	2.85855	4.1095	4.9634	4.47744	3.21592	4.55651	5.18396	3.81051	4.23674	4.99126	2.97242	3.80428	4.74633	4.89439	4.22971	5.37153
P3	ea152	control	6433.6	5582.78	3.80845	3.74685	14276if	19	F033081E-B254-4020-BFCD-5481AB1FEE7F	5.31849	4.94767	4.1972	4.75803	4.02598	3.89186	5.44875	2.97928	3.8989	4.51128	3.53556	5.82966	3.36268	2.95379	4.03312	3.74416	5.26137	3.72968	4.49225	5.79229	3.20122	4.19448	4.94977	2.81283	3.92046	4.66819	4.5929	3.9804	5.03324
P3	ar20	control	6484.98	5172.94	3.81191	3.71374	14276if	6	F16CAD6B-0063-4371-B862-F46E365A6A02	5.33546	5.15323	4.50368	4.52744	4.07599	4.04353	5.57972	3.39567	3.98423	4.8367	3.58822	5.09791	3.56007	2.05598	3.55782	4.53432	5.22912	2.83714	4.49278	5.71108	3.09897	4.11941	2.55853	2.87103	3.78417	4.85535	4.56384	4.296	5.30631
P3	ar280	control	7784.26	5502.05	3.89122	3.74052	14285if	57	F1F92DDB-6B51-4BF6-B31C-CEA61E6E9023	5.29806	5.36633	4.59627	4.50108	4.18199	4.10695	4.52438	3.39509	3.80626	4.84815	3.02705	5.77656	3.73644	3.12512	3.90659	5.2422	4.2961	3.61092	4.25293	5.59309	3.27808	4.40235	4.35518	3.15085	4.06202	4.73953	4.88505	4.32947	5.28869
P3	ar207	control	7924.19	6004.62	3.89895	3.77849	14279if	12	F403FC0A-15BF-4D19-A909-9926105BCF53	5.31367	5.06051	4.46201	4.66882	4.03494	3.60995	4.89553	3.62713	3.80988	4.50113	3.48356	5.89581	3.41999	2.98916	3.71536	4.64058	4.65513	3.6258	4.86407	5.98546	3.127	4.21781	2.13788	2.6815	3.94895	5.04563	4.9095	4.2019	5.10545
P3	ar141	drought	7589.23	8275.34	3.8802	3.91779	14281if	24	F4F2F9B1-2142-4EFC-9D10-C2B2143DDDD6	5.12027	4.78022	4.33685	3.38755	3.90622	4.93357	5.35178	3.75469	5.10486	4.79847	3.78725	5.81595	4.48199	2.80963	3.79202	4.04065	4.62928	3.50657	4.37552	5.30557	2.91357	4.32471	3.90131	4.13569	4.55626	2.75246	4.70768	4.15702	5.17012
P3	ar271	control	8726.98	6218.34	3.94086	3.79367	14279if	51	F51349B9-0A7D-4F33-811F-CC86E87867A2	5.33905	5.31243	4.54379	4.32576	4.14758	3.82682	4.84851	3.55783	3.72258	4.85146	2.82815	5.4955	3.5186	2.91671	3.82241	4.74928	4.52535	2.69102	4.59025	5.49095	2.93746	4.36983	4.76388	2.84637	3.68503	5.13492	4.9934	4.34986	5.32737
P3	ea38	control	7724.05	5448.58	3.88784	3.73628	14268if	24	F53FE603-FD26-44F9-8132-DD6151D3888F	5.37959	5.17904	4.57237	4.81823	4.18127	4.3041	4.99789	3.66414	3.9783	4.82243	3.70483	5.55525	3.79276	2.8582	4.25858	4.06677	4.87503	3.69256	4.90198	5.49165	3.45464	4.06893	4.75138	2.70577	3.84102	4.67542	5.07231	4.72735	5.03363
P3	ea177	drought	7883.81	8828.09	3.89674	3.94587	14266if	25	F5EA49B3-F184-4DA1-8740-2044965BE4D4	5.10554	4.93139	4.42396	4.0493	4.03436	5.09103	5.28546	3.43282	4.73318	4.42944	3.61266	5.72156	4.45193	3.12454	4.42274	3.93503	4.86041	3.43543	4.53095	4.95421	3.02942	4.30443	3.95985	3.37756	4.3847	4.04318	4.68728	4.49324	5.03004
P3	ar157	drought	7726.47	8857.5	3.88798	3.94731	14266if	31	F62201A8-084B-4ECA-B3A7-EB0D5C62D7DC	5.14465	4.83516	4.69575	4.18696	4.03159	5.1709	4.62973	3.578	4.97458	4.70543	3.36168	5.78495	4.37164	3.21011	4.28654	3.97953	4.6509	3.62227	4.4909	4.51278	3.99044	4.32944	4.14591	3.99305	4.09391	3.29437	4.78493	4.47598	4.27687
P3	ar122	drought	9244.93	9352.66	3.9659	3.97094	14285if	39	F6E2AB8C-F103-4A2A-819D-8E86EF85C573	5.12768	4.76806	4.59522	3.90482	4.12263	4.88116	5.24157	3.69624	4.9281	4.63648	3.80766	5.74933	4.42951	3.09114	4.11077	4.04517	4.84192	3.73582	4.62586	5.19272	3.03908	4.33666	2.99647	3.85942	4.25702	3.38847	4.76547	4.38594	5.03986
P3	ea208	control	7912.28	6073.06	3.8983	3.78341	14276if	25	F766419E-F58B-4617-BFE8-47452F7ADFD9	5.27963	5.27213	4.62155	4.80838	4.2603	4.02223	5.56598	3.49619	3.53875	4.67087	3.89291	5.29252	3.50054	2.90413	4.06124	4.84631	4.8586	2.97633	4.6011	5.4372	2.90119	4.23026	5.34097	3.00593	3.59672	4.9405	4.47977	4.50742	5.54707
P3	ea212	drought	8203.47	8165.84	3.914	3.912	14279if	20	F7F3D7D2-297B-4D3A-8673-EEFCE9134B61	5.16241	4.98664	4.58972	4.11755	4.1583	4.85597	5.45224	3.05866	3.99239	4.8921	3.74821	5.86242	4.2113	2.84455	4.38812	4.08941	4.77657	3.57365	4.57023	5.04969	2.8525	4.19468	4.16492	1.92728	3.9757	4.09835	4.78532	4.59507	5.44715
P3	ea35	control	7723.74	5904.98	3.88783	3.77122	14266if	42	F7FA5B61-97D6-49F6-82CD-CCC8E2111791	5.3756	5.21004	4.53598	4.78122	4.11834	3.91626	5.39821	3.58444	3.89204	4.58608	3.71266	5.4869	3.21039	2.89789	3.97847	3.66847	5.37423	3.68737	4.83392	5.80086	3.51661	3.88964	4.71694	2.86301	3.56207	4.588	4.85435	4.38772	5.24995
P3	ar202	drought	7701.88	7900.07	3.8866	3.89763	14276if	15	F906043B-26E1-4A6F-BED4-D1B84F59A130	5.14416	4.85641	4.62384	3.56024	4.19541	5.04706	4.72129	3.612	5.09704	4.51327	3.84517	5.37015	4.42875	3.19965	4.52218	4.23687	4.47211	3.727	4.55939	4.41595	2.84657	4.37068	3.78337	4.21671	3.77024	2.78859	4.71084	4.44217	4.85888
P3	ea175	drought	8693.93	8361.65	3.93922	3.92229	14281if	51	FA35ED7D-1CFB-43B0-8247-B4CF8BDF262C	5.2207	4.95019	4.6461	3.39899	4.10344	4.28055	5.18851	3.40715	4.09621	4.47052	3.44579	5.71054	4.28678	2.94716	4.74232	4.31378	5.12075	3.68993	4.64741	5.07402	3.00753	4.25377	4.30927	1.93416	3.7653	4.84174	4.54785	4.58614	5.23251
P3	ea174	drought	7603.05	7811.47	3.88099	3.89273	14276if	35	FB0A45B2-EB65-4844-93FE-78EF096A4C9D	5.15069	5.00815	4.64028	4.154	4.26605	5.10606	4.62366	2.81465	4.64446	4.64115	3.27538	5.79044	4.37766	3.00161	4.24867	4.04782	4.43688	3.74442	4.46035	4.83459	3.1229	4.50353	4.14956	3.50174	4.15319	3.89253	4.79452	4.36209	5.52491
P3	ar126	drought	7390.49	8522.38	3.86867	3.93056	14276if	30	FB38B5F6-86F5-49FA-A7A1-183D9BE59328	5.09523	4.90755	4.63854	3.63536	4.0381	4.78314	4.97655	3.76126	5.0224	4.52532	3.43134	5.6684	4.21133	3.25813	4.57691	4.21495	4.34577	3.64345	4.33079	4.82105	3.10983	4.40692	3.98096	4.29176	4.18165	3.35719	4.72361	4.42493	4.99823
P3	ea176	control	7409.21	5723.82	3.86977	3.75769	14285if	13	FD84DE3B-4A82-4AFF-91A0-CF21359A76D4	5.31546	5.16092	4.14867	4.63762	3.87051	4.16429	5.6288	3.26451	3.82087	4.6633	3.57753	5.5306	3.07487	2.95813	3.49562	3.6949	5.08399	3.41527	4.78335	5.65597	3.57466	3.95284	4.6881	2.77154	3.6791	4.61695	4.60993	4.16546	5.39834
P3	ea174	control	5681.79	5460.34	3.75449	3.73722	14266if	14	FDEA1BCE-E459-4595-A53C-CE72EF137A6B	5.32164	5.23406	4.51906	4.62085	4.26714	4.18824	4.84128	3.45868	4.48175	4.65409	3.51647	5.4026	3.62815	2.86959	3.81137	4.73925	4.34978	2.81581	4.51679	5.57934	3.40777	4.26488	5.30259	3.23136	4.13864	4.69471	4.5713	4.2363	5.4631
P3	ar284	drought	8095.4	8620.25	3.90824	3.93552	14285if	53	FEA313B3-7827-4B42-BB86-C3466D2510A9	5.12517	4.81838	4.30984	4.20262	4.12821	4.84144	5.13699	3.84818	5.07191	4.62417	3.71622	5.80597	4.46016	3.22791	4.0747	4.23247	4.82892	3.60285	4.51203	4.84761	2.94955	4.3892	3.84707	4.30534	4.22286	3.28377	4.64893	4.30106	4.98683
P3	ea54	control	7151.47	5932.66	3.8544	3.77325	14273if	42	FEEE753E-F108-4B90-B35D-914EAF34204C	5.34041	5.29784	4.50309	4.59288	4.32761	3.9674	5.18074	3.56153	4.00672	4.74091	3.55225	4.73679	3.35704	2.88217	3.97118	3.76642	5.16772	3.82288	4.74949	5.61377	3.47656	4.25343	4.68456	2.7867	3.55543	4.85025	4.75861	4.52911	5.1844
P3	ar197	drought	8591.02	8343.81	3.93404	3.92136	14281if	36	FF709AF9-DCD8-47BE-A2ED-4D9C94FF023A	5.14592	4.94211	4.46464	4.23254	4.09336	4.78696	5.0685	3.41161	5.057	4.50319	3.85729	5.73049	4.41808	2.89456	3.9644	4.23435	4.4686	3.45564	4.45993	4.64226	2.88885	4.286	3.89313	4.33228	4.1855	3.47654	4.72757	4.59056	4.87909
