# Supplementary material for: Can Metabolite- and Transcript-Based Selection for Drought Tolerance in Solanum tuberosum Replace Selection on Yield in Arid Environments?
Source: Front Plant Sci. 2020 Jul 21;11:1071. doi: 10.3389/fpls.2020.01071 (PMC7385397; doi:10.3389/fpls.2020.01071)
Supplement: Data Sheet 1 — Presentation 1 - Workflow of the selection experiment; Sup Figures and Sup Table 1 and 2.docx; Data 1 - Corrected normalized metabolome data of trials B2 and P3; Sup Table 3 - Forward and reverse primers for qRT-PCR; Data 2 - List of the expression values of 43 marker genes investigated in the samples used in this study. [file DataSheet_1.zip › New folder/Data 2.xlsx]

## Sheet: two_minus_delta_ct_all_supp
Data 2: Transcript abundance as determined by qRT-PCR. Transcript IDs are shown. Transcript abundance is expressed as 2e-DCt.
Trial ID	Lines	Treatment	PGSC0003DMT400004539	PGSC0003DMT400006231	PGSC0003DMT400008092	PGSC0003DMT400008278	PGSC0003DMT400008547	PGSC0003DMT400013094	PGSC0003DMT400015224	PGSC0003DMT400017633	PGSC0003DMT400020366	PGSC0003DMT400021019	PGSC0003DMT400021608	PGSC0003DMT400027201	PGSC0003DMT400027792	PGSC0003DMT400028434	PGSC0003DMT400030682	PGSC0003DMT400031370	PGSC0003DMT400031714	PGSC0003DMT400035714	PGSC0003DMT400036026	PGSC0003DMT400037483	PGSC0003DMT400041989	PGSC0003DMT400042362	PGSC0003DMT400045689	PGSC0003DMT400046308	PGSC0003DMT400046445	PGSC0003DMT400046899	PGSC0003DMT400048114	PGSC0003DMT400049097	PGSC0003DMT400049125	PGSC0003DMT400049172	PGSC0003DMT400052517	PGSC0003DMT400062379	PGSC0003DMT400066873	PGSC0003DMT400068776	PGSC0003DMT400068787	PGSC0003DMT400071445	PGSC0003DMT400071885	PGSC0003DMT400075512	PGSC0003DMT400080813	PGSC0003DMT400082012	PGSC0003DMT400082023	PGSC0003DMT400083025	PGSC0003DMT400083859
P2	ar200	control	4.19378	0.245407	0.280146	0.838714	0.169605	0.228973	28.5071	3.30637	0.131511	0.0209523	0.0423132	0.161236	0.00580395	0.101058	1.25898	0.388571	0.100221	0.0442938	0.00203501	0.843377	0.208953	0.0900737	0.0220397	4.37187	0.116649	0.0580424	0.218431	9.90268e-06	1.36722	0.128447	0.147139	0.0366067	1.63156	0.108838	0.109443	0.696044	0.290629	0.538213	0.0512697	2.19048	4.26708	0.264484	0.129251
P2	ar230	control	3.46775	0.20208	0.230686	0.614293	0.247071	0.412939	16.1225	3.78948	0.0017062	0.285389	0.0280278	0.201521	0.0279889	0.827597	1.55725	0.93174	0.151985	0.0217929	0.0517248	1.22859	0.282046	0.0704137	0.0145181	1.69232	0.0734039	0.0536232	0.137357	8.58989e-05	2.08204	0.104676	0.846159	0.0110715	2.25168	0.0560944	0.0423352	0.68968	0.15811	0.511214	0.0380226	1.24574	2.48113	0.392292	0.0824121
P2	ar269	control	2.00973	0.14034	0.218091	0.494828	0.173019	1.21672	13.005	5.43771	0.119908	0.225313	0.0560944	0.0803811	0.011018	0.0697821	0.967276	0.694478	0.121751	0.0270543	0.0167813	1.22264	0.0915054	0.0523379	0.0431349	4.41068	0.105112	0.0604129	0.13481	0.17776	1.48041	0.166547	0.643495	0.0159644	1.68646	0.0587202	0.0784545	0.671286	0.178996	0.345319	0.0839108	1.39765	9.65315	0.385019	0.107098
P2	ar48	control	1.55348	0.0155009	0.176838	0.495	0.341628	0.743549	5.85431	4.22075	0.155232	0.0487822	0.0385667	0.17586	0.0167523	0.484477	1.58832	1.18797	0.0930726	0.0238726	0.0356612	1.19044	0.201591	0.0547309	0.0674751	1.31085	0.0746611	0.0786451	0.340919	0.282339	1.4206	0.0703405	0.210006	0.0216949	2.06838	0.0695647	0.0586998	0.222596	0.169165	0.482801	0.151512	1.98825	4.53311	0.335294	0.112852
P2	Desiree	control	0.382889	0.158769	0.203768	1.22179	0.182757	1.86477	2.50707	6.11775	0.256317	0.424548	0.07966	1.17202	0.0216724	2.47426	1.73628	0.82302	0.067968	0.0475965	0.0929114	0.779165	0.163686	0.0961213	0.31622	1.94396	0.650671	0.0778046	0.296273	0.370617	1.37173	0.161656	3.58755	0.161993	3.36359	0.675019	0.56175	0.653383	0.534403	0.620284	0.42074	1.06363	5.43018	0.421323	1.30858
P2	ar141	control	3.62819	0.257251	0.167967	0.451329	0.121519	0.348505	14.7256	5.02196	0.104259	0.33968	0.0273418	0.0591799	0.0433222	0.662159	1.44819	0.726105	0.114725	0.0150431	0.0517696	0.399218	0.108612	0.181904	0.0394249	1.69613	0.057283	0.0867045	0.100638	0.196452	1.27921	0.160234	0.347058	0.00569634	2.21799	0.0469169	0.0561041	0.153281	0.103038	0.353125	0.214679	1.81284	3.60813	0.646737	0.0343928
P2	ar98	control	2.60991	0.248618	0.209933	0.483638	0.140049	0.149167	14.0646	3.79737	0.0579118	0.317758	0.0756246	0.0636807	0.0232279	0.852044	1.28343	0.669428	0.166316	0.022924	0.0194916	0.635516	0.136503	0.0880215	0.0171339	2.23457	0.0805484	0.0399683	0.048563	0.282829	1.74473	0.0362469	0.392836	0.023914	1.06881	0.0673116	0.0641681	0.655651	0.0939476	0.476319	0.123279	1.96428	4.03901	0.44013	0.0862698
P2	ar296	control	3.81782	0.255209	0.246686	0.756153	0.103074	0.0853036	15.9308	1.93288	0.0922537	0.35793	0.0867345	0.375986	0.0163309	1.75291	1.04663	1.05977	0.148728	0.0291522	0.0369764	0.420667	0.293565	0.0741068	0.0822267	3.38874	0.06977	0.0973112	0.0808141	0.194622	1.16211	0.154187	0.897355	0.00600654	2.17611	0.0526563	0.0469331	0.791	0.188254	0.444036	0.257519	2.76782	14.2585	0.492007	0.138961
P2	ar165	control	1.11169	0.129117	0.269573	0.910512	0.196657	0.622329	5.52797	5.6246	0.140901	0.0575018	0.070793	0.405493	0.0106113	1.15649	1.69672	0.63233	0.134227	0.0361653	0.122916	0.690039	0.139057	0.0936712	0.193949	3.20372	0.297456	0.0703527	0.21165	0.0752977	1.75048	0.0501276	1.63099	0.13983	1.69672	0.382823	0.231446	0.314417	0.225274	0.658269	0.187213	3.15087	5.78273	0.444961	0.404371
P2	ar183	control	2.52319	0.00277413	0.202115	0.801764	0.294278	1.95376	13.9893	5.65783	0.126416	0.318695	0.0654824	0.16531	0.00257047	0.0469494	1.32432	0.673734	0.0617358	0.014212	6.20698e-05	0.629051	0.648982	0.0639572	0.0725063	5.53756	0.0890803	0.0687856	0.0945519	6.20698e-05	1.75109	0.0917753	0.901407	0.0358782	2.02686	0.0831148	0.0398922	0.200163	0.250564	0.407607	0.403391	6.58987	7.59079	0.51988	0.0810665
P2	ar126	control	6.41078	0.266554	0.25801	0.679479	0.0617037	0.0994765	9.66989	1.5632	5.01462e-05	0.311542	0.0521388	0.128292	0.00414762	1.39136	0.921145	0.357868	0.0989264	0.0425558	0.0553797	0.511391	0.0705847	0.088849	0.114904	3.81981	0.00858777	0.0986525	0.0494975	0.121708	1.79689	0.0298009	0.606467	0.0205104	0.827884	0.0491897	0.0318073	0.190849	0.139806	0.593986	0.111995	1.70232	3.14378	0.251652	0.110147
P2	ar168	control	2.44189	0.345558	0.167241	0.379455	0.104676	0.125347	8.89503	4.50023	0.0643463	0.372419	0.03983	0.314689	0.00859671	0.667112	1.84676	0.641268	0.213307	0.0270168	0.0936875	0.762601	0.300617	0.0717439	0.0975983	2.40327	0.0686784	0.0684882	0.148754	0.170992	1.81252	0.0735567	0.146503	0.0230035	1.48144	0.122938	0.0487653	0.158989	0.310572	0.386891	0.156583	2.38337	4.39846	0.494485	0.0810525
P2	ar176	control	0.909408	0.258637	0.165741	0.623301	0.108217	0.70466	6.07128	4.82323	0.00571908	0.0210359	0.0275845	0.185308	0.0140333	0.496202	1.53156	0.475659	0.126833	0.0141898	0.026886	0.599155	0.199022	0.066293	0.00949247	1.98894	0.0178368	0.0490365	0.133786	0.201242	0.90125	0.0557069	0.354044	0.0152505	0.971981	0.0360964	0.0257729	0.165396	0.297096	0.529609	0.0965888	1.9917	3.25577	0.551335	0.0751543
P2	ar129	control	2.43724	0.288222	0.290629	0.290629	0.159127	0.256361	8.31808	3.70699	0.00134727	0.0264287	0.029223	0.13502	0.00617755	1.13387	1.51808	0.56068	0.222095	0.0215562	0.0603396	0.243712	0.176318	0.0746999	0.135208	5.39361	0.0721553	0.0443246	0.134274	0.598428	1.7414	0.126943	0.228339	0.0339428	1.66469	0.0357293	0.0390171	0.809582	0.284057	0.376899	0.105495	2.85255	2.86841	0.690278	0.0601726
P2	ar299	control	3.04829	0.144887	0.248101	0.355519	0.245876	0.316439	5.44903	3.46295	0.0882047	0.0235195	0.0379436	0.121161	0.0141016	1.09809	1.86607	0.413225	0.0728463	0.0209777	0.0748943	0.292194	0.310142	0.126219	0.0503802	3.85572	0.0256838	0.0502755	0.150622	0.350139	1.00765	0.0923336	0.602904	0.0195593	1.1235	0.0331695	0.0180232	0.59791	0.137738	0.534033	0.101602	4.77004	5.55197	0.682547	0.0680152
P2	ar207	control	2.15397	0.274333	0.217186	0.506628	0.25139	0.618138	7.56322	3.66293	0.257028	0.00953864	0.0706582	0.208917	0.00670754	1.08222	1.46307	0.48971	0.176043	0.0173972	0.213454	0.497235	0.48599	0.0506954	0.168755	4.75683	0.140535	0.0846703	0.121835	8.26859e-05	1.36794	0.0539213	0.00594957	0.00463248	2.06623	0.0830429	0.0588016	0.2283	0.298955	0.453445	0.185052	7.3513	8.08922	0.42396	0.199575
P2	ar291	control	0.32811	0.408738	0.221941	0.342755	0.142028	0.208808	32.3849	5.07093	0.0431424	0.00882156	0.0205638	0.176318	0.00724022	0.676541	1.64177	0.472455	0.0713101	0.0269467	0.0235562	0.535608	0.101549	0.034608	0.0741325	4.86099	0.0787405	0.0771201	0.0634274	0.771239	0.307839	0.0696009	2.20266	0.16079	1.16736	0.0887106	0.0691681	0.613974	0.226448	0.714621	0.0259028	11.788	4.19959	0.543462	0.0371177
P2	ar298	control	0.610156	0.206076	0.169487	0.2478	0.232169	0.443575	16.5098	3.09352	0.0494204	0.0239846	0.034994	0.0757952	0.0137946	0.522408	1.40761	0.914624	0.104259	0.00733112	0.0700365	0.107042	0.255474	0.106524	0.0465928	2.92665	0.141047	0.146021	0.0805066	0.0948144	0.942948	0.0849201	0.800099	0.0104689	1.85093	0.0440794	0.0354825	0.17114	0.106008	0.370938	0.0523107	7.30685	9.30012	0.100012	0.132517
P2	ar231	control	6.04608	0.298748	0.213602	0.29179	0.150413	1.28967	15.7142	3.42475	0.184156	0.0073502	0.0410635	0.112033	0.00234045	0.0670788	1.52309	0.773782	0.0937524	0.0182242	0.0119902	0.231166	0.179742	0.0959216	0.0672184	3.01258	0.0433447	0.09259	0.0266448	0.114467	0.389043	0.0405262	0.227825	0.0771602	0.812816	0.0512608	0.0485293	0.630689	0.158659	0.471392	0.0940127	4.46605	7.32587	0.211393	0.185565
P2	ar202	control	2.46058	0.139371	0.216734	0.400257	0.0837945	0.129498	6.3291	2.45717	0.0332155	0.222519	0.0228446	0.0684882	0.00908688	0.542991	1.40444	0.511923	0.0993043	0.0203758	0.0244165	0.770037	0.141316	0.0557842	0.0712483	2.0181	0.0564063	0.0547499	0.0840855	0.189727	1.0274	0.058355	0.205898	0.002022	0.675487	0.0313368	0.0250161	0.737646	0.129677	0.474671	0.0889415	3.02514	3.75809	0.418413	0.106949
P2	ar87	control	4.07133	0.105294	0.175495	0.513879	1.05519	0.771908	2.6072	4.40609	0.0747128	0.219684	0.060812	0.160373	0.00322497	0.356877	6.98132	1.67191	0.109234	0.034256	0.064592	0.502606	0.6952	0.085763	0.0966893	1.80063	0.182062	0.0627822	0.0881131	0.10544	1.3991	0.0750242	0.00722143	0.0230434	1.31905	0.0701944	0.0637028	0.139516	0.204688	0.511746	0.149841	3.24788	4.44289	0.222442	0.0827269
P2	ar271	control	1.98378	0.0967396	0.124503	0.558353	0.118853	0.227549	14.4826	5.48788	0.181652	0.220408	0.0332904	0.058649	0.0077545	1.05574	1.24941	0.441428	0.0613518	0.00325134	0.0134267	0.313003	0.138144	0.104694	0.0488076	2.42377	0.0275129	0.0746481	0.189366	4.6232e-05	1.34281	0.120847	0.297972	4.6232e-05	0.792922	0.041299	0.025317	0.653043	0.155313	0.36255	0.118853	2.51446	4.05654	0.228814	0.049079
P2	Euroresa	control	4.22441	0.298489	0.263843	0.470984	0.148831	0.108649	0.727364	2.42797	0.0783866	0.0433072	0.0323913	0.398804	0.0112944	1.10477	1.34887	0.341214	0.0468032	0.00798634	0.00585445	0.78881	0.102931	0.0269934	0.134507	1.48427	0.0753499	0.0381744	0.0188375	0.141096	0.981289	0.0171785	1.05683	0.0250118	0.86319	0.0584258	0.0280423	0.784992	0.225117	0.243628	0.15291	0.109861	1.25592	0.434296	0.170253
P2	ar68	control	5.44809	0.389515	0.686223	0.458423	0.183106	0.874633	28.815	1.98309	0.175161	0.815496	0.0629674	0.064469	0.00975089	0.745226	3.08603	0.553536	0.218962	0.023597	0.039139	0.254855	0.0994248	0.0564356	0.145365	3.81518	0.151014	0.18502	0.121477	0.382558	1.6186	0.101655	0.33512	0.0245821	1.00469	0.110472	0.0522201	0.154615	0.104658	0.563212	0.0853627	7.50447	6.64261	0.740078	0.167096
P2	ar254	control	2.47041	0.264942	0.241275	0.214604	0.195976	0.25985	10.2656	3.62191	0.118977	0.196929	0.0309429	0.0162069	0.000653625	0.775796	1.42282	0.0782237	0.122831	0.00983234	0.0288507	0.0421229	0.0625325	0.0199254	0.0656869	3.95246	0.0259117	0.0932825	0.177606	0.183106	1.53661	0.0621006	0.189432	0.0138761	1.19893	0.0571838	0.0312662	0.630142	0.0297235	0.405774	0.0654143	3.20372	6.33678	0.0749333	0.0803672
P2	ar59	control	0.609205	0.300617	0.2375	0.721965	0.190254	0.551335	8.51496	5.23431	0.00888754	0.356013	0.0117761	0.061002	0.00740133	1.06142	1.42109	0.469111	0.245535	0.0307131	0.00476932	0.804408	0.221442	0.0748424	0.10747	7.52661	0.114546	0.016176	0.142694	0.0809402	0.865737	0.0953912	1.20748	0.089498	1.31039	0.0448733	0.0390644	1.16151	0.161432	0.87843	0.0590467	2.29421	5.45281	0.465225	0.145996
P2	ar256	control	3.73731	0.17739	0.216134	0.492775	0.0772672	0.589678	37.2715	4.10961	0.0943391	0.356013	0.0432247	0.161993	0.00792705	1.14155	1.49796	0.48734	0.109045	0.0231796	0.0114302	0.277008	0.258996	0.0595812	0.063197	2.91198	0.0604548	0.0483949	0.107992	0.376834	2.10526	0.0832157	0.153042	1.26895e-05	1.31312	0.0377861	0.0363727	1.10957	0.180366	0.596668	0.157127	5.5098	8.84585	0.217638	0.0399406
P2	ar282	control	4.23174	0.329934	0.091839	0.502867	0.0834034	0.151171	6.02203	4.93568	0.0823693	0.0234584	0.0229438	0.149711	0.00157903	0.0461108	1.36628	0.594707	0.160345	0.0108381	0.0778721	0.636067	0.205363	0.0960048	0.151485	3.08496	0.172929	0.107712	0.285636	5.67606e-05	1.00365	0.0730106	1.18612	0.0266679	1.54998	0.0713101	0.0970082	0.586926	0.140754	0.543085	0.0473415	2.42377	4.14465	0.216172	0.121014
P2	ar105	control	3.39762	0.179235	0.192633	0.316664	0.261417	0.12809	8.52456	2.94043	0.113112	0.254445	0.00766991	0.0723594	0.00273361	0.4714	1.46981	0.329814	0.235357	0.00400863	2.54694e-05	0.228478	0.395219	0.0584775	0.0622633	2.41819	0.0647141	0.0400439	0.102424	0.500286	0.644979	0.139364	0.0388303	0.0269014	1.83939	0.0624232	0.0294564	0.150186	0.158596	0.490738	0.00973452	3.25087	3.1165	0.621758	0.075978
P2	ar260	control	3.53387	0.182916	0.149815	0.508123	0.233946	0.539708	9.85769	3.26538	0.0964049	0.00598783	0.0625975	0.635186	0.0104471	0.690278	2.0824	0.664919	0.0774415	0.0361277	0.0496952	0.848655	0.250738	0.0974125	0.0597569	1.26861	0.153813	0.0857482	0.041299	0.223795	1.19852	0.0895136	0.144211	0.0351886	1.05354	0.123643	0.0736204	0.114011	0.506716	0.700885	0.06503	3.02356	8.6593	0.16984	0.252832
P2	ar234	control	2.65921	0.0320396	0.0732006	0.355519	0.213454	1.00626	3.19319	3.57762	0.0469412	0.287175	0.0154956	0.212716	0.0104961	0.935623	1.62789	0.629815	0.177022	0.0163451	0.139564	0.52015	0.193044	0.0862698	0.130399	2.13761	0.121666	0.0703162	0.138792	0.182125	2.36199	0.113913	0.647521	0.0142095	1.10957	0.0449355	0.0388754	0.326239	0.246729	0.505226	0.184923	4.59479	4.54097	0.556711	0.0967899
P2	ar245	control	0.347468	0.159193	0.157547	0.484326	0.164339	0.493715	5.03137	4.90907	0.133217	0.0244716	0.0186013	0.0315799	0.00794548	0.0337785	0.985037	0.415681	0.0677211	0.00412197	0.0496435	0.201556	0.179649	0.0548886	0.0570492	2.63509	0.0916545	0.0187801	0.044534	0.276251	0.553575	0.0628366	0.0385948	0.0130099	0.869676	0.0351325	0.0349431	0.1622	0.139976	0.403195	0.122161	4.65748	7.48006	0.328633	0.0740914
P2	ar261	control	0.686699	0.33675	0.158521	0.380442	0.210625	0.740592	0.323705	5.22616	0.00626595	0.0309643	0.0483195	0.143762	0.00804746	0.997058	1.78231	0.804827	0.0626627	0.0473579	0.117501	0.91621	0.22543	0.14267	0.0400446	1.9776	0.0904178	0.049678	0.098124	0.239774	1.45776	0.101725	0.00932778	0.0129559	1.88002	0.0769865	0.0561235	1.0033	0.426539	0.964431	0.248574	0.10336	1.08956	0.375465	0.0466412
P2	ar71	control	0.394747	0.160317	0.188548	0.377095	0.148651	0.180616	1.18017	2.59009	0.0782915	0.311003	0.0392001	0.0808281	0.00786139	0.365514	0.880869	0.293209	0.102806	0.0160087	0.0351581	0.404441	0.137547	0.0452167	0.0177013	4	0.0462309	0.0341256	0.0237818	0.367802	0.534033	0.062804	0.366275	0.01929	1.05848	0.0187626	0.0303323	0.296068	0.0869904	0.251216	0.0857333	6.11775	2.59368	0.386088	0.0660636
P2	ar125	control	0.510152	0.202922	0.15283	0.406408	0.127361	0.665726	19.2129	2.53151	0.0807161	0.210954	0.00745798	0.124395	0.00164808	0.609205	1.75808	0.797745	0.128158	0.0222354	0.0596225	0.988971	0.202782	0.0662011	0.0775355	5.64902	0.198884	0.0256838	0.0486303	0.286976	1.40542	0.0620253	0.00945308	0.0162209	0.695441	0.050485	0.0612987	0.867539	0.272249	0.608361	0.171467	0.122004	2.4863	0.368312	0.131579
P2	ar104	control	3.68458	0.234149	0.0513853	0.614506	0.14544	0.263797	2.86692	4.27078	0.0897154	0.293107	0.00998861	0.0565433	0.00104992	0.574548	1.45146	0.55845	0.0847584	0.0122549	0.0603919	5.69252e-06	0.243754	0.0741453	0.145038	2.92919	0.194859	0.0646368	0.152989	0.455493	1.12623	0.132816	0.359858	0.00855213	0.658612	0.0902769	0.0554181	0.259625	0.165568	0.465064	0.20986	7.12801	8.69689	0.771908	0.202571
P2	ar21	control	5.36006	0.245577	0.252832	0.49974	0.404511	3.55352	0.322697	7.21625	0.0937037	0.0149807	0.0645361	0.377945	0.00835728	0.538587	1.64519	0.528234	0.0949459	0.0354088	0.0258669	0.622114	0.317373	0.0261916	0.264117	1.96054	0.158576	0.0658008	0.149815	0.130874	1.01343	0.14878	0.00599614	0.0347522	2.19657	0.104259	0.102895	0.911459	0.434446	0.935137	0.0174485	5.38613	8.71349	0.471801	0.244219
P2	ar196	control	7.78663	0.272438	0.197784	0.332402	0.0982772	0.104821	13.0412	5.13726	0.138985	0.0157446	0.0475965	0.044133	0.00221113	0.60374	2.0181	0.554785	0.2581	0.0177997	0.0501363	0.586011	0.318199	0.115183	0.0475306	3.84238	0.072293	0.10097	0.0811649	0.168404	0.560195	0.0829278	0.40416	0.0167465	1.00069	0.0878996	0.00955188	0.574349	0.13067	0.777007	0.0748943	2.43176	7.66348	0.49005	0.0686308
P2	ar133	control	4.64282	0.240815	0.641713	0.535515	0.163799	0.120241	7.63697	2.57398	0.124395	0.0310341	0.0768399	0.334482	0.00879561	0.463294	1.76786	1.04247	0.121077	0.0644802	7.67714e-06	0.696889	0.427205	0.1386	0.0376815	2.0167	0.170755	0.0358471	0.0114699	0.0450291	0.265356	0.0909993	0.073353	0.0154634	1.37936	0.105404	0.0647489	0.842063	0.368312	0.571965	0.0582338	3.96962	6.06287	0.327826	0.239318
P2	ar279	control	2.98401	0.109064	0.224416	0.381631	0.136621	0.476732	17.6335	4.02015	0.00324684	0.00559848	0.029631	0.0847437	0.00427236	0.559515	2.37388	0.342755	0.143115	0.0169244	0.0156711	0.027685	0.281899	0.0498677	0.0201546	3.11936	0.0944864	0.0767468	0.137762	0.752754	1.73418	0.0406176	0.0337317	7.85652e-05	1.33816	0.0722554	0.0260107	0.761149	0.0438965	0.502867	0.0732641	5.46132	2.50403	0.331769	0.0828273
P2	ar288	control	2.46784	0.325166	0.240024	0.370681	0.197545	0.0268534	0.67701	2.63947	0.0781966	0.062902	0.0210688	0.0458877	0.0213185	0.623841	1.33723	0.988457	0.181024	0.0214519	0.0182021	0.436862	0.100988	0.070085	0.112598	3.84838	0.186242	0.0722054	0.0349455	0.220714	1.65778	0.0250899	0.747036	0.0401697	1.7222	0.0750112	0.0602561	0.780381	0.181652	0.425506	0.0607593	4.50101	3.44201	0.361045	0.0922217
P2	ar157	control	2.0573	0.195028	0.223873	0.380179	0.181338	0.561653	6.99222	4.68728	0.0104507	0.0265665	0.0439117	0.0904805	0.00162398	0.264575	1.2832	0.586316	0.0786042	0.0102855	0.0219103	0.529517	0.229848	0.0666039	0.0283551	4.05233	0.119887	0.0786587	0.190089	0.131374	1.47606	0.0926381	2.2019	0.0992871	1.89441	0.0506515	0.0537627	0.100047	0.199264	0.36042	0.279273	2.02336	2.45505	0.396049	0.180836
P2	ar166	control	4.83243	0.245322	0.170725	0.283368	0.154615	0.104079	13.8015	1.69085	0.0878843	0.3014	0.0317027	0.112092	0.0121977	0.662848	1.3734	0.788264	0.170371	0.0223396	0.0658237	0.722841	0.158741	0.138576	0.18071	3.07322	0.0764548	0.0605701	0.0831437	0.265494	1.23264	0.0293143	0.673033	0.0197056	0.881327	0.0483866	0.0396578	0.763526	0.230326	0.414301	0.0875196	4.97863	4.38857	0.497839	0.0782237
P2	ar149	control	1.31517	0.15424	0.190287	0.82774	0.266139	0.691715	0.365831	3.0871	0.110587	0.28524	0.00548326	0.250564	0.0159893	0.63916	1.78293	1.12838	0.115443	0.0223474	0.0284436	0.151275	0.245067	0.0817436	0.132242	3.19818	0.115844	0.0554853	0.121266	0.357063	1.49097	0.0508098	0.406478	0.0576015	1.09297	0.0801169	0.0406176	0.55874	0.276481	0.684561	0.0630767	2.20878	3.43248	0.615679	0.119597
P2	ar52	control	2.93223	0.218242	0.168872	0.425137	0.381565	1.28521	4.95883	3.91225	0.116065	0.0237818	0.0564845	0.104314	0.0078505	0.606256	3.43426	1.14949	0.0562111	0.0146293	0.0158981	0.223137	0.366021	0.0737609	0.119991	2.16445	0.00870464	0.0547499	0.176409	0.115743	1.23713	0.118586	0.198884	0.0247402	1.07252	0.028419	0.0298319	0.176777	0.112267	0.90689	0.111182	1.42504	1.16716	0.426317	0.0963214
P2	ar216	control	2.93325	0.243079	0.359609	0.283319	0.122046	0.267479	21.7282	2.91905	0.0112924	0.463776	0.033761	0.105514	0.00248507	0.636618	0.967612	0.990686	0.0964216	0.0158596	0.022679	0.384618	0.0934605	0.0674284	0.0925579	4.46141	0.0284092	0.0397335	0.100447	0.125391	2.07412	0.0418247	0.596461	4.53512e-05	0.838278	0.0432097	0.0265803	0.7103	0.140681	0.383022	0.207689	10.3783	5.71796	0.387294	0.0810806
P2	ar22	control	0.415091	0.480131	0.255873	0.611532	0.164425	1.81315	9.80488	5.39828	0.291082	0.0269327	0.0630876	0.380904	0.0110984	0.607308	2.3628	0.454547	0.207833	0.0432997	0.0206102	0.645058	0.267109	0.0958884	0.0396785	3.36942	0.263614	0.0584157	0.0970923	0.398734	0.954952	0.0543529	0.00810765	0.013485	1.68588	0.154481	0.084641	0.15534	0.60815	0.652704	0.039651	2.55177	4.27671	0.37126	0.237912
P2	ar164	control	3.80527	0.148137	0.168171	0.72749	0.174101	0.142892	9.62642	3.06312	1.66168e-05	0.00804886	0.0232118	0.139855	0.0125776	0.45755	1.22688	0.359484	0.0837945	0.00518658	0.0139557	0.526681	0.122938	0.145088	0.123365	3.74249	0.0815032	0.0589649	0.0594162	0.328964	1.65061	0.0296258	0.547147	0.0166423	0.893785	0.0246546	0.0369828	0.743291	0.190254	0.370617	0.0529583	2.69634	1.9172	0.653836	0.150517
P2	ar41	control	3.68139	0.228339	0.18858	0.70772	0.354596	1.09524	14.7562	4.23761	1.99708e-05	0.0284831	0.0279163	0.101902	0.00617755	0.637391	2.0752	0.26948	0.0676039	0.0211712	0.0417017	0.366085	0.574847	0.0863446	0.086225	2.02546	0.0299614	0.0323352	0.11213	0.288621	1.82039	0.0314292	0.454783	0.0155198	0.953464	0.055255	0.0116967	0.278404	0.210261	0.506716	0.0849201	2.75347	4.85089	0.265954	0.0845677
P2	ar184	control	45.6486	3.09406	4.9297	13.3753	3.83839	20.3577	159.178	92.4435	0.107209	0.358613	0.685154	9.66319	0.620929	0.149529	29.9296	12.9645	1.53847	0.405142	1.68822	6.81872	2.10599	1.12779	5.44714	46.0618	6.18383	0.847039	1.28476	2.54294	28.7104	0.897821	0.705393	0.135138	11.7167	0.881786	1.03133	3.76722	8.76953	10.9018	3.62882	30.7284	98.3259	7.25261	2.43767
P2	ar161	control	6.07549	0.20208	0.225469	0.37036	0.114467	0.23537	35.3099	3.88523	0.0142984	0.265908	0.00568746	0.0578315	0.00427458	0.596668	2.10235	0.608783	0.134251	0.0338664	0.00262221	0.394747	0.102735	0.135936	0.0852592	2.01391	0.170873	0.105185	0.0863297	0.415523	1.18345	0.127538	0.0523379	0.020603	0.905634	0.0585576	0.0984817	0.261521	0.136882	0.76897	0.0849643	3.26029	4.3229	0.471066	0.071993
P2	ar1	control	2.23225	0.241233	0.269901	0.477145	0.324997	0.499134	9.09769	1.18962	0.0525742	0.0147157	0.0237241	0.0833601	0.00575687	0.0319841	0.99206	0.801348	0.0958884	0.0211163	0.0569761	1.36179	0.0545038	0.089034	0.0233489	6.2053	0.1197	0.0287061	0.110836	0.487509	1.84229	0.0601413	0.774051	0.000510253	1.15549	0.0594368	0.0456418	0.769237	0.149219	0.369207	0.192443	8.9538	3.63133	0.757071	0.0668699
P2	ar144	control	3.02514	0.254194	0.313166	0.387428	0.0536603	0.313383	3.06235e-05	2.51926	0.0840855	0.215536	0.034626	0.0957224	0.00572702	0.474342	1.62225	1.14552	0.206326	0.01929	0.0247917	0.163346	0.197921	0.146808	0.00476272	3.27615	0.103809	0.0675453	0.0584359	0.445964	2.15547	0.150726	0.635957	0.0112339	0.839731	0.0732514	0.0308839	0.343171	0.198333	0.597082	0.168521	1.38992	1.85061	0.338212	0.0734548
P2	ar75	control	2.8412	0.145038	0.159596	0.381962	0.177452	0.134111	10.2213	2.53064	0.164197	0.0283109	0.0191767	0.136172	0.00702396	0.546957	1.13564	0.688964	0.0515995	0.0236585	0.056779	0.871456	0.0800752	0.0594368	0.0909678	4.33941	0.0670091	0.108781	0.0529032	0.169517	1.84869	0.0466008	0.582165	0.0271953	0.690398	0.0637911	0.0503976	0.650445	0.256583	0.21132	0.159155	1.76235	6.0064	0.41251	0.0719182
P2	ar23	control	2.96905	0.261521	0.211833	0.326465	0.185694	0.354535	21.2885	2.83431	0.0859118	0.0224056	0.0295029	0.0315985	0.00913107	0.783497	1.17202	0.779165	0.253842	0.0103948	0.168288	0.209933	0.0477287	0.0875955	0.118257	5.39641	0.0592517	0.0345541	0.105623	0.380508	0.956608	0.0290564	0.507683	0.0162885	0.801625	0.0467788	0.0322848	0.170518	0.19118	0.453131	0.0707562	10.5707	7.78124	0.700278	0.113361
P2	ar199	control	5.45092	0.106986	0.274238	0.464741	0.172599	1.38367	5.98147	1.84229	1.35392e-05	0.267294	0.0428815	0.0759661	0.012036	0.59481	2.19847	0.87206	0.155555	0.0293296	0.0564258	0.323424	0.231406	0.128648	0.0903395	1.52467	0.0986525	0.0378516	0.14225	0.154374	1.75018	0.0810806	0.287473	0.0246802	0.889767	0.0661782	0.0413921	0.904693	0.220752	0.405985	0.0683223	2.67864	3.96	0.327939	0.148496
P2	ar191	control	2.75586	0.280389	0.273858	0.339739	0.242406	0.853522	0.533108	4.3274	0.230446	0.047613	0.0246119	0.101005	0.00206377	0.417689	1.11149	1.3904	0.166836	0.0178183	0.110147	0.688009	0.228379	0.0413921	0.0165675	5.03677	0.00819239	0.0325883	0.0755984	0.196759	0.599362	0.105221	0.555362	0.0106316	0.94573	0.0420573	0.0266356	0.94573	0.205684	0.362612	0.0349031	4.55515	4.01806	0.680421	0.139806
P2	ar185	control	2.24856	1.67672e-05	0.185565	0.623733	0.217035	0.997923	12.3377	5.62167	0.113204	0.262429	0.0304376	0.105039	9.70441e-05	0.0283403	1.14235	0.537375	0.0896222	0.00878952	0.00613807	0.1971	0.45376	0.0833312	0.0749462	5.05952	0.0471696	0.0622406	0.062327	1.67672e-05	1.95613	0.067968	0.355766	0.00691526	2.14058	0.0334002	0.0204182	0.202922	0.181747	0.5637	0.290176	6.74117	7.50577	0.655197	0.10302
P2	ar229	control	3.05516	0.247114	0.242533	0.365578	0.243712	0.245918	6.22145	3.94835	0.0808981	0.0320008	0.0221469	0.0400029	0.0199876	0.359297	1.8872	0.89023	0.0681213	0.0303376	0.082598	0.432344	0.195366	0.0720554	0.0861055	3.63071	0.0510923	0.105642	0.0643128	1.30576e-05	0.991201	0.0496263	0.100848	0.0357788	1.96735	0.0476378	0.0619501	0.752232	0.278597	0.664458	0.0354333	4.92202	4.25822	0.393177	0.092992
P2	ar140	control	3.13453	0.189235	0.174615	0.261023	0.2594	0.38938	0.422274	4.31168	1.09573e-05	0.0145207	0.0289208	0.202958	0.0124152	0.0516263	1.15849	0.670937	0.135114	0.0191203	0.11795	0.635626	0.286628	0.0832301	0.129341	2.19352	0.182662	0.0472104	0.0826552	0.22102	1.46942	0.0257953	0.115844	0.0078573	1.33631	0.0641347	0.0461428	0.719093	0.216622	0.524222	0.0641347	4.24055	5.93912	0.410442	0.129341
P2	Albatros	control	2.60043	0.163091	0.262384	0.275429	0.261295	1.19727	14.1993	5.30646	0.175647	0.214307	0.0516084	0.307094	0.00389746	0.0163763	1.33584	1.26641	0.150387	0.00669245	0.122576	0.500607	0.166403	0.133948	0.109709	3.60688	0.173349	0.119638	0.0631861	0.281021	1.65376	0.0551594	0.854262	0.0393021	1.5559	0.138097	0.0679562	0.169899	0.281021	0.613336	0.151853	9.92282	5.35078	0.545916	0.56831
P2	ar139	control	3.10157	0.180241	0.214344	0.38716	0.135091	0.0967228	23.6374	3.61251	0.000169668	0.0205887	0.0260242	0.074171	0.0140918	0.368057	1.33607	0.734584	0.203063	0.0358968	0.105185	0.314471	0.0724435	0.152618	0.00888754	4.43828	0.0523742	0.0535118	0.0189324	0.507331	1.29684	0.124568	0.21976	0.0807721	0.713013	0.0758872	0.0301019	1.76052	0.0967228	0.339857	0.0465524	5.91345	4.76673	0.298748	0.0836785
P2	ar293	control	1.63751	0.165454	0.172719	0.273858	0.0735312	0.02379	0.917958	2.54824	0.161153	0.23221	0.0305539	0.0243573	0.00204243	0.18796	1.0242	0.510683	0.141463	0.00764377	0.0201581	0.199229	0.0353413	0.0741453	0.0278052	1.26357	0.0393225	0.0924938	0.0923016	0.562334	0.98248	0.0195525	0.30982	0.0233489	1.90462	0.0389158	0.0141065	0.213085	0.129274	1.00661	0.00912791	5.87464	1.88622	0.738925	0.0534191
P2	ar90	control	0.559225	0.135513	0.266	0.277489	0.0913469	0.348565	12.7861	3.02618	0.0921738	0.249394	0.0149626	0.126701	0.00746056	0.285488	0.745097	0.633537	0.0398715	0.011466	0.0649962	0.286479	0.126877	0.0479442	0.0593544	3.68713	0.0734293	0.0493947	0.0646816	0.221365	1.29101	0.0472514	0.217261	0.00369682	1.14512	0.0749722	0.0436008	0.549618	0.227746	0.232854	0.0178306	5.73781	7.02988	0.3259	0.0598087
P2	ar268	control	6.07759	0.14166	0.259985	0.463776	0.170696	0.0712236	12.4192	1.86025	0.181684	0.0212927	0.0190575	0.216509	0.00461805	0.481798	1.15069	1.16999	0.123407	0.02343	0.0907788	0.998961	0.21176	0.232693	0.131169	2.94956	0.0296772	0.128292	0.0333886	0.146554	1.06622	0.0705358	0.64238	4.59524e-05	1.94194	0.0371498	0.0260694	0.677597	0.123579	0.413368	0.0808561	3.86776	2.76542	0.407395	0.0815314
P2	ar85	control	3.9109	0.165339	0.201032	0.563505	0.10818	0.110376	14.4952	2.80403	0.0853479	0.234637	0.0205104	0.0982431	0.0091596	0.0385133	1.32915	0.432718	0.11838	0.0146242	0.0475471	0.774587	0.170933	0.0902143	0.0160587	3.07908	0.0903395	0.0633066	0.120033	0.134018	1.87449	0.0218913	0.351233	0.024408	1.9099	0.0727202	0.0355378	0.150361	0.279032	0.514948	0.0694202	5.07532	5.63142	0.512101	0.0919823
P2	ar201	control	3.53571	0.136219	0.195603	0.675487	0.110951	0.297921	31.0388	3.88254	0.10111	0.310572	0.0103373	0.0634604	0.0093553	0.441046	1.09962	0.359733	0.159541	0.0107912	0.000101516	0.4793	0.271307	0.0699758	0.138504	1.38511	0.150309	0.0992355	0.0579118	0.363493	2.24078	0.0173972	0.0284979	0.00520459	1.03598	0.0470716	0.0490365	0.115583	0.208194	0.525222	0.0436462	5.90935	2.2974	0.310357	0.1386
P2	ar258	control	2.35585	0.328565	0.216622	0.724095	0.238366	1.39692	18.7946	6.28647	0.0949459	0.163035	0.0492494	0.180898	0.0116967	0.229927	2.19504	1.06825	0.104549	0.0161564	0.13474	0.33108	0.308266	0.0520575	0.0359778	1.54998	0.134181	0.0269653	0.0628149	0.414732	1.28276	0.0378976	0.0822552	0.0366067	2.79191	0.0441712	0.0539307	0.58774	0.246259	0.576044	0.16937	2.25832	6.38307	0.396186	0.243712
P2	ar106	control	4.93483	0.239484	0.360232	0.601235	0.171824	1.04247	5.38893	3.90683	0.0837945	0.0402184	0.0398024	0.0797153	0.00822938	0.473029	2.38171	0.988286	0.122853	0.0101808	0.034578	0.623301	0.3813	0.0757821	0.142694	2.77214	0.154856	0.124137	0.0842021	5.94897e-05	1.81001	0.15822	0.142497	0.0207895	2.02933	0.0576714	0.0275463	0.155286	0.230206	0.574349	0.116145	5.44526	5.36285	0.314689	0.119908
P2	ar95	control	4.80571	0.40888	0.231767	0.387092	0.184635	0.337685	3.94425	1.43271	0.0934767	0.039548	0.032123	0.377553	0.0262735	0.581862	2.21415	0.581459	0.114844	0.0210032	0.00576985	0.359422	0.2692	0.0916164	0.311596	2.69587	0.0660522	0.0577814	0.0754022	0.201905	1.96803	0.0194478	0.323705	0.0111312	2.19885	0.113028	0.0766139	0.166518	0.380706	0.610791	0.0855997	5.37681	7.74223	0.0341434	0.242617
P2	ar267	control	2.26812	0.141561	0.251129	0.225391	0.218166	0.137119	7.45651	2.66014	2.66132e-05	0.0336208	0.0228367	0.0950282	0.00716161	0.869043	1.38944	0.268408	0.131533	0.0121871	0.0186136	0.588657	0.177945	0.0905275	0.0694684	2.45292	0.034614	0.10003	0.15729	0.169634	0.474507	0.0418828	0.00193225	2.66132e-05	1.64775	0.0281934	0.0245778	0.214567	0.153095	0.45172	0.153201	4.20907	4.95711	0.567818	0.109386
P2	ar121	control	3.51311	0.219265	0.23338	0.349593	0.176746	0.247029	5.08325	1.57107	0.13954	0.032798	0.019884	0.0242436	0.00804189	0.0741068	1.43172	0.393313	0.0948473	0.0147898	0.0335801	0.0138665	0.176624	0.0589956	0.0160392	3.95246	0.0699637	0.0881895	0.117339	0.354719	0.581056	0.050757	0.644722	0.0230634	0.840751	0.0383601	0.0422106	0.634525	0.136763	0.358675	0.0394385	3.73407	5.74278	0.290528	0.0694804
P2	ar118	control	2.24311	0.149737	0.205684	0.377226	0.156529	0.0499802	11.7167	5.63924	0.00309789	0.507859	0.0257461	0.0238561	0.00869559	0.477476	1.46358	0.386221	0.135983	0.0257461	0.0726698	0.766576	0.0438433	0.117156	0.109386	2.61444	0.0170924	0.0906531	0.103557	0.162724	1.85768	0.0636586	0.327712	0.0182685	0.807481	0.0602665	0.0206102	0.153946	0.182567	0.520691	0.0359591	6.47778	8.14266	0.251652	0.116589
P2	ar249	control	6.37754	0.14539	0.211833	0.41094	0.142991	0.119245	3.3776	3.35195	0.109272	0.306509	0.0186847	0.0412918	0.00678235	0.527411	2.10818	0.929161	0.132311	0.0169567	0.0259162	0.821311	0.228933	0.0565629	0.0340784	3.27842	0.0422179	0.0893741	0.0253126	2.37453e-05	1.37459	0.0796048	0.771105	0.0245013	1.12272	0.0562891	0.0158212	0.166431	0.148034	0.615999	0.136219	3.08015	6.93069	0.302918	0.0745318
P2	ar280	control	3.1476	0.252657	0.295299	0.602591	0.27419	0.0729095	9.06464	3.04248	0.143215	0.0150954	0.0203088	0.0360527	0.0131413	1.07643	1.44418	0.401995	0.140559	0.0109286	0.0357293	0.515573	0.188058	0.109367	0.136905	3.98685	0.0446948	0.0585272	0.0900737	0.310411	0.565363	0.096138	0.0635594	0.0154339	0.888997	0.0336383	0.0319122	0.160567	0.255651	0.440511	0.0364547	3.59315	4.77748	0.552961	0.0774415
P2	ar247	control	4.58445	0.328679	0.227786	0.369271	0.210625	0.199817	31.7735	3.22154	0.185533	0.243459	0.012698	0.0694804	0.00254477	0.624057	1.51966	0.320356	0.0930887	0.0202737	0.00391099	0.390326	0.21401	0.0938012	0.0833167	3.7862	0.0296618	0.0774146	0.0930887	2.28215e-05	1.36202	0.111395	0.299733	0.0244631	0.664228	0.0508626	0.0357912	0.627092	0.166403	0.508652	0.057982	6.1507	4.66136	0.48255	0.0853036
P2	ar99	control	0.450079	0.20058	0.224884	0.24987	0.294278	0.335701	4.27004	6.39635	0.104694	0.0579218	0.0143904	0.159901	0.0204643	0.694117	2.57264	1.05063	0.100012	0.00601696	0.0457606	0.833498	0.233299	0.040421	0.173289	2.02125	0.0911414	0.0962713	0.0194141	3.61223e-05	0.964097	0.117787	0.412438	3.61223e-05	2.72121	0.049011	0.0166452	0.815214	0.125369	0.548761	0.125456	6.05552	9.41036	0.69508	0.18534
P2	ar61	control	1.54248	0.152751	0.137381	0.550666	0.179027	0.543462	15.8373	2.12616	0.110587	0.0306972	0.022301	0.0108006	0.00557911	0.599258	1.35496	0.359546	0.0719057	0.0280715	0.0460789	0.197545	0.1536	0.036228	0.0255462	1.44018	0.0547214	0.0587711	0.0515548	0.160345	0.546862	0.0290212	0.405353	0.0078682	2.00868	0.0408152	0.0250899	0.545348	0.138528	0.514859	0.0953416	5.64608	7.8967	0.220256	0.0710141
P2	ar143	control	2.65461	0.194859	0.215014	0.325223	0.0675688	0.482801	11.2006	2.93122	0.246473	0.0199911	0.0521749	0.0968906	0.00347084	0.256583	1.75869	0.235614	0.117971	0.0182432	0.0583752	0.39379	0.0859416	0.0877474	0.032296	1.95816	0.00535276	0.0619608	0.0728211	0.171407	1.04283	0.0340902	0.22633	0.00595163	1.51204	0.0419699	0.0290061	0.667343	0.462492	0.573752	0.0986525	4.3334	2.73872	0.300513	0.118462
P2	ar60	control	4.18506	0.327428	0.18663	0.357806	0.174373	0.220714	10.9834	4.45446	0.00544539	0.0353842	0.0345361	0.149815	0.00636003	1.08617	1.492	0.636067	0.162471	0.0343213	0.0410421	0.692675	0.160456	0.0952756	0.0834034	2.77454	0.045413	0.0769599	0.176074	0.182916	0.595532	0.0427554	0.0903864	0.0143605	1.32248	0.0321787	0.026319	0.139298	0.162809	0.633866	0.154668	2.8016	1.87157	0.456995	0.0830573
P2	ar170	control	6.50703	0.593368	0.255607	0.397217	0.206326	0.223446	36.3026	2.98142	0.100134	0.30736	0.0336325	0.147215	0.0176034	0.264071	1.47223	0.922742	0.156909	0.0347944	0.110032	0.441351	0.558256	0.0693481	0.027073	4.35297	0.257563	0.134717	0.12091	0.0925258	1.30315	0.0879605	0.266462	0.0414352	1.75808	0.156692	0.0937524	0.165971	0.34484	0.746389	0.0994421	6.75521	12.1932	0.428688	0.304603
P2	ar188	control	6.19348	0.26734	0.325279	0.288321	0.183996	0.200789	6.11669	0.281997	0.0855404	0.274285	0.0153539	0.0351764	0.00662323	0.525131	1.48118	0.415739	0.218053	2.79993e-05	0.0675336	0.316165	0.0198152	0.0791509	0.0377534	4.15184	0.0336267	0.0853627	0.0151006	0.414588	1.40615	0.0678151	0.34502	0.0603187	0.955117	0.0182716	0.0170954	0.138865	0.0956395	0.526954	0.098875	2.9014	1.35543	0.40409	0.037832
P2	ar9	control	0.0604234	0.103755	0.104839	0.297353	0.137762	0.466921	10.3909	4.88463	0.155528	0.0288607	0.0128441	0.0318018	0.000295255	0.432044	1.54462	0.676541	0.0458241	0.038936	0.0283452	0.565363	0.19469	0.0564552	0.0463673	4.16481	0.0231836	0.0605911	0.0385066	0.26577	1.20937	0.085274	0.0996663	0.0434425	2.04947	0.0251421	0.00964001	0.158247	0.0890803	0.718595	0.0313639	2.58695	3.02776	0.32292	0.0747517
P2	ar122	control	1.10726	0.309283	0.285587	0.2926	0.16233	0.10747	18.2902	4.25748	0.112344	0.0399683	0.026278	0.124223	0.00132114	1.19416	1.11419	1.07699	0.127361	0.0122506	0.0522654	0.765779	0.111723	0.0520485	0.168638	3.57514	0.0679209	0.0431648	0.130489	0.140437	1.9752	0.0844944	3.04753e-05	0.00721392	0.778085	0.0581128	0.0378385	0.717475	0.252613	0.602904	0.160428	8.28786	6.47105	0.403601	0.0486978
P2	ar235	control	0.737135	0.311003	0.0871111	0.412081	0.101743	0.25139	9.08194	5.55582	0.0821839	0.424548	0.0294212	0.120074	0.00799326	0.293819	1.56049	0.72749	0.0988922	0.00190367	0.0170983	0.669892	0.272627	0.0994421	0.00846074	2.36199	0.0344107	0.108518	0.175921	0.239816	1.04972	0.13277	0.48734	0.0609597	1.18756	0.0223435	0.0357231	0.193983	0.170282	0.422786	0.152513	3.01049	3.69609	0.472374	0.0712483
P2	ar20	control	5.83305	0.323817	0.216922	0.570876	0.431146	0.271354	25.0589	3.0871	0.215872	0.222866	0.0334755	0.112754	0.00224239	1.19189	1.79409	0.660326	0.195908	0.0168308	0.0148669	0.759041	0.306987	0.0542306	0.171734	3.01728	0.00200143	0.0526016	0.0180263	0.466921	0.378208	0.028721	0.0212006	0.0144303	1.09448	0.0418175	0.040114	1.01273	0.157481	0.473767	0.176196	7.17635	6.38749	0.416171	0.06737
P2	ar241	control	1.96769	0.185887	0.315672	0.320745	0.404301	0.37462	18.2839	4.36657	0.168579	0.0523198	0.0335743	0.0160476	0.00394844	0.621359	1.76847	0.758121	0.205257	0.0344704	0.0283501	0.590701	0.0973618	0.149841	0.10803	1.89934	0.0723181	0.0745576	0.111221	0.334598	1.96632	0.085882	0.0286068	0.0120862	1.06548	0.0274795	0.0381414	1.18304	0.0817011	0.536072	0.12487	3.41882	3.481	0.458343	0.109842
P2	ar285	control	0.692795	0.339739	0.267851	0.398734	0.150778	0.275572	7.33858	4.50804	0.0908418	0.0167988	0.00488814	0.197716	0.00283095	0.625681	1.92186	0.498443	0.0996836	0.0092361	0.00148482	0.311111	0.0782102	0.0698062	0.0788634	2.70288	0.132173	0.0830141	0.124008	0.294125	1.0101	0.0952921	0.0416511	0.00725152	1.08862	0.030196	0.0298836	0.712766	0.216509	0.529059	0.0844651	8.00832	9.30819	0.575345	0.0911572
P2	Ramses	control	2.61081	0.35026	0.205684	0.227589	0.207978	0.224923	6.201	3.42119	0.0321397	0.0208545	0.0260513	0.10803	0.0135788	1.12779	1.63184	0.441811	0.129095	0.0181297	0.0608542	0.465064	0.1197	0.0379304	0.0667772	2.06838	0.0329975	0.0460549	0.068512	0.117156	0.960262	0.0487147	0.0150771	0.00279972	0.935948	0.0224911	0.0198255	0.645953	0.125739	0.414229	0.0983794	3.5247	3.87582	0.483806	0.054466
P2	ar43	control	1.91487	0.288621	0.234271	0.202958	0.188973	0.0859267	17.6213	2.70617	0.0179889	0.0179267	0.0198221	0.0705236	0.000484321	0.568901	1.11903	0.554496	0.10311	2.11828e-05	0.085274	0.717599	0.195366	0.105568	0.0945519	2.84268	0.0402812	0.0907002	0.06485	0.421104	1.37769	0.0765874	0.143513	0.00053146	1.08016	0.0414136	0.0364042	0.570481	0.133995	0.307413	0.150335	3.1849	3.65849	0.247972	0.0876106
P2	ea125	control	1.03904	0.059303	0.253534	0.371968	0.228814	0.140267	7.93511	4.22295	0.115763	0.339445	0.00962665	0.133346	0.00256513	0.0426666	0.962761	0.842793	0.112989	0.00459172	0.0116401	0.386154	0.0853331	0.108461	0.0403091	3.21819	0.0572433	0.080786	0.000133142	0.285438	1.46535	0.0942248	0.330621	0.0201127	1.88982	0.0384533	0.0345361	0.925465	0.197956	0.215275	0.0311473	6.32143	3.61564	0.422859	0.180147
P2	ar67	control	3.99931	0.230007	0.226369	0.23484	0.284746	0.231767	9.67157	1.6595	0.192076	0.183869	0.0105161	0.0445556	0.00861908	0.026092	1.50186	0.689561	0.0637138	0.0171428	0.0263647	0.0677681	0.189432	0.0332789	0.0648725	2.13428	0.139734	0.0405754	0.0835481	0.0698183	0.874027	0.0670207	0.13367	0.0219711	0.564384	0.0341671	0.0262917	0.0702553	0.0969746	0.233703	0.0273512	6.57846	2.58964	0.316823	0.0695286
P2	ar55	control	2.83677	0.153706	0.0640015	0.29184	0.171022	0.0713595	13.9409	4.50413	0.00214806	0.016134	0.00418734	0.141341	0.00548326	0.371195	1.44018	0.740848	0.0720554	0.0182147	0.0442938	1.10669	0.485065	0.0661209	0.0840417	1.65433	0.0944864	0.049592	0.0617786	0.133346	1.54569	0.0535582	0.428762	1.54316e-05	0.764321	0.0395069	0.00488729	0.0374536	0.2359	0.19618	0.165196	4.17348	6.39192	0.400327	0.103683
P2	ar56	control	2.22646	0.149659	0.157099	0.329363	0.200372	0.209025	17.1692	1.08956	0.0888029	0.0112164	0.00628335	0.0285325	0.00179942	0.51611	1.3138	0.442194	0.238779	0.0119136	4.1681e-05	0.378863	0.135818	0.0677211	0.0552359	3.40995	0.0432772	0.0682395	0.0757164	0.402972	1.82481	0.037675	0.0873378	0.00277701	0.447125	0.0374147	0.0262007	0.701614	0.182599	0.406056	0.161404	7.75297	5.96181	0.277537	0.11124
P2	ar123	control	5.50503	0.168609	0.34478	0.554689	0.298696	1.73357	11.6944	2.37142	0.226683	0.0160949	0.0323464	0.0621867	0.0162069	0.163544	1.96939	0.496116	0.0997009	0.0186426	0.0806462	0.0635815	0.124287	0.0682868	0.214158	3.01415	0.0043305	0.0812071	0.117909	0.199817	2.694	0.05168	1.00096e-05	0.0297442	0.844255	0.0499542	0.0250986	0.150387	0.440664	0.391681	0.112715	11.3825	8.23489	0.799267	0.339327
P2	ea170	control	4.51586	0.241484	0.274143	0.542239	0.257742	0.126219	10.883	2.51926	0.11671	0.0361215	0.0470716	0.108894	0.00380998	0.0927184	1.14314	1.27368	0.0774817	0.00835005	0.0020545	0.790041	0.149167	0.0632847	0.137929	2.79336	0.0734039	0.0436765	0.0123188	0.363997	1.67365	0.0276419	0.278935	0.0171221	0.736113	0.0584359	0.0158431	0.117278	0.152196	0.395295	0.160762	4.51586	2.0734	0.174101	0.130489
P2	ea115	control	4.38705	0.244389	0.266508	0.912091	0.169605	0.157481	3.19375	6.99949	0.0820274	0.0345601	0.0243531	0.0138617	0.001763	0.124072	3.59066	0.343231	0.116569	0.0223629	0.0332443	0.800654	0.366593	0.0416151	0.188973	1.38247	0.0731119	0.0606331	0.0642237	0.503565	0.917163	0.0428444	0.747036	0.0610549	2.42545	0.0581632	0.0293652	0.681247	0.131237	0.191877	0.102895	0.275524	0.577643	0.243375	0.196998
P2	ea7	control	3.17719	0.26697	0.419793	0.493031	0.329363	0.0724309	1.00678	2.45505	0.0786042	0.409164	0.0227932	0.144862	0.00721267	0.453681	1.14691	0.914307	0.135912	0.00470285	0.0250986	0.48658	0.20444	0.0757689	0.112637	2.86741	0.0118971	0.0512875	0.0157856	0.254502	1.52494	0.081772	0.560875	0.00911053	1.79098	0.0453344	0.037832	0.26003	0.224806	0.292346	0.141782	5.55871	7.3909	0.494057	0.137523
P2	ea64	control	0.763659	0.260978	0.210224	0.567228	0.247414	0.380508	2.53327	2.42839	0.011454	0.0590876	0.0378123	0.190518	0.00229865	0.431072	1.00696	0.535144	0.094798	0.0220054	0.0244843	0.75576	0.183519	0.129947	0.0712977	2.00139	0.114864	0.0649737	0.0854367	0.317978	1.232	0.0301228	0.746907	0.027489	1.69819	0.0665231	0.0459115	1.51572	0.285191	0.424842	0.145088	8.00555	6.72717	0.392836	0.35233
P2	ea112	control	2.57219	0.214939	0.165511	0.58156	0.187895	0.0197912	21.2442	3.02514	0.335411	0.421323	0.0549019	0.130761	0.012762	0.888227	0.980099	1.46612	0.17912	0.00602009	0.00577085	1.38223	0.272249	0.073353	0.0754152	2.15995	0.0452794	0.0463271	0.0002787	0.405283	2.15248	0.00978644	0.933033	0.0502059	2.24233	0.0498245	0.0498245	0.934975	0.191312	0.627636	0.10238	12.6494	9.95209	0.173019	0.195739
P2	ea186	control	1.12039	0.0730486	0.253842	0.441964	0.0970586	0.2926	18.3156	4.18144	0.000123774	0.0259702	0.0357478	0.199851	0.0026699	0.418994	1.77769	0.905634	0.0916958	0.0153459	0.0377599	0.560583	0.0944045	0.0543717	0.128247	2.73777	0.10118	0.0565629	0.0661094	0.153893	0.438607	0.047235	0.652477	0.0272236	1.68063	0.0799366	0.0430453	0.194252	0.172779	0.517274	0.0473661	2.24078	6.10081	0.238986	0.0791098
P2	ea140	control	8.24775	0.20805	0.308213	0.523405	0.236187	0.564482	0.782954	0.666649	0.162893	0.0154634	0.0519404	0.181118	0.0042924	0.536258	1.43296	0.953299	0.077643	0.00496841	0.00638986	1.41128	0.128247	0.0730486	0.140049	2.27837	0.109804	0.0545227	0.0707562	0.187115	1.03814	0.113283	0.524131	0.0247745	0.880259	0.0634604	0.0545983	0.147215	0.203768	0.478304	0.180116	3.59751	3.56277	0.495858	0.263706
P2	ea132	control	3.56401	0.14	0.161264	0.68658	0.655424	0.30704	0.422347	4.46141	0.0977676	0.027233	0.0358347	0.647746	0.00283487	0.461531	1.82956	0.494657	0.0984476	0.00275353	0.00260139	0.68231	0.1877	0.0497038	0.271401	2.42419	0.157181	0.0367656	0.0460549	0.165798	1.56862	0.0146851	0.15352	0.0391593	2.12948	0.0823265	0.0534932	0.782683	0.239235	0.523224	0.0198668	6.95235	8.33684	0.533478	0.198677
P2	ea66	control	1.41839	0.00563742	0.224572	0.574847	0.168784	0.0739272	9.02077	1.35872	0.302551	0.256895	0.0192133	0.327882	0.00461085	0.540831	0.917163	0.500087	0.0839253	0.00595472	0.0257238	0.245918	0.171973	0.0715577	0.0230714	3.39933	0.0518774	0.0584866	0.106746	0.306349	1.17793	0.0578015	0.12756	0.0080838	0.800654	0.0414711	0.0443246	0.135208	0.219798	0.244898	0.113381	2.30897	2.31859	0.848067	0.264484
P2	ea133	control	4.83495	0.181181	0.229808	0.40796	0.150048	0.220141	5.56546	1.69525	0.0824978	0.03854	0.0296772	0.152354	0.00606827	0.377749	1.37888	0.549618	0.189005	0.0205959	0.000273627	0.436333	0.24477	0.0531606	0.0674284	3.90819	0.117726	0.0442095	0.0200883	0.185501	1.38944	0.0734802	0.452033	0.0274986	0.948356	0.0534191	0.0558809	0.195535	0.0983112	0.229808	0.0305539	2.26341	2.66198	0.612805	0.582569
P2	ea152	control	9.46761	0.235044	0.209352	0.610897	0.124223	0.0461348	3.42001	1.18263	0.147317	0.0526654	0.0362971	0.482634	0.00728932	0.471392	1.20916	0.593368	0.125608	0.0198874	0.0348186	0.526681	0.337509	0.0768932	0.0996491	2.87189	0.175191	0.0467788	0.0373176	0.537002	0.978742	0.0289559	0.731536	0.0616395	2.77406	0.0638133	0.0729474	0.262066	0.223446	0.226565	0.139081	3.27161	4.47535	0.444421	0.257385
P2	ea24	control	6.14005	0.108762	0.215723	0.33269	0.213936	0.651235	11.0215	2.28985	0.00614339	0.026984	0.0310826	0.1494	0.00342246	0.317813	0.948191	0.85515	0.190815	0.0304851	0.00346063	0.559128	0.272296	0.120512	0.171853	4.20834	0.102682	0.0685951	0.0350911	0.319137	1.721	0.0612668	0.298593	0.0195492	1.90561	0.0614795	0.0479691	0.163714	0.23541	0.529334	0.120763	3.94835	5.35635	0.520962	0.3588
P2	ea43	control	2.74157	0.0152083	0.302499	0.656561	0.357496	0.472374	0.624598	2.22839	0.114071	0.0156792	0.0396098	0.527777	0.0117434	1.0203	1.19748	0.797192	0.0439803	0.0289358	0.0379436	0.667574	0.255076	0.096857	0.196554	2.92614	0.0762034	0.0840272	0.0415502	0.234393	1.60659	0.0904961	0.203768	0.0353046	0.97468	0.0944045	0.0527019	0.779705	0.254723	0.435577	0.0780748	2.8206	4.31991	0.419575	0.595841
P2	ea20	control	6.88759	0.0732514	0.197784	0.377618	0.166431	0.0831581	13.473	2.55974	0.0665693	0.253842	0.024231	0.045626	0.0089184	0.0585576	0.976032	0.885768	0.0724435	0.00283586	0.0397197	0.7884	0.199851	0.0647041	0.0779126	1.89212	0.0827556	0.0557455	0.00176514	0.148342	1.23628	0.0358223	0.584794	0.0283011	1.06437	0.0813339	0.0560167	0.534403	0.260797	0.326239	0.145895	1.93321	4.39846	0.328508	0.121666
P2	ea30	control	2.63308	0.216397	0.201067	0.531356	0.231126	0.303496	21.3883	3.25295	3.23192e-05	0.0436689	0.0426814	0.577043	0.0106113	0.389515	1.50916	0.565559	0.14719	0.0430379	0.0557359	0.587944	0.140413	0.174313	0.280826	2.37306	0.164225	0.0645585	0.0744157	0.222326	1.47197	0.0646928	0.433995	0.0203159	1.26116	0.0670671	0.0768266	1.10095	0.825162	0.573454	0.0343332	2.90946	2.01217	0.327996	0.306668
P2	ea159	control	3.5119	0.214233	0.377684	0.718097	0.658954	1.58474	6.83173	4.72807	0.122279	0.0349455	0.0412704	1.00573	0.0293652	0.0862848	2.58874	0.544593	0.164282	0.0395069	0.033406	0.290025	0.366339	0.188973	0.246259	3.74314	0.368376	0.0762166	0.0526381	0.178408	1.41544	0.0756377	0.175952	0.021025	1.59909	0.133254	0.15596	0.908936	0.189892	0.366085	0.0164616	3.69929	4.08476	0.350686	2.58336
P2	ea74	control	5.33319	0.173019	0.195874	0.221442	0.260075	0.224067	14.8151	3.66802	0.00484261	0.361985	0.013304	0.00774779	0.0149885	0.181873	0.951318	0.517991	0.109348	0.000390335	0.0077693	1.29146	0.0996491	0.0295848	0.0955235	3.6025	0.0479941	0.0472677	0.0452794	0.150517	0.932386	0.0376815	1.05848	0.0145181	0.741234	0.0512608	0.0438889	0.124827	0.173139	0.359235	0.119162	6.23332	5.80783	1.14314	0.19118
P2	ea47	control	2.59143	0.00501599	0.140901	0.237624	0.19584	0.295402	7.2589	4.55279	0.216097	0.273716	0.0172262	0.0802558	0.00189544	1.32846	1.17101	0.681483	0.123514	0.00803632	0.000292303	0.633646	0.170844	0.0567101	0.230646	1.75656	0.0665116	0.100534	0.0226358	0.186694	1.32662	0.0303061	0.615039	0.0491301	2.06587	0.0604862	0.0344047	0.678655	0.147088	0.40888	0.128403	0.991545	2.14169	0.527685	0.0507922
P2	ea35	control	6.08497	0.297353	0.212605	0.273242	0.196044	0.397011	9.54834	2.41705	0.00408132	0.031018	0.0269653	0.0821982	0.00524533	0.549903	1.02473	1.33445	0.0681685	0.0131413	0.00639097	0.68789	0.29083	0.0586083	0.0367083	3.2004	0.121772	0.0393976	0.00040361	0.214827	0.542709	0.0375056	0.621252	0.0252469	0.605521	0.0726069	0.0465605	0.777681	0.0910151	0.359796	0.117461	2.39205	4.4329	0.26892	0.219189
P2	ea168	control	9.51366	0.349412	0.297096	0.583579	0.202361	1.06955	1.04536	3.03354	4.69668e-05	0.147726	0.00745798	0.076415	0.0131299	0.184284	1.6144	0.768438	0.147011	0.0120318	0.0014199	0.616854	0.209207	0.13603	0.435577	5.13726	0.32942	0.0554373	4.69668e-05	0.305872	1.78015	0.0831004	0.458502	0.0681095	0.471392	0.138121	0.0837945	0.168872	0.230047	0.231166	0.017277	4.12673	0.808881	0.354289	1.98756
P2	ea111	control	3.06737	0.17912	0.203909	0.186727	0.130579	0.0335161	16.691	3.6782	4.23582e-05	0.2469	0.0114223	0.0734548	0.0318845	0.0430752	0.747425	0.867539	0.194387	0.00109869	0.00251017	0.411225	0.171229	0.047399	0.321302	3.16236	0.0153459	0.0321508	0.0187756	0.255607	0.970634	0.0364737	0.723969	0.0547879	0.978063	0.0236831	0.0161536	0.158659	0.155286	0.210516	0.0231957	1.85189	1.88557	0.307786	0.105039
P2	ea179	control	3.12206	0.179182	0.184988	0.213085	0.0928792	0.161376	8.69087	0.731282	0.00289444	0.0389968	0.0168805	0.0455154	0.00159139	0.422933	0.821026	0.379586	0.162724	0.00276693	0.000476743	0.753406	0.200337	0.0501189	0.0150666	1.69173	0.0739401	0.0493947	0.0155979	0.301556	0.722716	0.0348548	0.421762	0.0324306	0.692795	0.0148695	0.0197295	0.120533	0.0817011	0.305131	0.223214	0.960928	2.43092	0.384086	0.153414
P2	ea17	control	1.9109	0.171734	0.240024	0.583276	0.314526	0.32158	9.70178	3.26764	0.073876	0.0261554	0.030464	0.360045	0.00191857	0.455414	1.26949	0.667227	0.0689766	0.0244207	0.0146115	0.881633	0.239691	0.075533	0.0823122	3.65089	0.140462	0.0594677	0.0530409	0.536723	0.942948	0.105568	0.257608	0.0246076	0.744968	0.0651654	0.0298785	0.7004	0.182916	0.176318	0.148883	5.34893	7.79879	0.342518	0.450391
P2	ea162	control	6.05027	0.14742	0.270556	0.528143	0.105477	0.0670323	5.16225	4.17854	0.0465847	0.0300394	0.0105765	0.40416	0.00446848	0.697855	1.69114	0.388234	0.245535	0.0132304	0.00837904	0.659754	0.404441	0.0212558	0.0846116	2.32302	0.0773208	0.0396647	0.0306919	0.344124	1.2201	0.0275272	0.706617	0.0261327	1.22603	0.0356736	0.0353781	0.75576	0.136125	0.30736	0.286777	13.6233	14.44	0.482968	0.335876
P2	ea71	control	3.04882	0.101902	0.212311	0.635186	0.268176	0.0955401	6.57162	1.18612	0.1239	0.017304	0.0103462	0.0867646	0.00481333	0.472783	1.40664	0.586926	0.0442632	0.0142514	0.00425758	0.612274	0.116973	0.0387744	0.0570848	3.8165	0.169723	0.0183287	0.0301072	0.342993	1.63269	0.0752195	0.561458	0.0184562	0.772844	0.0656642	0.0286216	0.283074	0.19496	0.331539	0.267248	4.27596	4.69215	0.654402	0.451016
P2	ea72	control	2.0484	0.315235	0.199921	0.429134	0.397906	0.133462	0.256583	5.29819	0.00822083	0.0436008	0.0322513	0.956277	0.00539747	0.357125	1.53103	0.66966	0.0651315	0.0264516	0.0187171	0.84998	0.135231	0.0465686	0.102842	2.55708	0.409093	0.0642794	0.0942411	0.115783	1.58832	0.0552646	0.410229	0.0111061	0.673383	0.138264	0.134297	0.119783	0.913515	0.549999	0.165683	2.86692	4.53625	0.497752	1.84357
P2	ea165	control	3.37877	0.176104	0.257474	0.573355	0.584997	0.570184	13.2003	4.72561	0.0108851	0.0392408	0.0329975	0.12418	0.0184083	0.736879	2.43429	1.2367	0.130173	0.039459	0.00760677	0.506804	0.13199	0.032162	0.115864	2.40744	0.115783	0.11293	2.39851e-05	0.47025	1.12467	0.0153725	0.475494	0.00887215	1.91388	0.05424	0.0426444	0.894715	0.178686	0.326352	0.10931	7.0886	9.00983	0.30093	0.34496
P2	ea45	control	3.40404	0.152857	0.302761	0.503914	0.29653	0.210991	10.5945	2.73445	0.0978862	0.0380555	0.0294059	0.532277	0.00220845	0.0325376	1.24768	0.870701	0.195772	0.0311689	0.00298356	0.522046	0.278404	0.102539	0.178531	4.20542	0.260662	0.0641792	0.142917	0.380311	1.63043	0.017328	0.297972	0.042637	1.34374	0.0468194	0.0854515	0.973498	0.12961	0.340152	0.0160894	4.62114	4.54806	0.26012	0.591008
P2	ea131	control	3.95109	0.167967	0.210261	0.333614	0.244219	0.0415286	1.17793	1.56184	0.000208199	0.348022	0.017316	0.0720055	0.00843878	0.817477	1.2616	0.692675	0.174252	0.00381328	0.00625944	0.684561	0.372484	0.0445093	0.0472432	4.51038	0.061993	0.078686	0.0382141	0.232653	2.27403	0.125022	1.14413	0.0514477	2.06659	0.0435933	0.0570057	0.847479	0.0865843	0.203239	0.0855108	4.84417	3.71986	0.603427	0.0572433
P2	ea266	control	2.70054	0.242197	0.289824	0.454783	0.100708	0.0717563	4.17637	3.23609	1.96549e-05	0.091839	0.00533702	0.0557166	0.00253333	0.0909521	0.819179	0.478055	0.207942	0.016995	0.0106371	0.396186	0.135583	0.0768	0.0386403	2.99229	0.141832	0.0180388	0.0838091	0.318916	1.32248	0.0587303	0.656674	0.0466574	0.526042	0.0417017	0.0521659	0.526772	0.0880368	0.222249	0.0142021	3.04248	2.01426	0.428465	0.132793
P2	ea218	control	3.24563	0.153627	0.502258	0.626115	0.459297	0.302603	15.3748	3.08122	0.156204	0.0626518	0.0254975	0.833064	0.00666814	0.390799	1.84357	1.13958	0.350503	0.0119446	0.0292281	0.848214	0.131716	0.106764	0.131716	2.57844	0.142843	0.0783187	0.0868398	0.232532	1.79938	0.0394864	0.197032	0.055649	1.01924	0.0559197	0.0525378	0.816486	0.153201	0.394337	0.0817578	4.01806	2.69167	0.698581	0.199505
P2	ea207	control	2.99281	0.0394044	0.121962	0.588249	0.196622	0.481464	9.17368	4.34543	0.00725152	0.0223048	0.0300915	0.351964	0.00303413	0.43392	1.06548	0.611108	0.060058	0.014493	0.00616151	0.705883	0.145743	0.0609386	0.100099	1.95409	0.0707317	0.0547689	0.0797429	0.16788	1.21714	0.0183446	0.334598	0.00954857	1.95952	0.0395138	0.0281543	0.577343	0.152143	0.335992	0.187051	5.36471	8.06962	0.461851	0.259985
P2	ea176	control	3.0006	0.24987	0.193479	0.746001	0.709193	0.879802	4.99419	4.44213	0.179275	0.035213	0.0572433	0.993953	0.00545672	0.650333	1.56293	0.717102	0.0562209	0.0171607	0.0564161	1.20937	0.206505	0.137285	0.3364	3.69673	0.177421	0.078577	0.104985	0.18203	1.27213	0.0288607	1.11671	0.00647569	2.35259	0.126504	0.0736715	0.638275	0.352391	0.462732	0.241191	2.24739	1.87677	0.603008	0.190948
P2	ea174	control	0.245237	0.168433	0.15159	0.653496	0.190419	0.541957	6.23872	5.54909	0.0867646	0.048605	0.0323352	0.775528	0.00659803	0.404791	2.37718	1.23563	0.166345	0.0159893	0.0392069	0.522046	0.207942	0.0802836	0.10162	1.80406	0.134367	0.0855108	0.0424306	0.266323	1.64177	0.0690722	0.507068	0.0204076	2.34608	0.0663504	0.0387744	0.77984	0.248661	0.381366	0.151485	5.32673	7.57502	0.577243	0.274761
P2	ea167	control	4.62435	0.488778	0.277248	0.554881	0.450391	0.584085	7.12184	2.64497	0.0694563	0.248488	0.0372207	0.271166	0.0151268	0.513078	1.51388	0.684561	0.14663	0.0339663	0.00836308	1.00783	0.0452873	0.137571	0.380311	3.48039	0.25922	0.0574022	0.133254	0.154347	0.998096	0.0331063	0.309122	0.00468495	0.869495	0.0651654	0.0599228	0.437165	0.557966	0.627745	0.14262	2.38213	4.00902	0.551812	0.2478
P2	ea182	control	3.81915	0.185084	0.156936	0.388033	0.179027	0.905791	10.2621	2.27876	0.0495576	0.0186879	0.00964669	0.118278	0.00225173	0.379258	0.919072	0.418776	0.0328321	0.00695492	0.0350911	0.830038	0.0927988	0.0707194	0.0636917	4.85762	0.0708175	0.0313639	0.0171488	0.601756	1.27478	0.0132694	0.486749	0.010571	1.45725	0.0633395	0.0318459	0.837552	0.179151	0.296736	0.1297	4.80738	2.91047	0.595119	0.363052
P2	ea198	control	4.25527	0.108687	0.288421	0.453209	0.35386	0.106082	14.0087	2.25519	0.105495	0.0121681	0.0303166	0.086225	0.025706	0.367356	1.28009	1.04844	0.166576	0.00536298	0.00637327	0.947534	0.211576	0.078686	0.032201	1.77061	0.0946831	0.0859267	0.0442938	0.234921	1.65433	0.0369636	0.991201	0.00508777	1.52441	0.0652558	0.0531513	0.188711	0.183423	0.342993	0.167038	6.11457	7.72347	0.417616	0.244219
P2	ea99	control	2.97059	0.171318	0.268083	0.596564	0.0614582	0.102008	16.5843	4.00208	0.0778991	0.00835439	0.0374147	0.267526	0.00887369	0.580654	0.709439	0.499221	0.110242	0.00037619	0.00788185	1.31198	0.15408	0.0425042	0.0780612	2.98711	0.0739529	0.0535025	0.0656414	0.202045	1.29123	0.0413706	0.523314	0.00234491	1.61189	0.0303061	0.0396578	0.817194	0.111781	0.352025	0.247886	8.46641	4.08051	0.673967	0.0443399
P2	ea28	control	0.168433	0.165196	0.109975	0.495601	0.280924	0.117461	5.91038	4.78411	0.229768	0.0273797	0.0268907	0.0575217	0.00464293	0.492177	1.1021	1.23649	0.0871262	0.00920255	0.0360527	0.771239	0.159569	0.0830573	0.0936388	2.77262	0.0607172	0.0368102	0.0354333	0.383221	0.915258	0.084685	0.168784	0.0338254	2.56374	0.042637	0.0450993	0.221941	0.142719	0.345618	0.0812916	2.9145	6.3302	0.451955	0.422859
P2	ea183	control	0.976709	0.364755	0.319746	0.871154	0.556711	1.04464	2.94241	4.90074	0.0979371	0.378667	0.0252425	0.932386	0.00449956	0.0414639	2.53854	0.771105	0.210224	0.00409194	0.000348876	0.351598	0.550571	0.0822409	0.0908733	1.00835	0.0763092	0.123279	0.121582	0.214047	1.07252	0.0384999	0.653383	0.00315969	1.22349	0.054071	0.0516531	0.566835	0.21976	1.52588e-05	0.14927	1.68296	0.974004	0.280097	0.086031
P2	ea300	control	2.39703	0.0376619	0.271166	0.531909	0.115763	0.127737	17.1513	2.48673	0.127119	0.25459	0.0291826	0.75067	0.00179382	0.508475	1.29079	0.40116	0.0890186	0.0101967	0.0369893	0.837552	0.166691	0.102539	0.0361778	1.97966	0.0516979	0.106303	0.128983	0.264667	1.27213	0.0183796	0.511303	0.0220092	2.06229	0.0419627	0.0230075	0.972824	0.189366	0.282486	0.119846	3.46835	5.00458	0.340388	0.400882
P2	ea296	control	4.27152	0.247714	0.171794	0.440664	0.526224	0.0721303	7.21875	4.8965	1.27226e-05	0.0283354	0.0202596	0.362927	0.00949741	1.0941	1.40615	0.508652	0.0797015	0.00197867	0.017048	1.05099	0.472292	0.133856	0.124892	3.33284	0.0652784	0.0379107	0.000907226	0.134227	0.77903	0.0600684	0.600714	0.0259117	2.10636	0.0395755	0.0179204	0.641602	0.187993	0.301818	0.143662	7.96542	10.4161	0.402134	0.129206
P2	ea19	control	3.37059	0.241652	0.271684	0.762072	0.31864	0.129677	9.59977	3.98893	0.151985	0.285587	0.0286961	0.180241	0.00918185	0.615999	1.01185	0.938221	0.149789	0.00867452	0.0116139	0.948684	0.16132	0.137738	0.0911256	4.54097	0.0302483	0.0500669	0.0317302	0.15209	1.04826	0.0620253	0.661127	0.0240137	2.00416	0.0690603	0.0470716	0.290982	0.155825	0.2581	0.264438	4.16697	4.00277	0.515842	0.201381
P2	ea252	control	7.74022	0.171369	0.16416	0.570767	0.3523	1.28679	6.61561	2.49281	0.0573992	0.0406043	0.0265706	1.45264	0.00961882	0.670763	1.35649	0.764069	0.0922936	0.0461404	0.00632629	0.166186	0.215756	0.117186	0.254489	2.74228	0.10629	0.0549428	0.0459649	0.16621	1.39192	0.0269191	0.180876	0.012855	1.20212	0.0972792	0.0380035	0.85197	0.404995	0.368178	0.0407424	6.39647	11.2237	0.281143	0.663687
P2	ea14	control	10.9151	0.288022	0.3449	0.496288	0.292448	0.0726572	0.674668	1.99066	0.144211	0.0485041	0.0323352	0.136243	0.0165188	0.545726	1.0499	0.740335	0.087793	0.00898198	0.0521659	0.348746	0.066627	0.11182	0.101831	3.55599	0.136526	0.0594677	0.030591	0.428465	2.16933	0.0635594	0.939034	0.0382671	1.55536	0.0529675	0.0410421	0.653496	0.193748	0.382691	0.0923496	3.73537	3.11504	0.41646	0.0593442
P2	ea175	control	0.107527	0.185369	0.147632	0.291886	0.200153	0.271209	7.41566	3.9635	0.00562502	0.0130263	0.0362111	0.59902	0.009808	0.458748	0.541666	1.19315	0.120064	0.00937202	0.0048779	0.650479	0.208147	0.113289	0.0784803	2.29911	0.0872727	0.0577384	0.0140448	0.204259	1.51076	0.0660533	0.177203	0.0203373	1.49617	0.0330473	0.0511676	0.892346	0.389846	0.816359	0.0348735	8.95799	5.62353	0.236478	0.264782
P2	ea196	control	3.67247	0.239111	0.397148	0.39908	0.353247	0.0643351	1.68383	4.18942	0.204866	0.380442	0.0299095	0.0640237	0.00551566	1.33862	1.06419	1.02651	0.0778451	0.00144747	0.00689014	0.802598	0.053912	0.0556587	0.157317	1.73959	0.0456814	0.0764018	0.0855997	0.358427	1.3138	0.017686	0.551239	0.0479193	0.797607	0.0465766	0.028493	0.669776	0.129925	0.390596	0.176135	13.9554	5.35449	0.594913	0.218053
P2	ea172	control	6.37975	0.302813	0.281167	0.781057	0.21576	0.123151	3.87582	5.04726	0.0607278	0.219075	0.0239389	0.0783187	0.00904603	0.280389	2.03708	0.884234	0.098039	0.00862356	0.0072969	0.713755	0.102344	0.0584967	0.143239	1.73929	0.0760188	0.0682276	0.0615755	0.566246	0.908463	0.0388619	0.499827	0.0447335	2.46144	0.0504326	0.0280764	0.189925	0.287274	0.593986	0.0720179	2.4158	4.706	0.344721	0.331826
P2	ea212	control	7.0972	0.278018	0.335469	0.527868	0.379784	0.916527	15.576	2.35585	0.054193	0.0417306	0.0292028	0.936435	0.00457583	0.446351	1.24941	0.464017	0.111898	0.00365795	0.0423132	0.365578	0.2594	0.0850969	0.0743383	4.04531	0.283466	0.0603815	0.078577	0.00666236	1.18366	0.103611	0.579648	0.0252294	1.35778	0.151171	0.116892	0.148265	0.276672	0.321357	0.0496608	3.40404	3.07215	0.423153	0.291032
P2	ea192	control	5.22887	0.00622591	0.183837	0.517453	0.299266	0.37906	11.1386	2.84909	0.103414	0.305342	0.0266172	0.551908	0.00830675	0.00866551	1.10305	0.344482	0.0907788	0.00106237	0.0343035	0.276145	0.121371	0.12298	0.112461	2.11624	0.274618	0.0556105	0.0681331	0.384885	1.11535	0.0384067	0.226487	0.0573326	1.12155	0.0613625	0.068607	0.625681	0.117889	0.434522	0.0380358	1.21377	4.62515	0.239733	0.273479
P2	ea8	control	7.25261	0.117971	0.271778	0.603531	0.166258	0.138073	5.87464	1.1708	0.00686988	0.186533	0.0210432	0.112852	0.00192958	0.484141	2.19847	0.879954	0.146047	0.0321843	0.0251116	0.141954	0.405423	0.0428815	0.039706	1.11304	0.0878082	0.0484789	0.000493214	0.0067847	1.07587	0.0636586	0.61921	0.119535	1.41765	0.0491556	0.0398715	0.226173	0.258368	0.293717	0.0292281	2.3875	5.02631	0.235288	0.115463
P2	ea160	control	5.63435	0.146935	0.153494	0.452268	0.359297	0.0443246	8.97088	2.01008	0.110817	0.0425779	0.022301	0.0691201	0.0166221	0.20823	0.435351	0.668153	0.0435631	0.0013232	0.00634682	0.746519	0.120763	0.134367	0.0202947	3.57824	0.0689288	0.0317797	0.0121008	0.125717	1.20268	0.068881	0.585301	7.94414e-05	0.853966	0.0232319	0.0171845	0.120679	0.133254	0.352147	0.164739	2.47469	4.5449	0.379784	0.338036
P2	ea264	control	2.79191	0.00736678	0.19523	0.543085	0.0756377	0.0503889	8.19788	1.62366	0.00995923	0.26485	0.00193058	0.057283	0.00103601	0.517005	0.7793	0.800099	0.055255	0.00986305	0.0101967	0.67842	0.04874	0.161908	0.028721	0.318916	0.0366574	0.0305063	8.2357e-05	0.0358285	1.02473	0.11417	0.0241347	0.0224405	0.811268	0.057164	0.00268521	0.741876	0.206648	0.435049	0.00752157	1.60242	1.53714	0.483722	0.115203
P2	ea153	control	3.78292	0.149219	0.280194	0.412224	0.624815	0.553824	9.69002	2.33189	0.130806	0.0371241	0.0196613	0.72422	0.0119777	0.996886	1.77461	0.777816	0.125826	0.0229637	0.0086595	0.38064	0.0379042	0.0684645	0.123236	2.71227	0.106174	0.0626953	0.0361089	0.12418	1.07811	0.0393771	0.484477	0.0125645	0.916051	0.0491897	0.0427036	0.105514	0.316549	0.35663	0.0295951	4.74201	5.97733	0.218318	1.17568
P2	ea243	control	2.54308	0.166198	0.220152	0.557512	0.447319	0.341717	7.69689	2.72863	0.00977881	0.286216	0.0269621	0.502493	0.00705996	0.371305	1.46762	0.780394	0.0740157	0.0212805	0.0393464	0.529637	0.306142	0.0541789	0.0780572	1.40462	0.0610644	0.0913897	0.062755	0.26537	1.42561	0.0373014	0.268422	0.0328828	0.860099	0.0308556	0.0535628	0.615988	0.187957	0.304428	0.0976508	7.21338	7.119	0.428413	0.416034
P2	ea200	control	3.69353	0.173019	0.214493	0.782954	0.38716	4.89735	8.36288	1.98069	0.115503	0.367547	0.0727454	0.47698	0.0119819	0.63244	1.05629	1.3566	0.13167	0.0166308	0.0249468	1.47427	0.208338	0.143587	0.195874	3.7399	0.115743	0.092078	0.0167581	0.357496	2.11111	0.100064	0.494828	0.00364466	1.92119	0.125695	0.137452	0.615146	0.539988	0.562139	0.265172	4.299	7.7597	0.510506	0.679243
P2	ea273	control	3.19984	0.0667541	0.100691	0.554785	0.183901	0.251216	8.74828	6.02934	0.0196136	0.0558616	0.0489346	0.893785	0.0874135	0.588453	0.862741	0.630689	0.0337727	0.00906172	7.21821e-05	0.455019	0.136597	0.0643463	0.0771067	1.87644	0.0783458	0.074017	0.0085848	0.319525	1.18017	0.00763054	0.094798	0.0186459	2.27837	0.0744802	0.0448422	0.127273	0.168404	0.23965	0.0216724	6.19885	9.81508	0.566442	0.281265
P2	ea279	control	4.10605	0.401021	0.164681	0.602799	0.348384	0.245663	11.0866	4.8728	0.1088	0.379389	0.0350304	0.805385	0.00237765	0.583478	1.79844	1.46383	0.17847	0.0148104	0.0110773	1.02865	0.508652	0.0577014	0.168025	3.02461	0.0642905	0.0615008	0.0797567	0.161292	1.47197	0.00200074	0.754059	0.0450837	2.96031	0.0518594	0.0322792	0.173589	0.119307	0.371324	0.237459	13.0118	12.4904	0.302446	0.490645
P2	ea75	control	2.82011	0.252569	0.124201	0.309015	0.208302	0.126285	5.22978	3.26877	0.000103919	0.04189	0.0295387	0.168025	0.0115717	0.476897	1.00818	0.901094	0.129117	0.00609039	0.00608195	1.73478	0.149348	0.0444939	0.165827	1.54622	0.0965052	0.0687141	0.013963	0.123087	0.823448	0.0238767	0.240107	0.0329803	2.25441	0.0969074	0.0521117	0.215648	0.150074	0.25734	0.126635	3.917	7.77989	0.324828	0.290931
P2	ea234	control	5.74975	0.336925	0.179804	0.248876	0.163516	0.0494975	0.794159	1.79191	0.04345	0.0320729	0.0290463	0.0828416	0.00275544	0.476814	0.813661	0.721214	0.177945	0.0260152	0.0452324	1.11149	0.0844651	0.0616609	0.0831869	2.6217	0.0409924	0.040428	0.158494	0.00904603	0.482466	0.0473826	0.0154473	0.0264883	0.772443	0.0294927	0.0305539	0.18563	0.103917	0.378535	0.103414	4.09397	6.49577	0.46765	0.0841146
P2	ea54	control	6.85544	0.0248821	0.323817	0.465951	0.229609	0.164624	32.9053	3.05728	0.121098	0.396461	0.0143307	0.160123	0.0141824	0.734203	1.27478	0.635186	0.124589	0.00913899	0.0253521	0.920347	0.0763224	0.150961	0.183296	1.84069	0.0550639	0.0885877	0.09809	0.55874	1.55213	0.0647601	0.619532	0.0120339	1.70793	0.030003	0.0145711	0.736241	0.260842	0.296941	0.214233	3.86709	3.28354	0.528601	0.12756
P2	ea87	control	4.34656	0.169573	0.190806	0.194747	0.206151	0.0676379	0.888889	1.34693	0.0654563	0.0382705	0.0158923	0.0192256	0.000696048	0.0283084	1.31556	0.620832	0.109225	0.00536679	0.0218016	0.783647	0.147039	0.062816	0.0709563	3.29591	0.0550686	0.0351136	0.020557	0.262661	0.672905	0.00779127	0.291138	0.00762617	0.85138	0.0216645	0.0346999	0.12207	0.223566	0.61203	0.262134	5.16323	3.27042	0.578174	0.265627
P2	ea53	control	10.0109	0.267109	0.523224	0.881786	0.242071	0.0636586	25.3779	2.80014	0.000110896	0.21279	0.0144529	0.428837	0.0081358	0.857079	1.74291	1.31814	0.247672	0.0139026	0.0637028	1.76357	0.18744	0.147778	0.111144	9.79809	0.108555	0.126088	0.0654937	0.984525	0.848214	0.153307	0.638386	0.00671918	0.477807	0.119617	0.00874394	1.24014	0.0351215	0.597289	0.0310234	9.02859	15.6979	1.39233	0.0891575
P2	ea193	control	5.69818	0.254106	0.297405	0.701979	0.456441	0.21681	3.99031	2.44105	0.106469	0.396255	0.0284092	1.13014	0.0123145	0.566246	1.49848	1.47478	0.0695647	0.0241556	0.0126783	0.941152	0.370488	0.0740426	0.176226	3.16565	0.140974	0.0699516	0.104495	0.150674	1.63297	0.0932017	0.00505	0.0216348	1.19789	0.0806322	0.0646368	0.229013	0.288872	0.354904	0.0271576	4.19741	7.28283	0.60815	0.985208
P2	ea177	control	0.417472	0.134134	0.213417	0.587129	0.163204	0.274095	10.223	2.35994	0.134227	0.0744157	0.00949083	0.616319	0.00760282	0.511835	0.799267	0.622329	0.452111	0.00313732	0.031879	1.80344	0.0727328	0.124029	0.103935	1.98584	0.0401279	0.06924	0.0603606	0.143364	1.57325	0.0594471	0.488608	0.0191004	1.98309	0.0521478	0.0316369	0.104876	0.131101	0.493715	0.040801	7.63564	6.2236	0.610367	0.208014
P2	ea38	control	2.00416	0.136313	0.117359	0.448133	0.258279	0.298748	11.3451	3.75809	0.163232	0.0552455	0.0299147	0.363241	0.00168738	0.719467	1.62225	0.625031	0.14742	0.000272775	0.0299355	0.273953	0.0390915	0.0859714	0.132127	3.24676	0.127981	0.0579519	0.02836	0.15921	1.25963	0.0216273	0.443498	0.0205033	0.747425	0.0343154	0.0431948	0.133139	0.125608	0.382094	0.168638	2.14652	1.8163	0.54601	0.373195
P2	ea57	control	0.354044	0.19291	0.177145	0.467812	0.245535	0.0479276	5.35171	4.2693	0.0882047	0.0405262	0.0200535	0.696889	0.00756733	0.0749982	0.802181	0.333787	0.0892502	0.0218231	0.0432247	0.816769	0.221595	0.0707072	0.12896	1.48247	0.133508	0.0435254	0.0175425	0.546389	0.961927	0.0354763	0.470413	0.0200535	1.8391	0.0620253	0.0174455	0.231166	0.146198	0.294023	0.157891	3.12315	2.81474	0.318419	0.366529
P2	ea22	control	1.42011	0.178748	0.187765	0.615146	0.207474	0.190518	0.691116	2.32624	0.000227791	0.0178368	0.0261871	0.141121	0.00341476	0.586417	1.40347	0.587231	0.168171	0.00832116	0.00606616	0.39832	0.129318	0.0682986	0.0480607	1.87384	0.0734548	0.100551	0.0206173	0.353308	1.15269	0.0514031	0.767905	0.0400793	1.69702	0.0191303	0.0362469	0.182757	0.240315	0.429283	0.0529583	3.75288	3.59253	0.366021	0.276624
P2	ea280	control	5.7388	0.0704992	0.375205	0.49646	0.154722	0.347179	8.4958	2.42125	0.123686	0.0255196	0.0392205	0.592444	0.00473228	0.616747	0.94852	0.776334	0.06011	0.00473884	0.00735913	1.06419	0.0716321	0.0930887	0.150387	3.17499	0.249437	0.0505814	0.0168133	0.224806	2.17913	0.0243109	0.646512	0.017274	0.838423	0.0387342	0.120889	0.125152	0.204015	0.465144	0.138576	3.70058	3.54491	0.724346	0.782276
P2	ea208	control	2.43092	0.20187	0.0890957	0.687056	0.247157	0.154802	0.656333	2.56596	0.106027	0.020397	0.0596431	0.650896	0.00283487	0.0657667	1.54596	0.893475	0.122385	0.0262325	0.0334581	0.908463	0.606467	0.0791921	0.159155	3.67693	0.20201	0.0572929	0.00450424	0.002141	1.29191	0.120533	0.784312	0.0803532	3.07269	0.0679916	0.0823835	0.137214	0.197168	0.452346	0.0266172	6.69229	5.44714	0.35663	0.290881
P2	ea2	control	0.188482	0.0589853	0.176348	0.565069	0.214567	0.482466	0.468623	3.60375	0.0947651	0.030029	0.0143829	0.658155	0.00163499	0.599778	1.6929	0.762337	0.0399822	0.0158267	0.00626487	0.408809	0.39461	0.060058	0.109842	1.70704	0.0641459	0.0152664	5.27489e-05	0.113322	0.652704	0.0559585	0.293717	0.0223203	3.28638	0.102557	0.0279598	0.114506	0.194319	0.426465	0.129005	2.36936	3.9272	0.391613	0.402065
P2	ea257	control	4.7207	0.177022	0.287573	0.532923	0.226252	0.190518	0.808321	2.81084	0.00661061	0.388234	0.0192633	0.0567593	0.00535833	0.509093	1.74594	0.549427	0.154749	0.0176278	0.0012726	0.213159	0.163572	0.0567986	0.0527751	3.11234	0.108067	0.0711496	0.0911256	0.468136	1.40639	0.074687	0.574349	0.0139171	0.948027	0.0324869	0.0453737	1.11497	0.149581	0.225938	0.184028	8.1173	5.91345	0.286976	0.178872
P2	ea62	control	2.49018	0.182156	0.28229	0.369399	0.346578	0.181778	12.0608	3.47557	0.0891421	0.371453	0.0169362	0.830614	0.00629861	0.487762	1.1276	0.68551	0.157045	0.00349922	0.000532936	0.452268	0.24019	0.0513764	0.0529675	2.69867	0.0457606	0.0540055	0.100778	0.204653	1.32524	0.0517338	0.132333	0.00972053	1.81661	0.0570452	0.0349697	0.173409	0.125456	0.232975	0.0484369	13.1706	12.7927	0.258861	0.049079
P2	ea232	control	0.337451	0.100394	0.165482	0.410584	0.151223	1.2123	9.36157	3.9552	0.244304	0.0303061	0.0196783	0.394132	0.00391642	0.15376	1.56238	0.579046	0.083086	0.016536	0.00681415	1.02865	0.114685	0.0565531	0.148728	2.68468	0.0656414	0.0616289	0.0434274	0.234515	1.38295	0.0839544	0.215499	0.0488584	1.41397	0.040351	0.049028	0.286528	0.276768	0.323705	0.0682395	3.41231	2.53459	0.42242	1.94632
P2	ea210	control	7.37299	0.120178	0.282878	0.742905	0.834654	1.07568	8.72557	2.52144	0.267063	0.274	0.0508098	0.27879	0.00524897	0.282878	1.41642	0.972149	0.0793432	0.00587274	0.0158568	0.662159	0.133624	0.0758477	0.280729	1.55213	0.311488	0.0790687	0.0403091	0.00647569	0.841625	0.0776565	0.429655	0.0255993	1.08391	0.103181	0.0557166	0.838132	0.352636	0.616533	0.142225	1.95511	7.13666	0.637833	0.307839
P2	ea113	control	6.03143	0.172002	0.137119	0.815355	0.290478	0.3259	8.27925	4.25601	0.107656	0.0378779	0.0447025	0.15246	0.0012625	0.184603	1.97315	0.620929	0.0966893	0.0217551	0.00996096	0.462492	0.181181	0.10435	0.107955	2.83333	0.113637	0.0515995	0.0347824	0.364882	1.35519	0.0615328	0.662733	0.0256571	1.09543	0.0948966	0.0526837	0.219836	0.348565	0.633098	0.0900893	3.30237	6.08181	0.513523	0.695682
P2	ea201	control	3.29094	0.256939	0.232693	0.578946	0.120951	0.165454	9.30819	4.64121	0.00016046	0.0304271	0.00470855	0.641491	0.00892767	0.68658	1.43247	0.753406	0.12635	0.00917866	0.00239211	0.909723	0.216509	0.0929436	0.111221	3.29322	0.0961546	0.0604757	0.0670555	0.418268	1.28833	0.101778	0.00464695	0.0195255	2.29342	0.0659036	0.0518504	0.174041	0.329306	0.506453	0.0374342	3.1199	4.39694	0.394884	0.271778
P2	ea121	control	1.59135	0.0835191	0.197545	0.472455	0.121519	0.38911	26.3412	4.60516	0.083635	0.028981	0.0337785	0.485401	0.0066026	0.468542	1.56618	0.836391	0.0708666	0.00789005	0.00880934	0.461771	0.0199461	0.107339	0.0282668	2.58157	0.0745447	0.0714585	0.050845	0.000246906	1.91355	0.0409002	0.000504538	0.0311473	1.64519	0.056143	0.0624242	0.13006	0.244558	0.391274	0.18203	3.18049	2.21338	0.380574	0.273811
P2	ea92	control	7.1602	0.165396	0.233258	0.696406	0.803294	0.875998	8.98177	2.26263	0.340329	0.275667	0.0801585	0.298541	0.00239294	0.52015	1.39668	1.24574	0.0905589	0.00202621	0.010904	0.63728	0.147215	0.129767	0.395843	1.264	0.155717	0.0406106	0.0182495	3.155e-05	0.550571	0.0993732	0.448444	0.00746832	0.633756	0.106727	0.121329	0.772711	0.237994	0.883315	0.240982	2.6081	5.54044	0.700764	0.321524
P2	ea145	control	1.86833	0.162414	0.110548	0.56831	0.237624	0.718346	8.72255	4.27152	0.26734	0.0373888	0.0361152	0.657357	0.00312864	0.743163	1.81976	1.00748	0.127516	0.00156866	0.077361	0.96845	0.0904805	0.0635374	0.0298681	3.02671	0.0184882	0.0783322	0.0257685	0.274476	1.16857	0.0300134	0.0969746	0.0377534	2.14615	0.0242941	0.0341671	0.60113	0.315727	0.34335	0.0907317	2.07592	1.32754	0.394679	0.287125
P2	ea202	control	4.38249	0.249957	0.292144	0.394952	0.34766	0.268641	0.833209	1.43172	0.132104	0.349351	0.0332558	0.0558519	0.0105527	0.52586	0.986746	0.711902	0.184124	0.00840084	0.00427681	1.14611	0.133208	0.032889	0.0974462	3.13562	0.101937	0.0779531	0.0167668	0.16896	1.66873	0.0245821	0.195705	0.0301594	0.79595	0.0564748	0.0426518	0.170607	0.175891	0.40409	0.155367	7.58816	6.66105	0.337217	0.0545132
P2	ea215	control	1.87612	0.350078	0.118237	0.359173	0.111086	0.0757689	3.8738	3.58445	0.0020063	0.0297648	0.0110543	0.070304	0.006739	0.0580625	1.33584	0.752493	0.175039	0.00904759	0.000289279	0.274476	0.207582	0.0184115	0.195569	1.73478	0.213565	0.0953747	0.0141874	0.333961	0.621898	0.0180701	0.0829135	0.0234828	2.6606	0.0423865	0.0248734	0.101233	0.528784	0.619746	0.134041	2.32261	1.06936	0.137905	0.174434
P2	ea78	control	3.25126	0.0473005	0.246387	0.278548	0.132127	0.0587609	6.55229	2.52976	0.144887	0.0367019	0.0157337	0.0617251	0.00907429	0.0291169	1.03311	0.801625	0.129677	0.0043073	0.026942	0.618566	0.104241	0.00913107	0.062327	2.71697	0.0564845	0.0602874	0.0307131	0.362236	0.988286	0.0486978	0.161656	0.185952	1.79502	0.0363979	0.0280083	0.752623	0.122089	0.24879	0.089498	7.90081	5.3852	0.641713	0.0425116
P2	ea130	control	5.94839	0.510329	0.330449	0.911617	0.743549	0.362361	2.70663	2.68421	0.0691321	0.421469	0.0334581	2.27916	0.0113474	0.553824	1.54917	2.54118	0.156637	0.0387812	0.0653577	0.754451	0.45266	0.143637	0.3754	3.10695	0.340919	0.0635704	0.0340666	0.0106759	1.43048	0.0999604	0.552291	0.0226476	1.24531	0.169634	0.122895	0.149426	0.481798	0.748202	0.0556876	3.95725	14.7383	0.265264	0.772978
P2	ea143	control	1.84869	0.180304	0.18093	0.716729	0.18563	0.102628	5.70608	3.61376	0.0077451	0.030406	0.0499456	0.61323	0.00860565	0.608994	1.50368	0.767639	0.107283	0.00749685	0.0662241	0.757071	0.188482	0.0632189	0.192576	2.44613	0.0826123	0.0470227	0.0459274	0.38064	1.3218	0.0634384	0.904066	0.0410493	1.61272	0.0821554	0.0405965	0.239899	0.378011	0.432119	0.209279	5.94015	8.34262	0.3927	0.265448
P2	ea85	control	5.08413	0.278742	0.265172	0.532923	0.313166	1.93053	0.523405	3.09513	0.00507281	0.017289	0.0239804	1.18427	0.0149989	0.0844359	1.32593	0.576743	0.0717439	0.0145484	0.0189718	0.955945	0.155501	0.138408	0.341037	4.07556	0.32942	0.0696371	7.06441e-06	0.200963	1.08598	0.0380489	0.50874	0.00217767	1.97931	0.236351	0.171705	0.376051	0.604578	0.502084	0.142102	2.58829	4.38629	0.686818	0.60374
P2	ea55	control	2.26235	0.327241	0.167209	0.456133	0.259054	0.0553001	11.8591	4.02287	0.140041	0.0526809	0.0312224	0.522037	0.0012774	0.432726	1.49415	0.40998	0.148191	0.0102846	0.00732744	0.776429	0.170746	0.0834887	0.15279	3.75113	0.0994507	0.0314788	0.000218289	0.152632	1.42496	0.0313699	0.549094	0.00969143	1.16685	0.0506261	0.0475084	0.263144	0.395685	0.322199	0.219977	3.74879	4.54105	0.468307	0.553297
P2	ea155	control	7.00434	0.192276	0.204228	0.418196	0.243375	0.185598	24.1717	1.56944	0.0112125	0.308266	0.0233449	0.0464638	0.0160337	0.578444	0.928034	0.752232	0.156177	0.00127813	0.0191071	0.724095	0.0797844	0.0413563	0.0143009	3.29265	0.12563	0.0563379	0.0449433	0.31192	1.26773	0.0392885	0.250738	0.0325827	0.776603	0.0287011	0.0450993	0.735731	0.159127	0.241861	0.167618	6.21714	5.87769	0.564189	0.16646
P2	ea154	control	0.272108	0.22479	0.188006	0.353664	0.261403	0.095137	17.5518	4.17059	0.096619	0.175416	0.0273607	0.0913818	0.0161721	0.398444	0.823734	0.885614	0.270809	0.0209276	0.0115197	0.878461	0.0691106	0.137067	0.246601	4.37308	0.0407473	0.0608689	0.0431274	0.0589751	1.49625	0.0264305	0.653405	0.0495816	2.34949	0.0485411	0.051971	0.945763	0.321803	0.390515	0.179412	11.6467	5.96387	0.298924	0.244135
P2	ea222	control	7.42685	0.273336	0.342162	0.420375	0.13983	0.0352008	9.42668	2.39454	1.23747e-05	0.0875196	0.0206423	0.0372594	0.00109394	0.0622298	0.955117	0.663308	0.220944	0.000469935	0.00188235	0.693876	0.164567	0.0612456	0.107525	3.38874	0.0858969	0.03365	0.0363664	0.324603	1.14136	0.0420354	0.510772	0.0286316	0.960428	0.0290715	0.0461268	0.58591	0.079812	0.239608	0.0280812	4.71334	1.86187	0.775259	0.0573028
P2	ea127	control	4.77831	0.0636586	0.204121	0.667806	0.201311	0.176348	9.96935	3.65153	0.0808001	0.0211163	0.021219	1.00312	0.000254596	0.545443	1.06032	0.879344	0.117481	0.00294708	0.0325883	1.03061	0.212201	0.0631313	0.342814	3.49793	0.207402	0.0526837	0.00220119	0.396804	1.84869	0.015203	0.446428	0.0187171	0.66044	0.081588	0.0522835	0.939197	0.48954	0.20398	0.13254	7.23754	4.03481	0.464419	0.221212
P2	ea263	control	4.96743	0.341392	0.221365	0.324098	0.22586	0.0459911	4.81822	3.1048	0.0777777	0.0282325	0.00435081	0.19191	0.00323841	0.392428	0.437544	0.960262	0.0574122	0.00859969	0.00562668	0.398182	0.0946338	0.0617037	0.118544	2.31097	0.0616182	0.0972944	0.0481774	0.0121113	0.426761	0.0314565	1.12389	0.0463432	1.41568	0.0216049	0.0170687	0.117807	0.17968	0.1738	0.066731	4.02364	4.67025	0.239567	0.204405
P2	ar117	control	2.40452	0.104803	0.17736	0.460652	0.0654597	0.445578	8.74677	2.00521	0.00704468	0.191146	0.0178708	0.0930242	0.00584229	0.756677	0.734966	0.760885	0.166403	0.0131276	0.0145559	0.681011	0.0847143	0.075664	0.0710387	3.71085	0.0856591	0.0714338	0.110242	0.199817	1.60631	0.0453658	0.834365	0.000600624	1.6186	0.0172501	0.0278486	0.526589	0.253095	0.250998	0.148214	2.9419	2.50489	0.717848	0.11342
P2	Albatros	control	2.73445	0.207079	0.194285	0.44759	0.35386	0.664458	28.3888	3.93742	0.0706704	0.234596	0.0745964	0.140073	0.00908215	0.062079	0.81183	0.876758	0.161684	0.00721517	0.0569662	0.738797	0.158137	0.155313	0.129341	4.25232	0.199886	0.0751674	0.135114	0.35386	2.30737	0.0741325	1.01695	0.0602561	1.21525	0.0409285	0.0636917	0.163035	0.262657	0.370681	0.193882	22.3662	8.95225	0.454468	0.146731
P2	Ramses	control	2.2435	0.334888	0.223098	0.345259	0.281216	0.252744	4.28041	3.62945	0.0793157	0.021208	0.0336034	0.200233	0.00387322	1.29213	2.92158	0.709439	0.163431	0.0362406	0.0935415	0.696768	0.237953	0.048353	0.136763	1.87352	0.0649174	0.0660064	0.110625	0.153653	1.35074	0.0922537	0.0434877	0.00500557	1.01942	0.0234666	0.0377796	0.565951	0.182599	0.481881	0.0336967	3.09674	4.98209	0.415451	0.0892967
P2	Albatros	control	1.01045	0.196282	0.189465	0.515842	0.197921	0.250868	20.1262	3.15579	0.0807721	0.244008	0.0375251	0.171824	0.00409194	0.0409498	0.471719	1.09278	0.143388	0.00597022	0.0409782	0.567621	0.144186	0.0997182	0.0944045	3.96687	0.201521	0.0876562	0.0871715	0.30736	1.63807	0.0816728	0.732043	0.0326902	1.86348	0.0757821	0.0661094	0.153467	0.205613	0.488354	0.0693481	6.9163	5.99184	0.308213	0.180616
P2	ar28	control	3.95109	0.265586	0.262657	0.529334	0.130512	0.235737	20.7099	1.47759	0.080228	0.027685	0.0095007	0.037688	0.00300223	0.213788	0.794022	0.291032	0.0510569	0.0238519	0.045413	0.428465	0.0848613	0.0618214	0.0542682	4.93568	0.0506691	0.0787405	0.11291	0.155421	1.28009	0.0368868	0.110434	0.0415862	0.70821	0.0279744	0.0148052	0.233622	0.26892	0.381366	0.12093	5.05338	1.84708	0.4479	0.150335
P2	ar284	control	2.82402	0.42418	0.276576	0.4352	0.127781	0.199126	9.35508	3.29836	0.000248021	0.357434	0.0238437	0.0518235	0.00341654	0.0230954	1.22412	0.690039	0.162414	0.0155251	0.00330473	0.398527	0.0881283	0.0982601	0.0236298	6.45649	0.0886184	0.0794808	0.0973787	0.236637	2.42797	0.0834323	0.239774	0.00854177	0.693395	0.0255019	0.0868548	0.79595	0.191677	0.325505	0.172629	2.88736	3.37234	0.812112	0.182852
P2	Desiree	control	0.0895756	0.124589	0.225821	0.82774	0.12979	0.219341	3.62065	2.59593	0.220256	0.33874	2.15083e-05	0.503914	0.00674601	1.73177	1.08617	0.939686	0.143413	0.0550257	0.0411846	0.550285	0.155098	0.0584056	0.16937	2.02827	0.464017	0.0610549	0.0511987	0.406197	1.62817	0.112989	2.35749	0.169135	3.46595	0.325617	0.40676	0.547242	0.215125	0.178655	0.332459	3.91565	4.91861	0.387495	0.539708
P2	ea173	control	3.48281	0.391274	0.216472	1.00783	0.124503	0.0470797	10.2266	2.74775	3.49161e-05	0.0848613	0.0324025	0.0260829	0.0176554	0.806223	1.67278	1.2739	0.28229	0.00312539	0.0217514	0.823163	0.267063	0.0212153	0.133624	4.52291	0.116892	0.0360527	0.085274	0.288222	2.06372	0.075533	1.24855	0.0416151	1.31608	0.0522745	0.0632518	0.80399	0.263021	0.504963	0.270041	10.2834	8.55786	0.477393	0.117135
P2	ar197	control	1.79813	0.305131	0.215611	0.630033	0.0740426	0.920507	13.431	2.03849	0.00487122	0.0251465	0.0344226	0.153733	0.00516327	0.591931	1.40981	0.471229	0.0645025	0.0296361	0.0366638	0.845279	0.132448	0.0983794	0.09385	2.69727	0.100865	0.0649512	0.101286	0.41251	1.52573	0.0902143	0.13836	0.0167523	1.05738	0.0327469	0.0521026	0.461211	0.127406	0.452033	0.0730233	5.25066	4.84837	0.419139	0.143339
P2	Euroresa	control	5.10443	0.186436	0.215947	0.668384	0.187342	0.0701093	0.621467	2.65875	0.128225	0.0527293	0.0330719	0.646961	0.0100111	0.555458	1.35731	0.905477	0.0872168	0.019692	0.00555403	0.945894	0.172271	0.0303271	0.108725	1.58859	0.0827412	0.0574221	0.0174667	0.145063	0.883162	0.0220321	0.542521	0.0161284	1.26817	0.0407728	0.0232883	0.62449	0.114209	0.270885	0.0878843	0.0803672	0.920028	0.517543	0.150283
P2	ea6	control	2.21837	0.0486135	0.116185	0.454232	0.0844066	0.133	0.564678	5.95665	0.00557234	0.365641	0.0295541	0.0441482	0.00602217	0.435124	1.09619	0.60395	0.150048	0.0150041	0.0039649	0.792509	0.300305	0.065995	0.0223048	1.69173	0.0801863	0.0420282	0.0169743	0.184475	1.2505	0.021219	0.0216198	0.0337844	1.22476	0.0400932	0.0379304	0.582165	0.191113	0.297405	0.0277282	2.55708	2.17422	0.608572	0.453602
P2	ea79	control	4.51351	0.169723	0.207653	0.729131	0.298179	0.266508	5.25339	4.59878	0.130874	0.0294263	0.0910782	0.0953416	0.0096	0.0968738	1.55321	0.741362	0.0649399	0.0286613	0.0575616	0.697493	0.10914	0.0984306	0.228973	3.49975	0.649882	0.0713595	0.051412	0.247629	1.62366	0.0765343	0.288821	0.00334507	0.980269	0.249006	0.155421	0.176685	0.463053	0.721589	0.137095	7.06285	7.26141	0.240024	0.954786
P2	ea269	control	3.44439	0.153281	0.276672	0.485738	0.211723	0.0595089	7.81502	3.93469	0.115123	0.0312338	0.0612244	0.205363	0.00840958	1.56076	1.19686	0.792372	0.0771735	0.014291	0.0384533	0.378208	0.0741839	0.0377665	0.115443	3.78489	0.0715577	0.0618214	0.0717563	0.366085	1.48581	0.0443246	0.89394	0.0388282	0.835812	0.0388552	0.0426075	0.934489	0.113538	0.311704	0.0310395	7.53313	6.5853	0.504963	0.324266
P2	ea59	control	2.25285	0.160178	0.286131	0.820031	0.208447	0.0183732	16.5958	1.43371	0.0973112	0.0205709	0.0426518	0.829176	0.00135711	0.354474	1.39837	0.970466	0.174555	0.00494693	0.0752977	1.13505	0.577043	0.0929598	0.190485	1.91421	0.147599	0.0871564	3.37618e-05	0.292144	1.23435	0.169546	1.15169	3.37618e-05	2.56819	0.105972	0.0585474	0.86799	0.365958	0.532831	0.310734	2.87737	6.38086	0.391409	0.228418
P2	Ramses	control	2.81766	0.319857	0.118134	0.506102	0.224767	0.266369	4.18579	2.83137	0.0869603	0.0183319	0.0228526	0.259985	0.0221661	1.27854	1.90198	0.555362	0.118298	0.0414783	0.0467302	0.441199	0.179929	0.0426444	0.146757	2.48716	0.0721178	0.0830716	0.147062	0.137214	1.43744	0.057452	0.0115217	1.79893e-05	0.840023	0.0916641	0.0374861	0.653609	0.340446	0.236596	0.0799643	1.77215	5.05776	0.402623	0.177821
P2	Desiree	control	0.116609	0.115004	0.170962	1.11323	0.156122	0.317703	1.70734	3.33053	0.103074	0.666534	0.0299718	0.886228	0.0030137	1.59411	1.32111	1.16453	0.135818	0.0398507	0.0435782	0.670705	0.390326	0.0975814	0.210333	1.48427	0.425653	0.088373	0.138001	0.265862	1.0459	0.115403	3.38639	0.0277523	4.3072	0.724848	0.459377	0.458105	0.274476	0.537654	0.388167	2.04309	4.49322	0.347419	0.570283
P2	Euroresa	control	2.28945	0.203204	0.172899	0.327826	0.286379	0.37527	4.93141	2.24856	0.142004	0.0422472	0.0160643	0.474671	0.00507984	0.487002	1.19334	0.669892	0.0582338	0.00618076	0.0203617	0.376051	0.135184	0.0245863	0.0632847	2.18102	0.0747387	0.0287958	0.041035	0.189071	0.764718	0.0548258	0.397768	0.0114144	1.41519	0.0706092	0.0374731	0.376312	0.121582	0.376312	0.150726	6.83528	3.39403	0.482299	0.10083
P2	ea212	drought	8.03056	0.214567	0.266	0.269714	0.230286	0.0420865	15.0793	1.06918	0.035	0.0889106	0.0229637	0.551908	0.000782566	0.476814	0.896577	0.390258	0.109994	0.00304467	0.0391865	1.46256	0.294533	0.11411	0.131169	5.87057	0.193379	0.046279	0.071125	0.00137963	1.92586	0.0639683	1.02137	0.0513141	1.11304	0.0897776	0.114269	0.169634	0.18757	0.386757	0.0522473	7.56584	8.40064	0.382757	0.0797429
P2	ea64	drought	0.323032	0.170017	0.287523	0.253974	0.288321	0.124805	11.9402	1.73598	0.00543596	0.0351276	0.0303271	0.201625	0.0050966	0.389245	0.914307	0.757727	0.0708912	0.00589517	0.00377253	0.633207	0.306031	0.0911098	0.0618857	2.87139	0.0464155	0.0690483	0.0245991	0.331424	0.957106	0.028493	1.40712	0.0272	1.91156	0.0423278	0.0303481	0.995677	0.170607	0.321692	0.13848	9.76588	6.95837	0.271825	0.245833
P2	ea72	drought	4.14896	0.30752	0.448988	0.715364	0.435502	0.122237	0.815496	2.73161	0.00422085	0.0343095	0.0556973	0.596564	0.0140212	0.50374	1.56238	0.978572	0.0478197	0.0247188	0.0119798	0.831478	0.0657325	0.147088	0.271637	5.42924	0.280632	0.0596535	0.0587507	0.15408	2.4687	0.0551976	0.857822	0.031593	1.00678	0.105972	0.0902299	0.150909	1.3442	0.795399	0.226056	6.23656	3.15524	0.910512	1.3442
P2	ar28	drought	8.8015	0.145971	0.149038	0.379915	0.191544	0.109102	13.2118	0.663768	0.0114283	0.0139436	0.00424727	0.103288	0.00247347	0.312895	0.91304	0.262566	0.0197466	0.016825	0.0601934	0.592444	0.163657	0.0572234	0.0274082	2.25754	0.0866144	0.116447	0.0827412	0.102433	1.27611	0.0869151	0.133485	0.0292534	0.92707	0.024565	0.0740042	0.362675	0.209025	0.423887	0.151223	8.13279	8.56083	0.184252	0.144261
P2	ar256	drought	0.961261	0.220829	0.0678739	0.334714	0.124051	0.0230514	37.5307	2.06766	0.0575915	0.293209	0.0285374	0.0922697	0.00910579	1.03383	1.43495	0.4793	0.190122	0.017325	0.0414352	0.132219	0.285191	0.0772672	0.139661	3.9834	0.124568	0.0355255	0.0871111	0.432868	2.0195	0.0386604	0.089871	5.13598e-05	1.08749	0.0734039	0.0693481	0.815637	0.324435	0.584794	0.309712	16.5757	10.1542	0.478304	0.107693
P2	Euroresa	drought	4.50726	0.149607	0.214679	0.429357	0.147343	0.0343928	0.571272	1.39983	0.077227	0.0746481	0.0196851	1.37769	0.0165876	0.709193	0.913357	0.815214	0.0888336	0.0162801	1.88543e-05	0.768038	0.177298	0.0348487	0.16984	1.45826	0.0748554	0.02123	0.00476024	0.114964	1.0594	0.0453187	0.600922	0.017328	1.25115	0.0815173	0.0276275	0.728121	0.0499369	0.183042	0.133531	0.240357	0.865287	0.403391	0.249178
P2	ar241	drought	0.827597	0.125782	0.236187	0.302499	0.467488	0.248445	9.65315	1.86607	0.0844359	0.0155278	0.0324869	0.0770533	0.00298925	0.310572	1.22434	1.00626	0.09855	0.0256482	0.0737609	0.708088	0.276624	0.116468	0.128871	3.26934	0.0700243	0.0740683	0.0857928	0.210224	2.3933	0.122682	0.0760979	0.0210214	1.20414	0.0157555	0.0170628	0.395843	0.068204	0.638164	0.190915	6.74117	3.06737	0.450938	0.0832734
P2	ar258	drought	0.741619	0.202887	0.242617	0.631892	0.164796	0.836681	13.2393	3.09031	0.0248734	0.393859	0.0466736	0.13781	0.0045019	0.0787678	1.08504	0.600298	0.119142	0.0227144	0.023943	0.619746	0.391138	0.116447	0.0370277	1.07829	0.150595	0.0433372	0.0854811	0.274856	1.86316	0.11295	0.132196	0.0485545	2.16708	0.0942574	0.0154179	0.299525	0.388436	0.851896	0.0929598	11.9236	8.20072	0.315071	0.117176
P2	ar197	drought	4.10889	0.185533	0.2666	0.75093	0.128849	0.428911	8.32096	1.97486	0.0160504	0.0159064	0.0384133	0.181841	0.00502295	0.416604	1.6186	0.412581	0.0929598	0.0266587	0.0752455	0.901719	0.437014	0.0787678	0.162527	2.35177	0.203169	0.0606541	0.0918071	0.267155	1.96394	0.151223	0.380706	0.0447413	0.864387	0.0594059	0.0239264	0.622329	0.031879	0.163317	0.255917	11.3039	6.70274	0.420667	0.156231
P2	ea273	drought	1.28877	0.0592928	0.220523	0.404441	0.230526	0.143289	14.9596	1.48968	0.0904961	0.0465847	0.024895	1.1479	0.0052299	0.428688	0.850274	0.655651	0.0554373	0.0110869	0.00821798	0.557097	0.159652	0.0798259	0.0911256	2.1038	0.105697	0.0906845	0.0160643	0.257207	2.81864	0.0187106	0.666649	0.0204041	2.17347	0.0626735	0.0686784	0.120826	0.231487	0.278935	0.100551	8.86426	7.25512	0.502432	0.378404
P2	ar271	drought	1.52864	0.134927	0.198093	0.469517	0.24405	0.312137	17.3426	1.46029	0.0750632	0.304444	0.0206638	0.0680741	0.00513739	0.856337	1.17223	0.375335	0.105788	0.00798357	0.0697458	0.339916	0.463374	0.109443	0.0665808	2.79772	0.0894515	0.11151	0.197956	3.61474e-05	1.68559	0.211723	0.400327	0.00731589	1.19686	0.0456655	0.017054	0.696044	0.181149	0.492177	0.259041	10.0092	6.70506	0.224261	0.0796186
P2	ea198	drought	3.26198	0.109178	0.198712	0.395226	0.181715	0.0203864	13.8302	0.580654	0.0280229	0.033049	0.00220157	0.0923816	0.00154599	0.191943	1.23178	0.832631	0.205577	0.00251496	0.00493666	0.604892	0.429804	0.0635815	0.0190872	1.90495	0.0921897	0.0694804	0.0175516	0.323256	1.9369	0.0724812	1.15329	0.0212521	2.40786	0.0461588	0.0401001	0.130376	0.136953	0.277537	0.128581	8.41376	8.18936	0.408031	0.274856
P2	ea78	drought	6.65759	0.0373435	0.136976	0.253842	0.326691	0.0877778	7.45392	0.734584	0.0316204	0.0725943	0.0271106	0.125173	0.0056914	0.0269233	1.14949	1.2201	0.205898	0.00122755	0.0427184	0.591726	0.643495	0.0308625	0.0632408	2.62806	0.0579519	0.0972606	0.0459752	0.25685	1.99308	0.0730992	0.225156	0.315563	2.78369	0.0421595	0.0392544	0.707597	0.0818996	0.262611	0.208627	29.1212	28.1098	0.724471	0.0940127
P2	ea210	drought	10.0387	0.12247	0.113715	0.355643	1.25397	0.319414	3.84371	0.688964	0.119617	0.24579	0.0413348	0.509622	0.00518838	0.38382	0.915416	1.45246	0.0829566	0.00488814	0.0209995	0.465386	0.447047	0.0665001	0.322976	2.48544	0.0726698	0.0639683	0.0166365	3.64556e-05	2.37759	0.0834757	0.204263	0.0369444	1.0677	0.14314	0.0976321	0.674785	0.405423	3.64556e-05	0.197032	5.24703	11.733	0.756022	0.594398
P2	ea174	drought	0.161264	0.115783	0.206112	0.387294	0.238738	0.206255	12.8661	1.7106	0.0475471	0.0711743	0.0295131	1.13642	0.00634792	0.403461	1.1888	1.10918	0.202571	0.0166365	0.0669626	0.551526	0.417399	0.199505	0.081928	2.76351	0.123322	0.088726	0.0596845	0.384885	1.58722	0.0784817	0.768171	0.0226947	2.70288	0.0626084	0.0451697	0.530896	0.209715	0.334598	0.136645	13.2095	15.514	0.502606	0.299681
P2	ar68	drought	6.46881	0.183965	0.296787	0.777277	0.298851	0.286876	26.0011	0.430624	0.0796324	0.460253	0.00719146	0.21176	0.0151085	0.635296	1.44944	0.684679	0.119866	0.0299666	0.0844066	0.537188	0.556904	0.0513141	0.173439	2.32382	0.151407	0.0734802	0.0723682	0.0924297	1.8719	0.114269	0.436635	0.0202983	1.0677	0.0734802	0.035464	0.126789	0.24511	0.66044	0.0855256	7.44102	8.6548	0.352697	0.233825
P2	Albatros	drought	3.59004	0.127361	0.182504	0.52268	0.0759925	0.279903	12.5273	1.55509	0.0594574	0.361734	0.0407798	0.165971	0.0064076	0.0812212	1.09733	1.25353	0.174464	0.0092393	0.0904334	0.653383	0.689203	0.139758	0.0957224	3.94767	0.0499629	0.111337	0.0987552	0.247586	2.2176	0.152936	1.07326	0.0401905	3.15798	0.0831004	0.0755722	0.141218	0.245025	0.605417	0.134158	11.4796	13.871	0.262975	0.29689
P2	ea173	drought	2.52625	0.15104	0.156475	0.431969	0.172181	0.0417813	6.85901	0.716978	0.00192624	0.0461668	0.0136401	0.0586795	0.00715913	0.417833	0.945402	1.31951	0.206899	0.00375232	0.0344107	0.435275	0.742776	0.066431	0.0730486	3.41527	0.0733022	0.00926496	0.0380753	0.142201	2.10964	0.0931048	0.705149	0.00711461	1.29864	0.0493776	0.0357726	0.628942	0.114705	0.239816	0.180491	15.9226	13.9192	0.295248	0.199575
P2	ar208	drought	4.5057	0.0445556	0.181967	0.177729	0.135161	0.0567888	6.27559	1.79098	0.073697	0.0699152	0.0167204	0.151748	0.00346903	0.406619	0.854854	0.3955	0.0653237	0.0107446	6.22205e-05	0.852487	0.189038	0.107153	0.0530593	3.22601	0.0241933	0.0516084	0.0777373	0.10473	1.55375	0.136101	0.189826	0.0496091	2.1269	0.0374926	0.0344763	0.476567	0.0563184	0.467407	0.122322	4.60356	5.65587	0.280243	0.192343
P2	ar196	drought	6.40079	0.19281	0.215125	0.227707	0.158576	0.0634274	17.3066	1.02261	0.0901987	0.0234747	0.0267976	0.149918	0.00467846	0.393177	0.395637	1.317	0.268362	0.028306	0.0279938	0.907676	0.697976	0.0586897	0.0774952	3.5119	0.0924137	0.0841	0.103611	0.177667	0.935137	0.109671	0.0939639	0.029508	1.25549	0.0720055	0.0523107	0.631673	0.163487	0.639604	0.0728085	13.5879	18.3315	0.459536	0.142324
P2	ar282	drought	4.19014	0.276433	0.148239	0.290982	0.28068	0.0500322	4.11246	0.97942	0.0608331	0.0145081	0.01888	0.178006	0.00174084	0.0769465	1.40153	0.40669	0.169341	0.0073655	0.131944	0.457867	0.646624	0.164482	0.139564	3.01467	0.182251	0.107917	0.115023	5.22214e-05	1.25963	0.0857928	0.758384	0.0296053	1.63354	0.095656	0.0797153	0.515484	0.133786	0.470413	0.04979	3.89602	8.20783	0.212863	0.239484
P2	ar235	drought	0.900002	0.189202	0.09259	0.40669	0.178996	0.0775355	10.9359	1.23971	0.042837	0.333556	0.0175425	0.181621	0.00587987	0.23342	0.857376	0.622869	0.0455312	0.00382586	0.0479608	0.498616	0.685867	0.0804926	0.0151032	2.85008	0.0232762	0.059871	0.0498245	0.1568	1.2492	0.204617	0.488016	0.0294824	1.26751	0.0272613	0.0340312	0.2111	0.119493	0.356013	0.153361	7.51097	5.46416	0.303549	0.0455944
P2	ar149	drought	3.68777	0.123686	0.17251	0.53431	0.251172	0.763526	0.241275	1.02865	0.0430677	0.231446	0.0297442	0.25931	0.00778952	0.341925	1.48427	1.67917	0.143562	0.0185653	0.0475553	0.448056	0.759304	0.124632	0.0880063	3.81782	0.0808701	0.11669	0.0847731	0.335352	1.96122	0.0603606	0.430698	0.0542494	1.25245	0.0667888	0.041832	0.699672	0.206005	0.631017	0.0975138	5.44809	4.51821	0.598221	0.125848
P2	ea196	drought	5.38427	0.0843043	0.26734	0.207725	0.223717	0.0246845	0.629706	1.36108	0.073646	0.30455	0.0183478	0.040351	0.0106482	0.848361	0.693876	0.830902	0.0615862	0.00226033	0.00335319	0.583074	0.248919	0.0638464	0.0701093	1.4977	0.0243616	0.0533914	0.0385467	0.356445	1.65835	0.0105453	0.442194	0.00637548	1.02013	0.0513942	0.02448	0.458423	0.0770399	0.341451	0.134041	12.1657	6.73534	0.460652	0.112793
P2	ea202	drought	5.86752	0.160957	0.105605	0.564384	0.521504	0.25013	0.108574	1.34887	0.0455865	0.296017	0.0208292	0.112169	0.00877582	0.27126	2.47899	0.465144	0.190882	0.0111543	0.0136378	0.923862	0.395226	0.0536882	0.0850084	1.97349	0.0939313	0.0925098	0.00540965	0.108951	1.77738	0.0573823	0.397699	0.0378058	1.25158	0.073442	0.0438813	0.16491	0.178099	0.436408	0.112403	5.33227	14.864	0.184635	0.232895
P2	ar168	drought	3.56524	0.330106	0.231006	0.148651	0.19358	0.359733	35.9271	3.40581	0.0693962	0.544876	0.0305221	0.208194	0.00685798	0.428391	1.5768	0.762072	0.308213	0.0300811	0.131033	0.95396	0.578745	0.066247	0.136219	3.09084	0.199575	0.112422	0.106432	0.187635	1.97794	0.0994421	0.102238	0.0307558	1.53688	0.0924617	0.0640792	0.225313	0.489371	0.482299	0.200545	5.19455	5.29636	0.45882	0.135748
P2	Desiree	drought	0.0663619	0.0630002	0.218015	0.688486	0.288271	0.0681331	8.10325	1.19375	0.194994	0.534959	0.0200605	0.527228	0.00192024	3.07695	0.915416	1.83592	0.196895	0.0355625	0.193245	0.324322	0.302184	0.0946995	0.193245	2.35953	0.522499	0.102061	0.206684	0.46765	1.8321	0.293514	5.95665	0.165913	6.56366	0.740463	0.47847	0.955614	0.588657	0.759173	1.06918	8.67281	2.52363	0.640158	0.810284
P2	ar191	drought	11.4498	0.408455	0.396736	0.334308	0.293463	0.815779	0.867689	14.8898	0.270791	0.0115758	0.0477039	0.106229	0.00192791	0.514503	1.0219	63.613	0.211137	0.0220397	0.114487	0.454153	0.3072	0.0434726	0.0142416	11.6177	0.030464	0.0960713	0.0829422	0.312353	0.651235	0.116649	0.355581	0.0122528	1.87677	0.0290212	0.0362783	1.07196	0.324491	0.644499	0.0307398	11.936	5.81287	0.820884	0.143413
P2	ar104	drought	2.65968	0.120012	0.0812916	0.253534	0.161572	0.0485377	14.9001	1.69144	0.0801724	0.305501	0.00747998	0.0801169	4.83961e-05	0.295504	0.997404	0.469517	0.0551785	0.00926656	0.0590569	0.422566	0.814084	0.0832879	0.0982942	2.33958	0.102468	0.0712607	0.11673	0.830038	1.62479	0.139879	0.51988	0.000364006	1.5297	0.0239016	0.0147336	0.210844	0.128537	0.443883	0.228973	15.9695	12.5904	0.513078	0.116407
P2	ar176	drought	1.75747	0.17586	0.10788	0.616213	0.182314	0.497752	5.95665	4.39085	3.43698e-05	0.0160365	0.0502233	0.219836	0.00921692	0.613655	1.34304	1.29012	0.167763	0.0250595	0.0909678	1.2937	0.384086	0.067335	0.0172232	1.72011	0.0367401	0.0541273	0.0198805	0.148806	0.688486	0.0489516	0.239733	0.01919	1.29101	0.0668235	0.0351947	0.147471	0.239069	0.60815	0.122725	3.20761	4.52056	0.577743	0.114348
P2	ea177	drought	0.113361	0.10897	0.215536	0.24249	0.133693	0.0517248	10.3031	1.60547	0.0586388	0.0142095	0.00361447	0.49005	0.00254521	0.455019	0.786217	0.42074	0.109804	0.00321047	0.0416945	1.22519	0.141218	0.0723933	0.0604129	1.72429	0.0722429	0.0782373	0.0236995	0.0681567	2.02371	0.0461668	0.215685	0.00465824	2.15397	0.0359466	0.0374212	0.193044	0.0984817	0.441964	0.0484621	13.3985	8.72406	0.56175	0.23229
P2	ar234	drought	3.91768	0.125869	0.234393	0.538867	0.192376	0.278742	0.959929	2.82451	2.24488e-05	0.21198	0.010739	0.210808	0.0105985	0.855002	1.21419	0.770037	0.183265	0.00243477	0.0412346	0.470087	0.161993	0.075363	0.148137	1.88557	0.137929	0.0949953	0.114467	0.191577	2.02792	0.104748	0.311003	0.0096584	1.20414	0.0535118	0.0454366	0.19601	0.198059	0.492775	0.134065	5.74378	5.47174	0.597496	0.135184
P2	ea200	drought	5.48408	0.0924137	0.171734	0.137667	0.313655	0.604683	5.07093	0.534866	0.00943508	0.285438	0.0375837	0.172689	0.0160448	0.326522	0.849832	1.13544	0.171734	0.00492128	0.0111042	0.852192	0.801764	0.11074	0.0724058	2.3477	0.150752	0.0874893	0.0373758	0.370681	2.03955	0.0742868	0.732677	0.0167494	1.9824	0.060006	0.0605911	0.180397	0.157809	0.396461	0.200719	12.1194	5.46511	0.342993	0.517363
P2	ar249	drought	4.81989	0.15921	0.307786	0.286976	0.203204	0.0939476	10.7183	0.94737	0.0781289	0.314907	0.0199565	0.104097	0.0117679	0.550571	1.18756	0.901875	0.285389	0.0142391	0.0312717	0.516915	0.264438	0.100203	0.0328947	3.44618	0.0571145	0.121751	0.0323969	2.35486e-05	1.20916	0.134065	1.11188	0.0208472	1.46003	0.046714	0.0425116	0.199713	0.0866294	0.419284	0.181369	8.66981	7.77046	0.295453	0.142991
P2	ar280	drought	1.76052	0.168989	0.213307	0.373195	0.198746	0.0288157	6.16884	0.786762	0.0201371	0.0451228	0.0258266	0.0423058	0.00506227	0.209497	1.21588	0.215088	0.249481	0.0186588	0.0466817	0.726986	0.388504	0.105331	0.120158	3.41054	0.0578716	0.0963882	0.0445016	0.310357	0.704172	0.121077	0.0217476	0.0243658	1.07103	0.0406669	0.0130663	0.207618	0.171348	0.364755	0.0600372	9.08823	6.78806	0.395843	0.165856
P2	ar247	drought	10.6498	0.178717	0.170135	0.230326	0.287125	0.0269187	4.25969	0.405493	0.0797567	0.363178	0.0118641	0.126987	0.000280007	0.256806	1.04301	0.221557	0.104007	0.0230634	0.00413112	1.27699	1.46485	0.0617572	0.11939	4.09468	0.155367	0.102362	0.042711	0.000395441	1.91288	0.270322	0.372613	0.0297648	1.63552	0.0910467	0.0392476	0.466759	0.206434	0.517184	0.116125	7.5724	11.1947	0.332575	0.136763
P2	ar23	drought	3.73925	0.299733	0.116367	0.318364	0.183742	0.311165	19.2629	1.84006	0.0915529	0.0146267	0.000804706	0.0988065	0.01224	0.353247	0.996368	1.16939	0.336984	0.00845928	0.108424	0.162077	0.210771	0.129117	0.145971	6.30611	0.0390848	0.0571046	0.0477204	0.292955	0.981969	0.0259297	0.19775	0.0454288	1.27788	0.033884	0.023548	0.243122	0.193546	0.295607	0.0752455	11.8003	7.52009	0.764586	0.0640681
P2	ar199	drought	7.98753	0.123258	0.117583	0.389515	0.220944	0.780651	7.432	0.917481	5.09962e-05	0.218962	0.0284732	0.333961	0.0128842	0.453681	1.33307	1.14136	0.231607	0.0224327	0.0992871	0.458423	0.400743	0.262202	0.157864	1.41201	0.176013	0.0786587	0.103074	0.141292	2.07017	0.146072	0.237459	0.00817679	1.2182	0.105386	0.0760847	0.865587	0.254326	0.506892	0.0743126	10.6056	10.1454	0.263112	0.25985
P2	Ramses	drought	5.92679	0.346097	0.168317	0.281508	0.296119	0.190948	3.15852	1.49822	0.0770132	0.0272283	0.0185331	0.276481	0.0204501	1.26335	2.11587	0.697493	0.174132	0.0701822	0.11417	0.781463	0.818044	0.0934443	0.096138	2.23187	0.112989	0.104912	0.0889569	0.148986	1.34653	0.0941595	0.0129155	0.000130492	1.24423	0.0755853	0.0308038	0.366847	0.207079	0.594707	0.0945519	1.9524	6.54435	0.333614	0.164624
P2	ar200	drought	3.97306	0.295299	0.31409	0.405072	0.238036	0.316056	17.1157	6.55797	0.138624	0.0395343	0.0396716	0.113853	0.0104182	0.0185846	2.04379	0.491155	0.19523	0.0347041	0.0267234	1.02616	0.492177	0.139492	0.0401697	2.63399	0.221788	0.132701	0.0934443	5.34389e-05	1.4342	0.216772	0.13006	0.075376	2.0998	0.0349213	0.0460151	0.787444	0.139298	0.767506	0.0468519	7.82044	5.59543	0.309766	0.12313
P2	ar67	drought	3.41231	0.194353	0.220332	0.329135	0.265126	0.195298	15.603	1.36014	0.204724	0.186177	0.00851221	0.0880673	0.00533147	0.035544	1.11942	1.24207	0.066098	0.0138954	0.0417162	0.0953086	0.373389	0.0752977	0.024531	2.98297	0.0846556	0.0853036	0.0479858	0.169899	1.06566	0.0619286	0.0503714	0.0335336	1.10095	0.0325488	0.0417451	0.168025	0.218053	0.421835	0.0485882	8.53712	5.38054	0.473931	0.0611608
P2	ar269	drought	2.62397	0.0674868	0.169429	0.597806	0.161965	0.281997	28.1244	1.58639	0.0618857	0.317703	0.0246845	0.066098	0.00669709	0.0453344	0.597392	0.8704	0.192609	0.0174425	0.0442478	0.848949	0.19301	0.0386537	0.0681922	4.38553	0.137523	0.0841292	0.0361152	0.140998	1.75048	0.135348	0.554689	0.0385734	2.67725	0.0539868	0.0390306	0.642937	0.0945847	0.432793	0.0878843	10.972	6.34997	0.369015	0.115563
P2	ar59	drought	0.541863	0.246558	0.239816	0.622437	0.355766	0.408668	12.7286	3.47738	3.96588e-05	0.295863	0.0335626	0.061002	0.0108512	0.943438	1.50943	0.560583	0.206613	0.022813	0.0070118	1.05044	0.913198	0.0584765	0.119493	7.22501	0.0946666	0.0442555	0.0458797	0.183392	1.12896	0.0718932	0.383953	0.183519	1.80751	0.0534006	0.0320618	0.866938	0.134437	0.683968	0.0328036	6.43973	21.4217	0.378667	0.147113
P2	ar296	drought	2.13243	0.239567	0.224767	0.481464	0.121456	0.0737353	33.8832	2.57666	0.15352	0.3881	0.0430304	0.257296	0.0131072	1.67888	1.11845	1.52362	0.206541	0.0265803	0.051243	0.158494	0.447047	0.0211163	0.0724184	3.6263	0.0445479	0.0903395	0.0381149	0.149322	0.844694	0.0777777	0.26508	0.010086	2.8353	0.0549209	0.0329289	0.705393	0.246131	0.630907	0.148188	5.27986	10.2567	0.335527	0.172719
P2	ar87	drought	5.19006	0.110013	0.15569	0.427131	0.344064	0.631017	10.1806	2.12395	0.0682395	0.315727	0.0315493	0.397975	0.00827945	0.65964	2.00799	1.23008	0.154401	0.0370021	0.0673	0.575445	0.617602	0.0632299	0.0943228	3.90075	0.161069	0.0597777	0.0744673	0.208447	1.93824	0.0661438	0.0037361	0.0128664	1.23008	0.122491	0.103217	0.198024	0.370809	0.452425	0.174676	7.17884	12.387	0.198024	0.241442
P2	ar163	drought	3.67756	0.164225	0.149245	0.321692	0.165597	0.243459	63.371	1.71802	0.0461908	0.0159064	0.0155036	0.13183	0.000253584	0.439748	0.932225	0.77903	0.142571	3.53667e-05	0.0492665	0.816062	0.137523	0.0999777	0.112403	3.56462	0.131374	0.118237	0.0759793	0.208014	1.28766	0.0519674	0.0864944	0.023548	1.79844	0.0866744	0.0560458	0.18071	0.315946	0.628398	0.174555	6.21067	7.25387	0.298489	0.0901674
P2	ar99	drought	0.876454	0.268455	0.13781	0.193546	0.380706	0.0719306	8.62635	1.07456	0.0333019	0.0323016	0.0258938	0.432493	0.0180076	0.627527	1.5473	1.17263	0.108123	0.0218799	0.0112241	1.27965	0.784448	0.0456497	0.186694	2.83972	0.120889	0.101373	0.0098528	3.29069e-05	1.10631	0.174555	0.220027	0.024143	3.5302	0.0413706	0.0411133	0.470658	0.0971764	0.394405	0.219874	6.87686	10.4959	0.338857	0.175769
P2	ar21	drought	1.38799	0.217638	0.189465	0.371131	0.113992	0.339151	0.402762	3.33341	0.0295643	0.0155709	0.019357	0.388773	0.00625402	0.521233	0.459775	0.491751	0.0870507	0.0183128	0.0590876	0.628942	0.358986	0.0357726	0.28068	2.83431	0.0732006	0.0862698	0.133323	0.152618	0.967276	0.142694	0.00530291	0.0482275	1.31312	0.0456576	0.0377599	0.445038	0.373971	0.4938	0.0319509	8.43858	6.92589	0.395843	0.15432
P2	ar164	drought	5.06215	0.212974	0.25949	0.606992	0.243459	0.055543	14.3577	1.74321	2.13079e-05	0.0134687	0.0174063	0.0800336	0.0093472	0.786081	1.34048	0.353492	0.092831	0.00617969	0.00631391	0.314199	0.524767	0.138576	0.129027	5.39548	0.051323	0.077361	0.0473251	0.189169	1.4853	0.0884343	0.421835	0.0238106	0.959763	0.0274272	0.0172621	0.628834	0.186953	0.336051	0.0698668	4.80238	3.00164	0.458105	0.115483
P2	ar90	drought	0.316604	0.104926	0.265383	0.460588	0.113067	0.171283	23.773	1.98419	0.100743	0.229911	0.00709466	0.182043	0.000980394	0.263989	0.992714	1.59267	0.117501	0.0416988	0.0339687	0.457978	0.492758	0.108627	0.0555007	3.65115	0.0421317	0.0589547	0.0482626	0.372536	1.34653	0.0587344	0.263076	0.00265302	1.87651	0.0358931	0.0120707	0.507701	0.147865	0.347708	0.0240295	15.6637	6.65874	0.388167	0.132233
P2	ar141	drought	3.90142	0.189465	0.213751	0.575944	0.178377	0.235533	21.6906	2.914	0.0733022	0.372678	0.00291154	0.0262962	0.0058962	0.0720429	1.98756	0.48063	0.0793844	0.00946619	0.0521568	0.18894	0.423079	0.0786178	0.0688691	1.42011	0.0448733	0.100342	0.035085	0.157672	1.04826	0.181621	0.0191038	7.0452e-05	3.12531	0.0454052	0.037137	0.175799	0.109576	0.46684	0.112891	3.66293	1.56157	0.401925	0.142793
P2	ar121	drought	4.63558	0.287324	0.124632	0.312895	0.22543	0.111626	10.4234	0.86319	0.151433	0.00994199	0.00883074	0.021774	0.0106556	0.0426814	0.642047	2.19428	0.0669278	0.0280423	0.0752455	0.0268627	0.698218	0.0174063	0.0157092	4.70681	0.0903551	0.0704503	0.0624459	0.309873	0.521504	0.0576215	0.339327	0.0306653	1.10477	0.0210032	0.0433372	0.618459	0.137523	0.352269	0.0593647	6.48789	7.74223	0.216547	0.0509332
P2	ar123	drought	5.89299	0.108894	0.155825	0.505927	0.525222	1.0629	3.79211	1.32501	0.0597466	0.036499	0.00417502	0.129857	0.0240637	0.430773	1.24315	0.467812	0.0657894	0.00567958	0.0774817	0.122938	0.23849	0.0866894	0.0253302	2.32947	0.0638133	0.12345	0.0153459	0.144787	2.65185	0.139564	0.00365985	0.0335161	1.43396	0.0396647	0.0504501	0.192509	0.0997182	0.439825	0.0667078	4.74366	4.04181	0.37553	0.0926542
P2	ar52	drought	3.10857	0.157045	0.26012	0.355828	0.236555	0.924183	8.2549	1.26861	0.113617	0.0206925	0.0175213	0.243206	0.0213185	0.537468	1.49097	0.864687	0.066627	0.00455368	0.0295489	0.100082	0.157154	0.108687	0.18203	2.88236	0.028306	0.0886491	0.10311	0.13446	1.32616	0.118606	0.121434	0.00566484	0.922263	0.0228011	0.0210834	0.157154	0.160456	0.790178	0.170785	4.80405	4.59878	0.40116	0.15499
P2	ar48	drought	0.895956	0.0874438	0.18563	0.242743	0.121793	0.122385	17.6488	1.74654	0.064324	0.0328605	0.0362343	0.196214	0.00035633	0.473521	0.764983	1.22816	0.18563	0.0267837	0.0660865	0.726734	0.407677	0.137786	0.0686546	1.38463	0.0930081	0.0983112	0.0514923	0.318088	1.73688	0.0517786	0.133092	0.0162265	1.60158	0.0409924	0.044026	0.212053	0.153307	0.516378	0.167299	11.8638	3.66675	0.401786	0.136645
P2	ar85	drought	4.65409	0.192043	0.186921	0.511391	0.115944	0.0641459	15.9281	1.27589	0.0488499	0.186533	0.0250074	0.0978354	0.013364	0.0343511	1.18633	0.39763	0.100516	0.0172352	0.0285078	1.008	0.384618	0.10588	0.0397611	2.91097	0.153946	0.0771334	0.0722179	0.0986525	2.25558	0.0968234	0.0973618	0.0351215	2.35463	0.0463753	0.054466	0.178934	0.3927	0.746131	0.050293	5.69028	7.48239	0.405142	0.135983
P2	ar20	drought	3.53694	0.25026	0.123493	0.422054	0.097025	0.118462	26.2728	1.06179	0.119038	0.348565	0.0253741	0.281557	0.00801268	0.897199	0.603531	0.848214	0.152354	0.00676122	0.0309804	0.891619	0.591931	0.0446097	0.179182	1.4575	0.0109532	0.0651315	0.0130799	0.350503	0.523587	0.0554565	0.0120945	3.73508e-05	1.38463	0.0205959	0.0105508	0.57256	0.122216	0.337393	0.118956	12.8572	9.80488	0.18953	0.0982431
P2	ar157	drought	3.55722	0.113735	0.2176	0.520781	0.136574	1.4679	10.3873	2.47212	0.00558878	0.0270308	0.0443092	0.202185	0.00193259	0.363178	1.62535	0.502693	0.187732	0.00179693	0.0430379	0.598636	0.402692	0.0594883	0.0276371	4.34317	0.187732	0.0518954	0.103503	0.130105	1.63665	0.0979881	2.54339	0.175891	3.68011	0.0808141	0.032123	0.120137	0.0517158	0.275811	0.275238	4.95454	5.37681	0.510418	0.279855
P2	ea193	drought	4.59081	0.154187	0.165942	0.281997	0.341688	0.10634	6.09552	1.19313	0.0405473	0.247714	0.0115798	0.548571	0.00107589	0.393041	1.04881	1.35168	0.0548924	0.00375427	0.00113724	0.350078	0.343826	0.0395755	0.0773074	2.75061	0.121056	0.0754022	0.0598606	0.145163	1.33307	0.0881895	0.00479169	0.0180576	1.15489	0.0226986	0.0395206	0.133023	0.162527	0.358675	0.0416584	7.19378	16.1868	0.567523	0.433694
P2	ar284	drought	4.0961	0.18976	0.296941	0.396461	0.345139	0.104259	10.5872	1.47555	5.71158e-05	0.330392	0.0374536	0.130512	0.0018961	0.0144604	0.755891	0.539708	0.123986	0.0273039	0.00655699	0.352147	0.517722	0.0582439	0.0197809	5.07444	0.0911414	0.155313	0.0375316	0.190948	1.4817	0.195366	0.526407	0.00674601	1.3079	0.0725063	0.06503	0.543838	0.146528	0.564189	0.158028	18.2807	6.94151	0.728121	0.0913311
P2	ar166	drought	5.45187	0.143165	0.12646	0.222326	0.344064	0.0961713	9.20074	0.766177	0.0308358	0.26003	0.0253609	0.1088	0.00393274	0.355704	1.50707	1.05537	0.102504	0.0141874	0.031879	0.692915	0.609522	0.0683341	0.12867	1.3138	0.0660064	0.0853627	0.0204713	0.216847	0.999827	0.048994	0.550094	0.0160615	1.19644	0.0589547	0.0352985	0.419502	0.11342	0.487593	0.0266587	2.78707	6.05342	0.648757	0.162978
P2	ar95	drought	5.31198	0.232975	0.141341	0.255829	0.2478	0.251259	9.01452	0.75694	0.0445401	0.0109741	0.0142613	0.118853	0.0097678	0.0873681	0.834076	0.614826	0.059262	0.0111119	0.00123545	0.356815	0.253534	0.0330834	0.100848	2.99644	0.0286613	0.0693121	0.0198633	0.155852	1.25201	0.018662	0.068881	0.020578	1.77184	0.0232158	0.0350182	0.149193	0.135395	0.473439	0.035213	5.99288	3.15196	0.0597569	0.119018
P2	ar260	drought	3.39462	0.0960048	0.242869	0.599674	0.376377	0.230886	14.0281	1.0572	0.0257238	0.0161117	0.0218269	0.177298	0.00663931	0.0907631	1.22031	0.422859	0.0522745	0.0123722	0.0442632	1.10439	0.333151	0.101479	0.0275129	1.7596	0.143115	0.087247	0.0315821	0.217977	1.6751	0.128181	0.174373	0.0100077	1.46739	0.0419918	0.0485714	0.123643	0.244389	0.501128	0.053262	2.6267	7.46556	0.149503	0.248661
P2	ar106	drought	4.09113	0.120116	0.214418	0.43603	0.229808	0.183455	7.42042	1.72967	0.0964216	0.0263967	0.0184083	0.0970923	0.00553002	0.525404	1.33469	1.33191	0.10803	0.0168104	0.0696612	0.80413	0.512811	0.0163394	0.132632	3.11558	0.0718185	0.0862399	0.0307451	0.0025638	1.4758	0.0972944	0.0865393	0.0305539	2.45122	0.0584562	0.0242562	0.204121	0.185758	0.297199	0.136361	4.49867	3.43307	0.194319	0.0767069
P2	ar183	drought	2.08132	0.00603471	0.114904	0.941152	0.289874	0.480464	10.2496	1.92452	0.12635	0.237582	0.0201441	0.240899	0.00526081	0.0375902	0.910986	0.548096	0.0657211	0.000761167	0.0161928	0.285092	1.07811	0.0805205	0.103342	3.89197	0.112773	0.0838817	0.0350243	5.44956e-05	2.70288	0.115063	0.866037	0.0189915	2.69914	0.046925	0.0421741	0.159265	0.202571	0.42499	0.282535	6.17526	10.7518	0.409093	0.131533
P2	ar298	drought	0.800515	0.193714	0.169811	0.287972	0.242995	0.197784	28.4627	2.22222	0.0666616	0.0229399	0.0177628	0.0857333	0.00187226	0.516199	1.16959	1.05995	0.122173	0.00632377	0.0875348	0.128336	0.483638	0.114785	0.0619823	3.77637	0.10125	0.146706	0.0462629	0.128247	0.833931	0.0955898	0.306084	0.00980002	2.78369	0.023244	0.0150197	0.103235	0.137929	0.517991	0.0440718	4.96571	7.51618	0.0910624	0.182631
P2	ar105	drought	2.27837	0.215387	0.264805	0.146604	0.253842	0.084553	20.3224	1.84548	0.17739	0.120658	0.0276227	0.101321	0.00465501	0.583579	0.874179	0.343647	0.19118	0.0132671	7.8009e-05	0.234555	0.197784	0.132311	0.0182368	5.29636	0.109728	0.0335626	0.104894	0.693035	0.681129	0.200684	0.0738632	0.0374991	2.63353	0.066293	0.0337961	0.209207	0.104169	0.553632	0.0265343	11.2122	5.89708	0.762072	0.103235
P2	ar293	drought	3.05834	0.113972	0.221097	0.231286	0.155044	0.0324138	0.629706	1.57653	0.072632	0.343826	0.0256971	0.111781	0.0092762	0.642937	1.33307	0.904223	0.134041	0.0145257	0.0319454	0.419793	0.338153	0.148522	0.0293347	2.47899	0.0152373	0.0990122	0.0180201	0.238118	1.51756	0.0510039	0.393859	0.0151216	3.02671	0.0375707	0.0372853	0.267526	0.0667888	0.314853	0.028731	4.14321	1.63893	0.53062	0.0975138
P2	ar140	drought	1.65893	0.181149	0.16984	0.362047	0.430549	0.31518	3.77179	1.39789	0.00289795	0.0683104	0.0171726	0.169018	0.000895046	0.209098	0.815779	1.01484	0.12093	0.0101826	0.0377927	1.08391	0.298593	0.0998046	0.0764813	2.88036	0.174252	0.092992	0.131693	0.342755	1.62704	0.110051	0.576443	0.0204217	3.46595	0.0750632	0.0257774	0.697493	0.0320896	0.573255	0.137667	11.8947	15.9806	0.557193	0.114964
P2	ar56	drought	3.72309	0.194185	0.262884	0.198402	0.327485	0.103845	29.1515	2.34323	0.112383	0.0457685	0.0301751	0.165798	0.000512735	0.441199	1.40396	0.942458	0.370232	0.0203405	0.0267466	0.335527	0.795261	0.0862997	0.107955	3.47858	0.0648612	0.0736332	0.189399	0.282339	2.2369	0.110759	0.0475141	0.0454209	3.03669	0.0491556	0.031088	0.725225	0.0892812	0.231406	0.207258	17.6978	16.8479	0.297405	0.0395686
P2	ar161	drought	3.35311	0.254282	0.141463	0.402344	0.150048	0.132356	75.4004	2.0188	2.76282e-05	0.160818	0.0170215	0.272721	0.00921053	0.654062	1.37411	0.745097	0.19635	0.0450135	0.0239721	0.495687	0.296171	0.182947	0.21681	2.79239	0.189005	0.124266	0.122216	0.437241	1.82576	0.247843	0.207114	0.0388619	1.24963	0.064324	0.0449823	0.170459	0.329078	1.3036	0.132081	12.6538	17.6488	0.475165	0.0635264
P2	ar279	drought	0.842647	0.129857	0.180491	0.274523	0.0528849	0.184028	16.8071	1.86219	0.00389274	0.010195	0.0198461	0.23849	0.000722858	0.49827	1.58777	0.275667	0.214195	0.0215824	0.0266264	0.0880825	1.02883	0.0890031	0.0166193	3.13399	0.126482	0.0856739	0.0887567	0.482299	1.66324	0.0621975	0.0562891	0.00291154	1.32685	0.0766803	0.046295	0.659754	0.300201	0.54601	0.186468	11.5354	15.5409	0.447823	0.213307
P2	ar55	drought	2.20038	0.369015	0.133115	0.33512	0.163317	0.129117	30.0595	2.0516	0.00184233	0.0287111	0.0287111	0.307733	0.00598576	0.45747	1.37055	0.550475	0.0823978	0.0248562	0.041774	0.381763	0.239941	0.0507218	0.070597	1.97486	0.0357664	0.0606541	0.0666039	0.170844	1.94632	0.0544	0.387092	0.00296809	2.68096	0.109861	0.0635374	0.416027	0.361671	0.534681	0.235003	9.85428	14.3676	0.449923	0.164453
P2	ar268	drought	3.32246	0.151171	0.212605	0.234596	0.309337	0.0605072	8.546	0.729131	0.0987038	0.031061	0.049113	0.15499	0.000811709	0.425801	1.13387	0.174252	0.104549	0.0287011	0.110281	0.29387	0.6898	0.144111	0.0574022	2.24739	0.0363538	0.233622	0.15759	0.130512	0.433243	0.213343	0.915892	0.00809502	3.21151	0.0548353	0.0391254	0.912091	0.0196851	0.494228	0.0456023	7.37299	5.09206	0.484393	0.0748554
P2	ar231	drought	7.67012	0.321135	0.25994	0.580855	0.226919	0.226919	23.7071	1.63382	0.138144	0.0338723	0.0401418	0.131967	0.00662093	0.0965386	1.14254	0.760621	0.158576	0.0299822	0.0387476	0.176196	0.173409	0.0681685	0.14262	3.52653	0.157263	0.11795	0.0355563	0.115203	0.72059	0.061182	0.514146	0.125979	1.21272	0.102397	0.0589751	0.907047	0.319802	1.06825	0.131693	11.8618	12.4861	0.296941	0.272485
P2	ar201	drought	2.78562	0.111259	0.145189	0.602486	0.0860906	0.105112	34.273	1.5252	0.0616823	0.187245	0.0232601	0.105697	0.00343613	0.444113	0.888843	0.249654	0.102949	0.0178987	0.00593721	0.593368	0.683968	0.0973281	0.0505901	1.20832	0.23537	0.0535489	0.0730992	0.351355	1.33793	0.027167	0.00872881	0.0169215	1.35191	0.101955	0.0650188	0.224845	0.20805	0.406126	0.0642126	10.1753	12.1257	0.222211	0.172659
P2	ar143	drought	2.59908	0.226408	0.226723	0.502084	0.120742	0.245535	23.0549	1.03455	0.138408	0.0158761	0.0218534	0.127892	0.011195	0.562139	1.08749	0.509446	0.167357	0.0210359	0.0222971	0.49758	0.243332	0.0843189	0.0573525	2.27363	0.00804886	0.0593339	0.0631532	0.147829	0.812252	0.0524469	0.381829	0.0228446	1.84165	0.0513319	0.0236503	0.714002	0.153573	0.382624	0.111414	12.5099	9.00671	0.297302	0.102167
P2	ar202	drought	3.10588	0.140925	0.229888	0.217789	0.0826409	0.120826	7.45909	1.47836	2.39602e-05	0.207186	0.0204607	0.127361	0.00284767	0.564091	1.33145	0.372161	0.20208	0.0254887	0.0383667	0.845572	0.491751	0.0357231	0.0203758	1.67365	0.0728968	0.0899957	0.120158	0.325335	1.11961	0.104025	0.140049	0.00973907	1.11806	0.053179	0.0250855	0.946058	0.165971	0.398873	0.141709	11.8187	13.9481	0.302289	0.09855
P2	ar117	drought	3.60313	0.131237	0.144111	0.510595	0.203803	0.429357	9.14035	2.50229	0.0108983	0.265954	0.0132419	0.102539	0.00872427	1.28543	1.22031	1.0412	0.150752	0.0292028	0.0162013	0.881022	0.436257	0.0916482	0.0789044	3.85639	0.0598398	0.104549	0.0779261	0.169018	1.38343	0.0911414	0.640935	0.00634682	2.06372	0.0316917	0.0273797	0.634745	0.190551	0.494571	0.124417	2.87837	2.74775	0.38562	0.140754
P2	ar125	drought	0.725853	0.172629	0.125325	0.448988	0.154937	0.264392	17.9355	1.22923	0.0514655	0.282388	0.0271811	0.0838962	0.00470611	0.427427	1.11246	0.915575	0.181338	0.0198564	0.121983	0.802598	0.562432	0.0759266	0.0606962	3.94151	0.166403	0.0470634	0.0478861	0.356939	1.89179	0.113893	0.024565	0.0425042	1.18079	0.0662356	0.0505463	0.646512	0.0958386	0.562822	0.263295	0.188907	3.2417	0.349593	0.100673
P2	ar229	drought	4.18434	0.235207	0.22941	0.542615	0.176043	0.0564454	9.14511	1.86477	0.0245693	0.0482944	0.0244334	0.0501016	0.00679646	0.199298	1.65061	1.47631	0.0730992	0.0230514	0.116145	0.705149	0.316659	0.0363727	0.0863895	4.19596	0.0480607	0.124654	0.0168513	3.85743e-05	1.01677	0.0939476	0.410371	0.0409498	2.38337	0.0708543	0.0276227	0.44074	0.129318	0.607097	0.0856146	19.7667	17.889	0.524858	0.100064
P2	ar75	drought	0.630798	0.0898866	0.182662	0.493886	0.194151	0.168083	9.42995	1.29168	0.0586083	0.0150536	0.0140845	0.104621	0.000940848	0.486749	1.12525	0.988457	0.095739	0.0150536	0.0933795	0.940989	0.331309	0.032201	0.131693	3.67884	0.0216911	0.0940942	0.0344166	0.143612	1.67626	0.122449	0.746001	0.00901317	1.00993	0.0698425	0.0328548	0.675136	0.136905	0.563017	0.092992	6.49464	4.57018	0.34754	0.0958718
P2	ar299	drought	2.78225	0.107191	0.215125	0.297766	0.057962	0.036938	9.33888	2.18745	0.100848	0.0351155	0.0302117	0.120262	0.0112748	0.603427	1.08843	0.482048	0.062641	0.0087667	0.062641	0.262657	0.843377	0.0976152	0.0373758	4.15616	0.037688	0.0556394	0.0582035	0.321135	1.31608	0.0116644	0.425211	0.0353842	1.18448	0.0274177	0.0373241	0.607624	0.142818	0.371195	0.106524	7.91314	5.4955	0.55758	0.133439
P2	ar207	drought	4.10036	0.3014	0.23225	0.283761	0.378339	0.437317	11.965	1.32478	0.155259	0.0132281	0.0281787	0.144561	0.00880629	1.11787	0.901094	0.442194	0.151014	0.0241765	0.215947	0.314853	0.732931	0.0356921	0.141586	3.66484	0.174313	0.130015	0.063935	0.000213682	1.41201	0.108348	3.10241e-05	0.0100948	2.38957	0.0436689	0.0424159	0.377553	0.245663	0.53062	0.153547	13.9747	9.86111	0.270322	0.107525
P2	ar122	drought	3.42119	0.329306	0.348565	0.36844	0.191644	0.0823265	35.6171	1.74533	0.110759	0.0449199	0.0375902	0.345918	0.0151609	1.1491	0.935948	1.48916	0.118709	0.013327	0.0647714	0.978403	0.413082	0.0531974	0.186145	3.24563	0.0989264	0.064324	0.214865	0.171764	1.80939	0.133369	1.90282e-05	0.00658546	1.25484	0.056465	0.0432397	0.882397	0.155987	0.495	0.223989	15.4389	8.73314	0.400674	0.110913
P2	ar188	drought	10.4216	0.179929	0.287274	0.155125	0.177452	0.110223	11.255	0.139903	0.129992	0.156204	0.0243405	0.0357107	0.0126695	0.773514	1.25223	0.47221	0.173921	0.0227735	0.0655391	0.335527	0.0592312	0.0577714	0.0250942	3.18546	0.0364105	0.0731753	0.012011	0.183582	0.576143	0.115143	0.283123	0.134297	1.23756	0.0394864	0.0410493	0.18563	0.13126	0.582569	0.0762299	3.38581	3.95451	0.318972	0.0802419
P2	ar126	drought	2.51795	0.268362	0.234109	0.460493	0.0895136	0.0340371	28.2514	0.907047	2.47408e-05	0.305925	0.033406	0.113932	0.00677412	0.909566	0.878583	0.285043	0.158357	0.0373241	0.0321564	0.500433	0.180023	0.0788498	0.0630767	3.49006	0.0108155	0.08822	0.0505288	0.0669975	1.90825	0.0624242	0.548001	0.0273987	1.07942	0.0485714	0.0294263	0.20823	0.0991152	0.605102	0.0797291	4.52291	2.20878	0.291234	0.0659835
P2	ar9	drought	0.0531145	0.146528	0.252307	0.231848	0.19618	0.103539	13.466	4.00347	0.173049	0.0550257	0.0375837	0.172809	0.00454108	0.411581	0.81183	0.608045	0.0432022	0.0323128	0.0365559	0.850422	0.304233	0.0646256	0.0694082	5.31935	0.0653011	0.0492494	0.0436235	0.115523	0.562627	0.03856	0.378732	0.0317137	2.93071	0.0380292	0.0274557	0.366593	0.162358	0.681247	0.0526016	4.14465	5.50312	0.301504	0.167386
P2	ar22	drought	0.364502	0.317758	0.259715	0.504176	0.0850821	1.47223	18.7784	3.06312	0.271495	0.0372143	0.0440108	0.389312	0.0168513	0.466193	1.73869	0.325787	0.193714	0.033843	0.0231957	0.691595	0.32421	0.0872924	0.0365496	3.17334	0.186468	0.0651993	0.0745318	0.361233	0.924023	0.112267	0.00747868	0.00860863	2.15995	0.115503	0.0789455	0.178006	0.477311	0.512278	0.0587202	8.04448	8.47375	0.347962	0.346517
P2	ar144	drought	2.30338	0.177729	0.200372	0.30752	0.108273	0.122237	23.5026	1.50812	0.0510039	0.26531	0.0397404	0.181589	0.0119964	0.689083	1.30744	0.983332	0.172869	0.0166394	0.0826266	0.72084	0.223717	0.0869151	0.0148824	4.17492	0.095905	0.0737993	0.0301594	0.346698	0.419793	0.077522	0.523677	0.020064	0.963763	0.193278	0.0447723	0.690039	0.349351	0.472619	0.120137	3.54246	3.29379	0.473931	0.0945847
P2	ar41	drought	1.91123	0.130715	0.185244	0.84998	0.152989	0.260888	41.7441	2.31097	2.93659e-05	0.0127576	0.0300915	0.15352	0.0115858	0.362361	0.4486	0.748721	0.0967563	0.00890913	0.0115457	0.506102	0.415955	0.0759661	0.0486472	4.7949	0.00840521	0.0212927	0.0917912	0.495343	2.17875	0.0451384	0.530528	0.0216949	1.11613	0.0582136	0.0255683	0.256583	0.137595	0.482801	0.0827269	10.4143	6.18811	0.273479	0.173319
P2	ea172	drought	4.06006	0.142053	0.158055	0.506453	0.326805	0.0693721	10.8265	0.917958	0.0425263	0.18953	0.0121871	0.164539	0.004037	0.643718	1.02349	0.65497	0.088603	0.0104779	0.0426444	0.852339	0.0637469	0.0882965	0.0421156	2.32705	0.0161033	0.0653577	0.0759661	0.447978	1.43744	0.0433898	0.527228	0.0302169	2.68608	0.0501537	0.0118621	0.208989	0.147471	0.398182	0.103557	20.872	22.4633	0.429134	0.377487
P2	ea111	drought	3.91497	0.114308	0.222982	0.568803	0.246046	0.0231957	25.7947	2.914	4.20073e-05	0.244008	0.00639872	0.0867495	0.00302888	0.336342	0.557483	1.62902	0.166547	0.000395235	0.00312918	0.733058	0.225938	0.0423939	0.0874741	3.39638	0.00583925	0.0452167	0.032084	0.236514	1.33886	0.0396098	0.514413	0.0594574	2.79142	0.0408081	0.0174093	0.292194	0.120491	0.553249	0.0456893	6.74117	6.88759	0.559806	0.195874
P2	ea266	drought	2.68515	0.181999	0.143687	0.224689	0.190254	0.114864	5.69225	1.46104	3.9549e-05	0.0252076	0.00450893	0.0241975	0.00199832	0.0135553	0.703197	0.530344	0.264805	0.00747868	0.0123958	0.407254	0.483303	0.123365	0.0123958	4.89735	0.0691082	0.046295	0.0231154	0.225625	1.47836	0.0866294	0.739694	0.0251029	1.59218	0.0140723	0.0314892	0.403041	0.0832157	0.254018	0.048664	7.40757	5.89708	0.48599	0.239318
P2	ea131	drought	2.13798	0.0874287	0.148265	0.347781	0.434748	0.0741839	0.265586	1.41937	0.00128702	0.384552	0.0113061	0.0424306	0.000890097	0.20823	1.57598	0.529701	0.146224	0.00136229	0.0145207	0.343469	0.398389	0.0852149	0.0435933	3.26538	0.0546078	0.0951436	0.0230235	0.193345	1.73177	0.162021	0.962761	0.0414136	3.17829	0.0417885	0.0372724	0.721089	0.0771201	0.185726	0.0539307	4.77417	1.96598	0.477724	0.0874893
P2	ea127	drought	2.67076	0.0251073	0.273811	0.370424	0.663538	0.256184	4.35372	2.74775	0.0424601	0.0586897	0.0246247	0.454153	0.00964669	0.407889	0.931256	0.667227	0.143413	0.000819056	0.0756902	0.366593	0.838714	0.0743383	0.138816	2.4576	0.139588	0.0817436	2.81647e-05	0.399772	2.192	0.0553317	0.670008	0.0398645	1.07122	0.0604652	0.0855701	0.727616	0.274	0.395363	0.18534	8.35853	9.70851	0.300045	0.42023
P2	ea269	drought	2.08313	0.110855	0.231286	0.291537	0.457153	0.0880673	10.866	1.80219	0.0494033	0.0539868	0.00988016	0.369271	0.00664162	0.409164	0.940011	0.840168	0.0663734	0.0277138	0.0278486	0.190617	0.0425042	0.042711	0.081489	3.1226	0.0804787	0.0450525	0.0355686	0.338857	1.72997	0.0485545	0.691955	0.0608647	1.0258	0.058143	0.025555	0.589576	0.129565	0.459377	0.0114045	11.4379	6.29301	0.492007	0.327996
P2	ea43	drought	1.76571	0.0125623	0.126066	0.435351	0.396461	0.164853	0.55143	0.934489	0.0746481	0.013633	0.0282864	0.409306	0.00406156	0.321357	0.562627	0.815214	0.0495233	0.0295899	0.0927345	0.31192	0.182156	0.0564552	0.118032	2.79578	0.0676508	0.0960713	0.0328321	0.0417885	0.573653	0.102682	0.141341	0.018675	0.681247	0.057442	0.048169	0.697493	0.126241	0.30848	0.0261554	6.42301	2.16783	0.469192	0.366847
P2	ea113	drought	8.97399	0.138097	0.202466	0.282976	0.577043	0.585504	9.69842	2.4112	0.0886184	0.0512519	0.0402393	0.29073	0.00659117	0.598221	1.82988	0.65964	0.133393	0.0235317	0.00901629	0.797607	0.252044	0.104079	0.0840126	3.30752	0.169546	0.0557359	0.0655051	0.353247	2.19885	0.0842459	1.27434	0.0310934	1.35261	0.122916	0.091173	0.338623	0.45652	0.672567	0.117095	16.665	104.964	0.716357	0.581459
P2	ea165	drought	3.69801	0.155259	0.187472	0.330506	0.56831	0.112247	12.191	2.228	1.70455e-05	0.0207284	0.036316	0.108123	0.00278472	0.358675	1.47606	1.36391	0.0398231	0.0113336	0.0014861	0.610367	0.400743	0.0433673	0.0591593	3.28923	0.0902925	0.0581833	0.0001247	0.195298	0.955117	0.0370021	0.23484	0.0105453	2.297	0.0469982	0.0431274	0.742648	0.087641	0.324603	0.102149	11.3432	13.3129	0.295811	0.325505
P2	ea66	drought	6.72601	0.00165122	0.433694	0.249957	0.228418	0.0264562	17.1811	0.912407	0.249957	0.286131	0.016825	0.382823	0.00602322	0.567129	0.782276	0.460333	0.120303	0.00282556	0.0090853	0.0953747	0.245833	0.155367	0.0217438	3.78095	0.0153539	0.0792607	0.0668351	0.338388	1.69672	0.0935415	0.140316	0.0351276	1.1589	0.0210032	0.0347402	0.202325	0.0345002	0.268827	0.121477	7.93236	4.99938	1.00958	0.245152
P2	ea264	drought	4.86183	0.0324306	0.201311	0.269714	0.216509	0.0503278	6.87567	0.447668	1.14801e-05	0.388908	0.0118374	0.0924938	0.00258522	0.48954	0.895956	0.628289	0.0724686	0.00305524	0.00483087	0.805804	0.104495	0.120283	0.0264516	1.77584	0.0276515	0.0210578	0.0109456	0.135889	1.99931	0.12847	0.25393	0.0232359	1.20372	0.0393771	0.0278052	0.763923	0.132081	0.260526	0.0470879	5.41702	4.30645	0.335062	0.276912
P2	ea186	drought	7.47073	0.21187	0.257251	0.398665	0.243206	0.277825	21.2479	1.75717	0.000131856	0.0409853	0.0319343	0.109899	0.0113927	0.363808	0.940337	1.03688	0.0922856	0.00623779	0.0110888	0.812956	0.241526	0.0812353	0.0925419	3.71214	0.0642683	0.085274	0.0540055	0.162245	1.58255	0.0329689	0.380047	0.0221009	2.67446	0.0453816	0.0388821	0.21995	0.145314	0.424327	0.0370663	7.91863	9.06464	0.487424	0.087793
P2	ea159	drought	2.33472	0.0998046	0.301713	0.568901	0.561069	0.368121	8.82288	1.68325	0.0858076	0.0453816	0.0194815	0.774453	0.0130054	0.0411276	0.954786	0.496977	0.125891	0.0161788	0.00804468	0.207942	0.502519	0.103755	0.12952	3.79277	0.16079	0.0787405	0.00968689	0.160456	1.45221	0.0766405	0.26948	0.0143207	2.00173	0.0599644	0.0617358	0.65531	0.148471	0.313872	0.04874	11.3	4.53546	0.700885	0.774453
P2	ea55	drought	5.88381	0.112247	0.195569	0.25415	0.654176	0.014207	6.93911	0.688129	0.0454288	0.0373111	0.00882462	0.994298	0.0041541	0.469029	1.57107	0.491325	0.114447	0.00979832	0.00831972	1.23008	0.25734	0.0961713	0.0655051	3.26425	0.0948473	0.0213259	0.000985231	0.194353	1.67917	0.0470308	0.489625	0.00176117	1.49459	0.0470634	0.0308572	0.239941	0.200372	0.19368	0.2785	8.60843	9.82018	0.602382	0.219113
P2	ea6	drought	1.72638	0.0146267	0.238779	0.143861	0.318806	0.0774683	0.426244	0.925144	1.20864e-05	0.263843	0.0128397	0.0203723	0.00402931	0.412295	0.853078	0.576243	0.307946	0.0128219	0.0023859	0.734457	0.539895	0.145063	0.0126016	2.26381	0.0200918	0.0350547	0.00197046	0.0909205	1.21398	0.0934767	0.00383582	0.0119798	0.906105	0.0227774	0.0214742	0.87524	0.0534654	0.428911	0.0745706	11.0024	7.50967	0.712889	0.256806
P2	ea168	drought	12.7949	0.0934605	0.329078	0.208122	0.381697	0.0233327	0.677128	0.540175	3.14954e-05	0.369975	0.0133733	0.0527202	0.00131429	0.311111	1.09543	0.57256	0.146554	0.00023607	0.00132803	0.382757	0.628289	0.0704381	0.0512786	4.37566	0.0499802	0.0701458	0.000324499	0.327712	3.88119	0.130715	0.338564	0.0625217	2.79045	0.0258176	0.0243067	0.143339	0.068607	0.385152	0.0175729	11.9712	7.37938	0.35762	0.0835336
P2	ea20	drought	8.98333	0.092606	0.280146	0.287025	0.226605	0.0245735	24.1048	0.787444	0.0499369	0.78472	0.0170776	0.0143108	0.00306319	0.0202386	0.521685	4.42369	0.0827125	0.000262435	0.0024234	0.512012	1.79533	0.0324475	0.0315383	1.17874	0.0972101	0.102753	0.00107329	0.15979	2.28034	0.0483363	0.506716	0.016416	1.27213	0.0628584	0.0442632	0.441122	0.0795635	0.324941	0.0869452	6.22576	3.33399	0.142521	0.121182
P2	ea201	drought	1.95816	0.149737	0.345199	0.266369	0.208555	0.0611078	12.3762	1.78324	2.11278e-05	0.0387006	0.0344943	0.841771	0.0029065	0.341628	0.47221	0.762337	0.0935901	0.00380339	0.000211875	0.589066	0.141072	0.0245778	0.0684645	2.95775	0.05394	0.0267466	0.014503	0.226487	1.37126	0.111839	0.00489492	0.0151819	2.01461	0.0455154	0.0316972	0.133554	0.176471	0.376964	0.0184211	8.38901	3.13508	0.47221	0.223369
P2	ea192	drought	8.07521	0.00315641	0.25235	0.402065	0.415091	0.155125	7.55012	0.787581	0.0466332	0.313492	0.0284092	0.186274	0.0106685	0.0315657	0.522499	0.190981	0.135795	0.00423184	0.00167166	0.18757	0.339034	0.109386	0.0912204	5.21801	0.0897776	0.0808561	0.0162491	0.130263	1.77215	0.085882	0.608572	0.0470227	1.42257	0.0266172	0.0385935	0.799129	0.0793569	0.335062	0.0404841	4.50492	1.5708	0.352941	0.0896533
P2	ea28	drought	0.606256	0.212863	0.120993	0.379192	0.463615	0.154749	6.02099	5.61389	0.106063	0.0312717	0.0181109	0.0656073	0.00864451	0.415523	1.8391	1.6449	0.0701215	0.00845488	0.010687	0.355027	0.275667	0.0505901	0.0873529	1.77645	0.0499282	0.102309	0.071199	0.25052	1.34443	0.0567986	0.148239	0.0686308	2.57219	0.0500322	0.0454052	0.260616	0.0952591	0.393927	0.0493092	6.35988	7.01285	0.313166	0.409802
P2	ea14	drought	6.79042	0.178068	0.212937	0.26934	0.573752	0.0494632	0.340919	0.580151	0.0827269	0.0623054	0.0207967	0.0808561	0.00305524	0.329306	0.996886	0.313709	0.098039	0.00143523	0.0140577	0.219988	0.166258	0.0856442	0.0397886	3.43783	0.0630002	0.0418537	0.0253917	0.183201	2.06408	0.0889723	0.543933	0.028726	2.19238	0.0299044	0.0312392	0.47847	0.0946338	0.288872	0.0813621	8.58311	4.51742	0.443652	0.0379304
P2	ea183	drought	1.36084	0.253754	0.126789	0.372032	0.226487	0.580553	17.1068	1.49952	0.0909678	0.339975	0.0168337	1.03419	0.0101562	0.0697095	1.01431	0.885461	0.18783	0.00166819	0.00765968	0.717226	0.20229	0.0834757	0.135231	2.66383	0.262884	0.0595192	0.0353904	0.193915	1.3991	0.0709772	0.270462	0.0147975	1.25223	0.0762299	0.0832446	0.568212	0.263249	0.316549	0.389988	17.1187	8.96001	0.388908	0.232371
P2	ea140	drought	12.4558	0.203451	0.432493	0.555458	0.546294	1.46891	0.344303	0.634965	0.0934767	0.0466089	0.0547784	0.227313	0.00844756	0.214604	1.4347	1.4507	0.0617572	0.00593618	0.0169538	0.501649	0.26734	0.0990122	0.182472	2.49796	0.095905	0.0772538	0.0311149	0.129296	0.795399	0.128314	0.295607	0.0436386	0.351294	0.081999	0.0101439	0.107974	0.0583449	0.542897	0.208591	15.4095	18.3124	0.530252	0.409731
P2	ea155	drought	7.78259	0.171973	0.258323	0.182662	0.350443	0.336867	21.8453	1.12058	0.0564161	0.371968	0.00202235	0.0456972	0.0130234	0.381366	0.496288	0.405353	0.1239	0.000478315	0.00460128	0.475083	0.0610549	0.0557939	0.0655278	2.25207	0.142028	0.0610549	0.0107707	0.278018	1.32708	0.0462709	0.733694	0.0195898	1.2102	0.0559488	0.0445401	1.05574	0.270603	0.23541	0.0627713	7.66481	4.92202	0.525313	0.145516
P2	ea179	drought	9.82699	0.18222	0.26734	0.293972	0.174192	0.115563	25.0328	0.370809	0.00436365	0.0177843	0.0160392	0.0356921	0.00355422	0.256272	0.561653	0.606572	0.128047	0.000849411	0.00119792	1.26817	0.178717	0.0300759	0.028493	1.46586	0.0336733	0.0655505	0.0141089	0.327315	1.48736	0.0357664	0.373648	0.0282962	1.17344	0.0164673	0.0144654	0.161069	0.0689049	0.240107	0.174071	10.7313	7.55667	0.439139	0.240774
P2	ea300	drought	3.42653	0.0241765	0.300565	0.361671	0.198712	0.0471614	11.5655	0.774722	0.0503714	0.186953	0.0181454	1.60631	0.00331161	0.25645	1.25071	0.645617	0.0789865	0.0186814	0.0222469	0.671635	0.231928	0.106561	0.0103355	2.87338	0.0743126	0.114447	0.0323016	0.159513	1.47095	0.0298061	0.453367	0.0309429	2.23109	0.0246845	0.0316149	0.628834	0.131465	0.363934	0.169311	6.63801	6.0116	0.621037	0.447435
P2	ea87	drought	4.65409	0.261975	0.248704	0.160262	0.424401	0.0559585	0.477145	0.580956	0.0427628	0.0529399	0.0112534	0.0126344	0.00283881	0.0249036	1.09089	0.496374	0.20229	0.00759623	0.00991274	0.450469	0.370232	0.0812493	0.0428221	3.42357	0.0419699	0.0699031	0.020186	0.405704	1.0841	0.124784	0.536444	0.0135131	1.46459	0.0373047	0.0494289	0.430325	0.213528	0.299681	0.260346	9.53677	4.23834	0.64238	0.364124
P2	ea280	drought	7.86802	0.0687737	0.638164	0.452503	0.232612	0.181243	6.89237	2.41664	0.0921418	0.0390374	0.00925212	1.61217	0.00525534	0.208338	0.835667	1.60214	0.0858523	0.00654224	0.000353256	1.10957	0.11941	0.111259	0.118257	3.57762	0.0874135	0.0974631	0.0109191	0.356754	3.33341	0.134437	0.531448	0.0314238	1.56591	0.0448733	0.0618964	0.174827	0.125347	0.484309	0.085496	4.77004	6.93069	1.10496	0.212421
P2	ea92	drought	23.4254	0.152724	0.201102	0.926588	1.24487	0.972655	53.4456	1.94127	0.0709526	0.000176139	0.000795969	0.0929114	0.0209632	1.27191	1.44693	0.70907	0.0850821	0.0076996	0.0212263	1.35754	1.53262	0.0150301	0.00745798	3.81319	0.0309268	0.0339369	0.00325529	0.0290564	4.28412	0.139178	0.0181109	0.0670788	2.28786	0.0190905	0.0138882	1.87254	0.166316	0.299993	0.756284	19.8628	18.0509	0.779705	0.245535
P2	ea22	drought	3.69225	0.0535303	0.238573	0.566246	0.208411	0.141072	0.73433	0.970298	9.98762e-05	0.0416223	0.00603053	0.130806	0.00322497	0.667343	0.97637	0.474507	0.292093	0.0149315	0.00939104	0.348324	0.0954243	0.0373823	0.0355378	1.7944	0.0330891	0.101496	0.0491216	0.208555	1.10152	0.130353	0.983161	0.0392953	2.43936	0.029411	0.0283501	0.182441	0.163176	0.299889	0.0548829	7.85439	7.10335	0.295555	0.333903
P2	ea257	drought	4.39085	0.104567	0.225078	0.313058	0.18371	0.135044	0.834799	1.11304	0.000334084	0.297199	0.0107576	0.0620038	0.00107496	0.525404	1.0811	0.683257	0.176104	0.0117801	0.00653544	0.199229	0.222442	0.0529766	0.0665001	4.31542	0.02343	0.032296	0.0334118	0.139516	0.605626	0.097025	0.277296	0.0131892	0.723718	0.0288657	0.0415646	0.644164	0.0497038	0.289473	0.157727	15.5248	11.9133	0.289272	0.373583
P2	ea54	drought	9.90736	0.0334813	0.196214	0.347118	0.129184	0.0064948	37.7263	2.06551	0.132356	0.197716	0.0213222	0.61323	0.00420844	0.132908	1.06918	0.492263	0.041507	0.000685051	0.0306175	0.24494	0.192043	0.134577	0.185887	1.68354	0.0479774	0.03838	0.0335743	0.292296	1.18386	0.0589036	0.3881	0.00848717	1.85382	0.0205816	0.031088	0.390258	0.106616	0.367674	0.0750762	1.67539	5.14261	0.440893	0.0994076
P2	ea121	drought	1.73207	0.127317	0.268594	0.616213	0.271966	0.821595	24.3948	2.33351	0.0704381	0.061875	0.0882965	2.90895	0.0148695	0.357372	1.38751	0.798575	0.0514209	0.00078094	0.0148489	0.303233	0.0387274	0.134857	0.0505726	3.54676	0.202712	0.102273	0.0635704	5.69281e-05	2.38089	0.0433898	5.69281e-05	0.03325	1.96905	0.178191	0.155448	0.0900269	0.401786	0.464741	0.129095	6.05237	6.82344	0.32885	1.09771
P2	ar245	drought	2.0871	0.123236	0.151512	0.649094	0.227746	0.0787542	10.1155	1.92186	0.058254	0.0306387	0.0172113	0.22586	0.00178174	0.323424	1.05227	0.556132	0.093655	0.00244576	0.0130799	0.487847	0.427353	0.0755984	0.0716197	2.68608	0.0750242	0.0941105	0.105514	0.13655	1.68005	0.0657667	0.563896	0.0153619	2.077	0.0362343	0.0355871	0.636177	0.114665	0.274428	0.10848	5.08237	6.46433	0.551144	0.0793569
P2	ea263	drought	3.47015	0.231487	0.350382	0.207186	0.306934	0.0474977	16.4043	1.94396	0.0922697	0.0304799	0.0084023	0.99585	0.00562083	0.2111	0.821311	0.999307	0.047828	0.00112255	0.00333523	0.206183	0.156475	0.0656983	0.0931694	2.7057	0.0118826	0.0755199	0.0147208	0.00405523	0.460413	0.0283403	0.779165	0.015701	2.01252	0.0452481	0.020603	0.134251	0.122682	0.270744	0.0562891	8.87656	11.0349	0.228141	0.197784
P2	ea7	drought	1.8823	0.136834	0.337393	0.440587	0.457708	0.0373564	0.502258	0.708333	0.0338312	0.302813	0.00941058	0.0976321	0.0031586	0.411083	1.08335	1.38367	0.186274	0.00026321	0.0201022	0.52033	0.429729	0.114586	0.0598502	2.39745	0.0228684	0.12513	0.0187951	0.129992	1.10611	0.165454	0.746131	0.00567368	2.49234	0.0318956	0.0440871	0.240399	0.101005	0.270275	0.103342	9.32756	15.4925	0.582569	0.117075
P2	ea99	drought	2.11111	0.0787269	0.149167	0.670821	0.287374	0.0621975	13.6422	1.98069	0.0494461	0.0522292	0.0239804	0.321079	0.00553194	0.358489	0.99103	0.579146	0.168989	0.000353746	0.0174093	0.93174	0.30397	0.0628475	0.0797153	2.51751	0.0620683	0.104169	0.0380226	0.165396	1.13367	0.047039	0.59791	3.35809e-05	2.32624	0.0396647	0.0263875	0.677362	0.118339	0.430475	0.214195	10.2319	6.2941	0.512989	0.0871715
P2	ea154	drought	0.681601	0.165053	0.276433	0.40388	0.43952	0.217487	11.7533	1.02172	0.0477949	0.189859	0.0162998	0.32421	0.00956513	0.223601	0.50874	0.78404	0.291992	0.0141407	0.0161985	0.293412	0.257207	0.136125	0.100064	3.13616	0.0569169	0.0625433	0.0946666	0.204192	1.87254	0.0558229	0.351598	0.132311	2.4657	0.0124561	0.0371885	0.730522	0.085496	0.228458	0.0423645	7.85167	16.1001	0.366021	0.298955
P2	ea74	drought	2.84711	0.231246	0.2087	0.506102	0.458661	0.124524	8.47081	4.39694	0.00669593	0.168813	0.0139606	0.0343273	0.00482753	0.0903395	2.2153	0.520691	0.101426	0.000184448	0.00771296	0.265448	0.250434	0.03066	0.0826123	2.1682	0.033112	0.100307	0.0168571	0.137309	1.13485	0.0485461	0.488524	0.0285078	1.07587	0.0651315	0.0311311	0.120868	0.151302	0.39379	0.111221	4.00416	1.86671	0.515306	0.173921
P2	ea112	drought	5.29085	0.166605	0.178439	0.363871	0.453288	0.0156413	20.2451	1.62507	0.106912	0.382227	0.0266726	0.19405	0.00539373	0.578946	0.931418	1.25658	0.189662	0.00249024	0.0040342	0.963596	0.337393	0.0978354	0.0276706	2.37265	0.00982382	0.0601413	0.000173053	0.276912	1.5089	0.0264516	1.03634	0.0373823	2.53942	0.0498764	0.0294314	0.61664	0.103701	0.350018	0.104278	14.256	10.6701	0.240899	0.276912
P2	ea133	drought	6.44643	0.172719	0.307253	0.0769732	0.385152	0.21711	7.37427	0.752363	0.0427628	0.0274414	0.0408223	0.249221	0.0167523	0.329534	1.52997	0.793059	0.270462	0.0244928	0.0117475	0.56	0.447668	0.0824978	0.10818	3.60126	0.167531	0.0943718	0.00500123	0.162724	1.86801	0.0622622	1.16352	0.0206245	1.43644	0.0808001	0.0484453	0.236596	0.166605	0.208122	0.0314129	6.2053	5.51936	0.527228	0.593574
P2	ea125	drought	1.60158	1.99189e-05	0.207978	0.111684	0.316329	0.198402	29.62	2.55531	0.124957	0.347118	0.026415	1.2505	0.0156521	0.0790824	0.659068	0.804687	0.177329	0.0217551	0.0354149	0.545443	0.216659	0.0615328	0.071125	3.86776	0.0998911	0.0916641	1.99189e-05	0.286082	1.60492	0.128559	1.0421	0.0249728	3.37877	0.104495	0.0583348	0.946386	0.274618	0.19032	0.0290262	13.1729	21.1781	0.430624	0.60061
P2	ea182	drought	10.1577	0.101215	0.27672	0.300097	0.567424	0.684205	4.48	0.263249	0.0369444	0.0163848	0.0100025	0.184731	0.00373287	0.316768	0.704905	0.682783	0.0355871	0.00436592	0.0579318	0.53868	0.359858	0.119617	0.0759135	2.49753	0.0771334	0.0659492	0.00902098	0.531264	1.86801	0.0589036	0.617495	0.00954857	2.40077	0.0328378	0.026178	0.680893	0.213973	0.273668	0.132356	9.39244	9.16732	0.60815	0.327258
P2	ea79	drought	7.73151	0.123429	0.201346	0.76724	0.462252	0.046031	6.89595	3.04987	0.104876	0.00870313	0.0563965	0.279273	0.0174667	0.0532435	0.993609	1.00399	0.130015	0.0282766	0.0604443	1.14373	0.159182	0.1088	0.130105	4.07204	0.04584	0.0494375	0.0582237	0.262384	1.57653	0.0493348	0.468055	0.000128829	1.19478	0.154187	0.0596948	0.250477	0.230806	0.53062	0.154937	12.3355	10.7536	0.240774	0.93936
P2	ar230	drought	0.826021	0.229609	0.274952	0.383487	0.13446	0.127737	36.9179	1.04337	1.13673e-05	0.258682	0.0295489	0.146021	0.0212742	0.221173	0.964765	0.838714	0.311704	0.0137183	0.104404	0.771774	0.33874	0.0705236	0.0299614	1.22285	0.130421	0.0636917	0.110204	1.13673e-05	1.60575	0.144912	0.765912	0.00489746	2.11587	0.0206495	0.0222701	0.78799	0.115283	0.465305	0.0509508	7.28662	3.78751	0.300461	0.136526
P2	ea153	drought	1.28187	0.0371692	0.3502	0.463374	0.642715	0.209533	14.9933	3.20261	0.109216	0.0568873	0.0253873	0.451016	0.00804468	1.11981	1.84837	0.611426	0.17377	0.035213	1.11179e-05	0.512722	0.144711	0.049011	0.0626844	3.86709	0.0251421	0.0905746	0.0356798	0.131693	1.88067	0.0696975	0.6728	0.021098	1.64405	0.0175943	0.0292028	0.184699	0.147957	0.408455	0.0422545	8.42251	11.3157	0.306562	0.397562
P2	ea2	drought	0.0678268	0.048094	0.0780207	0.378142	0.288571	0.01263	0.506628	1.07103	0.0510481	0.0313368	0.0203194	0.356754	0.00522266	0.456599	0.702709	0.481631	0.0670323	0.00518299	0.00680589	0.361985	0.361483	0.0684882	0.0731499	2.52801	0.0317082	0.0648387	0.00127349	0.141807	2.38667	0.0803811	1.12818	0.0162434	1.82893	0.0273749	0.0193034	0.165167	0.134344	0.292194	0.0510481	7.23002	3.99169	0.6685	0.302918
P2	ea215	drought	4.39694	0.259805	0.117156	0.52504	0.225391	0.0840563	4.48622	2.09	0.00693206	0.0767069	0.0254798	0.386757	0.0135506	0.384618	2.2839	0.594398	0.243585	0.023495	0.00642762	0.652251	0.807481	0.0626518	0.146047	2.65645	0.127937	0.142151	0.0895291	0.219836	1.08711	0.0565041	0.655424	0.0697579	3.5443	0.120199	0.0576514	0.0889723	0.105076	0.12154	0.161824	4.36657	6.02307	0.211173	0.383288
P2	ea218	drought	3.60938	0.104151	0.355951	0.248058	0.214455	0.195569	9.88849	0.964431	0.0454603	0.0813198	0.069288	1.79098	0.00480166	0.409164	0.928356	0.739566	0.230646	0.00242256	0.0230315	1.51231	0.293972	0.104368	0.15376	5.27712	0.115483	0.0709403	0.017637	0.140608	2.64039	0.0399891	0.0585069	0.108123	1.32386	0.0544754	0.0476543	0.868592	0.191014	0.420084	0.185405	10.9948	9.86795	0.765116	0.244304
P2	ea62	drought	2.52669	0.136432	0.104043	0.200719	0.108838	0.0566119	5.55293	1.84325	0.126767	0.363556	0.0185331	0.595945	0.00287196	0.269667	0.893321	0.711655	0.204653	0.0055023	3.1797e-05	0.85931	0.378208	0.0467221	0.0636917	2.55133	0.0254049	0.0709158	0.0304851	0.0910151	1.50238	0.0343928	0.0679798	0.0155521	2.24739	0.0456655	0.0304429	0.19281	0.122194	0.26577	0.0603396	9.28724	17.0329	0.196725	0.0608436
P2	ar170	drought	7.46038	0.262475	0.195501	0.453524	0.424327	0.107936	19.1763	2.06802	0.0647601	0.270041	0.0291421	0.189104	0.0202386	0.660326	1.57707	1.79533	0.174132	0.0416151	0.12211	0.24069	1.60798	0.080786	0.0230714	2.19657	0.187798	0.144912	0.137953	0.156719	0.997404	0.168667	0.685986	0.0120924	2.53722	0.0910151	0.0604652	0.172331	0.31322	0.881633	0.0998738	9.87137	16.6016	0.325843	0.129431
P2	ea176	drought	1.7032	0.266878	0.0997354	0.247972	0.187798	0.250738	10.4342	2.21799	0.190155	0.00855065	0.0169244	1.39886	0.00479003	0.578845	0.429357	1.69144	0.0573227	0.00635563	0.0667194	0.996022	0.131056	0.0742868	0.498356	4.65974	0.16984	0.0307611	0.0370149	0.065437	1.10057	0.0530042	0.88715	0.0249684	2.33472	0.070085	0.0495576	0.282682	0.507068	0.341333	0.160902	6.31267	5.74477	0.559903	0.185598
P2	ea45	drought	4.4038	0.105605	0.276576	0.374166	0.437923	0.101655	7.82858	0.942621	0.0429187	0.0843043	0.0158075	0.261476	0.000180934	0.0456814	0.918117	0.585098	0.217449	0.0148104	0.000493299	0.171318	0.576643	0.0812634	0.138097	3.49127	0.128136	0.0747776	0.0825121	0.25949	1.98034	0.058588	1.07531	0.0465766	1.11169	0.0732895	0.050232	0.691475	0.11342	0.452425	0.0491982	9.3486	5.68732	0.210917	0.149348
P2	ea115	drought	1.97589	0.0923656	0.333209	0.418848	0.377749	0.0718683	9.70346	0.884847	0.0404841	0.0313259	0.046023	0.0494975	0.012011	0.474836	1.03276	0.934004	0.21591	0.0141751	0.119038	0.718221	0.953629	0.0351947	0.197442	2.44443	0.0789728	0.0434199	0.0354394	0.228537	2.33189	0.0196749	0.668269	0.0824407	3.3905	0.0928149	0.0639239	0.616213	0.21696	0.452033	0.200893	2.64726	4.97777	0.223369	0.305766
P2	ea53	drought	1.9855	0.0831292	0.230926	0.439063	0.31853	0.0259252	12.7065	1.25832	2.9427e-05	0.36844	0.0103265	0.605626	0.00107795	0.377749	0.901563	0.656788	0.157946	0.0011682	0.0552263	0.838859	0.464419	0.0926863	0.08793	4.50492	0.0149937	0.0768133	0.00773974	0.260888	2.22607	0.0730233	0.125217	0.0177566	1.6341	0.0587405	0.0329061	0.538307	0.113401	0.315891	0.0279018	18.0447	18.3601	0.575345	0.158165
P2	ea59	drought	6.10609	0.0674635	0.203803	0.27419	0.187278	0.0192533	10.9302	0.439291	0.0606752	0.0238354	0.016901	1.82671	0.00163698	0.353125	1.13073	0.420521	0.124244	0.00202235	0.0582439	0.85515	0.828314	0.0806741	0.11409	2.78997	0.0556008	0.0506691	3.23752e-05	0.317153	1.56944	0.0726069	0.588148	0.00868204	2.42545	0.0626844	0.0379239	0.64316	0.133809	0.318033	0.237212	5.93501	6.12305	0.281704	0.186113
P2	ea38	drought	6.1475	0.0869904	0.133508	0.478636	0.270181	0.144186	18.6616	1.88949	0.143687	0.0321286	0.0293397	0.95	0.00245681	0.841479	1.01466	0.792235	0.105331	0.00195177	0.0444399	0.424254	0.0706092	0.0785089	0.102735	4.03901	0.07966	0.0511898	0.0919504	0.129677	2.07053	0.0239472	0.81169	0.01925	0.853818	0.0727958	0.033984	0.131306	0.0407516	0.353799	0.190122	5.62167	7.65287	0.618566	0.463615
P2	ea232	drought	0.922103	0.116791	0.21976	0.431969	0.820173	5.14083	22.7848	4.75024	0.306296	0.0219141	0.039418	1.61776	0.0157446	0.388234	2.75681	1.04102	0.0519404	0.0193704	0.0130845	0.934975	0.244685	0.112656	0.211833	3.2065	0.101672	0.0560167	0.0506954	0.193983	1.48452	0.0736077	0.245195	0.0066797	1.88165	0.0697821	0.0809963	0.169811	0.340093	0.45219	0.154856	5.3443	9.46105	0.370103	5.58284
P2	ea19	drought	4.05022	0.169929	0.295863	0.128603	0.240815	0.044718	6.94994	1.37554	0.0381281	0.364502	0.0257908	0.154534	0.00539186	0.181243	0.531448	0.377095	0.20733	0.0112028	0.0190905	0.432269	0.443806	0.161432	0.0705603	4.85005	0.0583955	0.0509773	0.029462	0.107992	1.87644	0.0516174	0.585605	0.0159312	2.30058	0.0469087	0.0258087	0.235044	0.0323745	0.216434	0.251564	6.47105	2.41999	0.36299	0.391749
P2	ea130	drought	16.778	0.285092	0.288271	0.62916	1.53315	0.0974293	2.92108	0.499827	0.0305327	0.307893	0.0242731	1.63637	0.0159921	0.332056	1.19706	1.69525	0.240232	0.0387006	0.13467	0.617067	0.825591	0.226173	0.393518	3.86776	0.286677	0.0676156	0.04758	0.00713683	2.19542	0.109842	0.731789	0.03854	1.48607	0.157836	0.155232	0.153733	0.407113	0.614506	0.0405122	10.1225	24.8729	0.175373	1.20874
P2	ar71	drought	0.517453	0.213528	0.174645	0.498097	0.227589	0.291891	0.808041	1.14037	0.0467951	0.29331	0.0398162	0.095822	0.00916595	0.355396	1.00035	0.501562	0.145239	0.0176952	0.0497038	0.500173	0.767639	0.0624351	0.0348306	3.12856	0.0769199	0.0405684	0.100656	0.578545	1.12701	0.21591	0.978403	0.0136827	2.28865	0.0196749	0.0559585	0.223989	0.114824	0.414516	0.311542	13.8182	4.05162	0.383022	0.0326336
P2	ea143	drought	1.61524	0.0873378	0.252219	0.522952	0.298076	0.0407445	9.61142	2.31298	0.00421208	0.0198015	0.0190212	0.867388	0.00897265	0.494057	1.1493	0.772041	0.121392	0.00492982	0.0564748	0.943275	0.313329	0.0559294	0.162077	1.85929	0.0535396	0.0351033	0.0531698	0.282192	1.64576	0.105021	1.16857	0.0180701	2.02897	0.0504413	0.0357169	0.169664	0.199817	0.391409	0.154937	14.9363	13.3406	0.399634	0.188515
P2	ea170	drought	5.53276	0.121919	0.209352	0.325787	0.239816	0.0583146	12.1594	1.37745	0.0435254	0.0367529	0.0221584	0.0724937	0.00198314	0.0510481	1.13288	0.968618	0.0547879	0.0125776	0.00608301	0.696889	0.431072	0.0660179	0.101743	2.68887	0.0369572	0.0315329	0.0105545	0.178996	1.56482	0.0534006	0.0927184	0.0200953	1.11188	0.0249641	0.0282815	0.0983453	0.0769999	0.28185	0.143886	7.00313	1.02314	0.511214	0.147624
P2	ea160	drought	16.5958	0.100883	0.365958	0.563212	0.472619	0.05111	17.5421	1.53981	0.107079	0.0482191	0.0333019	0.0744157	0.00674835	0.446815	0.726357	0.89425	0.0619286	0.00500557	0.0272755	0.657357	0.205292	0.106045	0.0437295	5.45943	0.0956395	0.0527293	0.0177228	0.132747	2.69213	0.140024	0.683375	1.5235e-05	1.29841	0.0534654	0.0304746	0.139927	0.221404	0.475577	0.166749	8.81371	9.80658	0.567523	0.307094
P2	ea8	drought	7.834	0.0955732	0.209315	0.138576	0.274476	0.094913	6.70274	0.784992	1.51088e-05	0.401021	0.0191004	0.271448	0.00489916	0.463535	0.990171	1.23863	0.210917	0.0305592	0.0687141	0.319913	0.267155	0.0843628	0.0826839	1.49874	0.137143	0.0483866	0.00157957	0.000108859	1.75412	0.0297442	0.365958	0.075664	1.58749	0.119555	0.0907946	0.184763	0.245663	0.447125	0.0642015	10.9644	17.3727	0.391409	0.676776
P2	ea222	drought	6.65298	0.153467	0.32828	0.290176	0.204901	0.0904961	9.80148	0.807201	1.0531e-05	0.0319509	0.036906	0.0700243	0.00595782	0.0569958	0.89751	0.551717	0.195332	0.00240458	0.0112573	1.36604	0.367547	0.0688213	0.0856739	3.96412	0.0899333	0.0650188	0.0410635	0.222982	1.36037	0.0540336	0.386355	0.0168629	0.85441	0.042748	0.0310987	0.384485	0.203063	0.151669	0.0609175	4.62034	4.56622	0.726986	0.0811649
P2	ea234	drought	7.98753	0.219113	0.156991	0.19954	0.121561	0.0163536	0.410869	0.412867	0.0229836	0.0315711	0.00653204	0.0334871	0.00192323	0.25645	1.02225	1.12955	0.319027	0.0068	0.0417162	0.836681	0.382293	0.186177	0.0198289	3.47437	0.00740518	0.0693842	0.119142	0.00821087	1.80594	0.112715	0.00489237	0.0224483	2.20496	0.0143257	0.0139436	0.197203	0.0645585	0.261476	0.157754	11.6298	14.7205	0.477228	0.0884343
P2	ea175	drought	0.0693361	0.19584	0.190485	0.342162	0.379389	0.550857	13.4987	2.93173	1.12849e-05	0.0146166	0.0306228	2.87338	0.0132832	0.303707	1.57325	1.76755	0.193412	0.017576	0.0043788	0.866187	0.265494	0.0751934	0.0557359	1.93154	0.103503	0.0527659	0.0277523	0.26734	1.52494	0.0841292	0.206863	0.0155251	1.84133	0.0360402	0.0414567	0.782276	0.265678	0.514681	0.032594	17.7009	26.2228	0.236966	0.401299
P2	ea75	drought	0.97468	0.40669	0.254899	0.334714	0.275858	0.140925	13.2507	1.1065	2.35649e-05	0.0397748	0.0319509	0.19118	0.0221277	0.419575	1.35754	0.895025	0.412939	0.0116543	0.0226868	1.39959	0.542991	0.159873	0.228141	1.88949	0.0688691	0.0866294	0.0873529	0.124395	1.05775	0.0273939	0.621144	0.0104671	1.59218	0.0491727	0.0300602	0.194387	0.133879	0.367292	0.181243	9.93831	8.69388	0.340329	0.219912
P2	ea57	drought	0.084685	0.201975	0.105568	0.510595	0.220256	0.0395343	7.11691	2.69867	0.134833	0.0215562	0.0257595	0.74963	0.00816829	0.0291018	0.866487	0.723593	0.162358	0.0115038	0.0646256	0.790178	0.573653	0.113696	0.136905	1.18038	0.0391797	0.062079	0.02437	0.283074	1.3484	0.06737	0.89518	0.0457606	3.41586	0.0415574	0.0500408	0.239691	0.114645	0.282878	0.158906	6.10186	7.3373	0.311272	0.265954
P2	ea35	drought	31.0818	0.877822	0.655651	0.852044	0.805524	0.735094	47.6697	2.85997	0.0168746	0.153361	0.0804368	0.338212	0.00401885	0.807761	3.37995	4.27226	0.178377	0.0441636	0.0772137	1.95071	2	0.230047	0.105477	7.2501	0.204476	0.109804	0.00227803	0.537375	0.373971	0.166086	1.29864	0.0509773	3.2065	0.0804368	0.0793294	2.20381	0.080103	0.188025	0.121161	4.60436	1.75564	0.186468	0.353308
P2	ea243	drought	2.49709	0.174373	0.257073	0.456046	0.739822	0.249178	8.98333	1.63269	0.00721517	0.375595	0.0505989	0.53154	0.0217212	0.493202	1.48478	0.956111	0.0739272	0.0273418	0.0426075	0.574449	0.554881	0.102114	0.0624675	3.61814	0.0734675	0.0842167	0.111279	0.407889	1.98378	0.0184179	0.363808	0.0411561	1.39112	0.0832879	0.0377142	0.648532	0.120763	0.26948	0.182916	11.3628	10.2834	0.33454	0.407042
P2	Ramses	drought	2.6081	0.27605	0.219912	0.236023	0.168171	0.204476	4.54727	1.21841	0.0288757	0.0136024	0.0109646	0.227352	0.0109798	0.96393	1.16797	0.482299	0.125347	0.0135084	0.090183	0.411225	0.126394	0.0583955	0.122343	2.5865	0.0686308	0.0849054	0.0855552	0.152196	0.978742	0.0669858	0.0259342	3.3004e-05	0.872363	0.0556297	0.0237324	0.615146	0.240315	0.575545	0.0640792	4.77334	4.02782	0.463294	0.105258
P2	ar60	drought	2.89387	0.259715	0.225156	0.55594	0.0967228	0.0963214	32.7631	2.24856	0.00198314	0.0158761	0.0277571	0.0566414	0.0069827	1.08073	0.690637	0.434974	0.215835	0.023244	0.0326902	0.700278	0.16188	0.115183	0.109272	4.31991	0.0545605	0.0550925	0.103235	0.261159	1.25006	0.042101	0.191577	0.0170392	0.950659	0.0313368	0.0327582	0.130218	0.1125	0.378929	0.170164	4.58207	3.78685	0.567228	0.108367
P2	ar61	drought	3.13779	0.145063	0.175891	0.655537	0.16491	0.0984647	24.5177	1.26817	0.0152479	0.199955	0.0161844	0.104079	0.00875152	0.822878	0.905477	0.387898	0.100883	0.0413419	0.0619716	0.286727	0.693395	0.0136567	0.0463191	1.91421	0.0934119	0.0247874	0.0635815	0.184635	0.802598	0.0411133	0.696768	0.00366683	2.46357	0.0427406	0.0202315	0.650107	0.164339	0.734966	0.0943228	7.59869	9.49883	0.349109	0.09977
P2	ar184	drought	3.40995	0.322361	0.388706	0.20715	0.272391	0.871003	42.2462	3.3167	0.00529832	0.0212816	0.0446793	0.475247	0.0071927	0.105386	0.848949	1.7408	0.0816587	0.0147387	0.0888644	0.544027	0.280049	0.0860161	0.255032	4.64201	0.209606	0.0621867	0.0821127	0.131647	1.72758	0.122491	0.0479525	0.0128397	1.02865	0.0669278	0.0643797	0.162414	0.273905	0.55816	0.220179	8.53712	7.48369	0.411724	0.167676
P2	ar267	drought	4.44213	0.280729	0.176074	0.185469	0.559128	0.104985	7.08737	2.41036	0.000105406	0.0589751	0.0601726	0.377945	0.0161676	1.05354	2.31699	1.4512	0.174615	0.0120172	0.0575217	0.680775	0.668616	0.122959	0.0640015	1.86898	0.0720055	0.0814608	0.169723	0.125282	0.642269	0.273242	0.0357293	0.000105406	1.08467	0.0144303	0.0189488	0.168083	0.243037	0.724597	0.297766	11.9692	24.2221	0.495944	0.0962713
P2	ar43	drought	3.81253	0.198712	0.199126	0.249783	0.25913	0.0144253	9.70515	0.611214	2.77289e-05	0.013905	0.0230155	0.290931	0.00258208	0.415451	0.986062	0.40888	0.0805345	0.00711831	0.136668	1.02296	0.78881	0.0902299	0.088373	2.16708	0.032034	0.0978523	0.0935415	0.256984	1.21146	0.227944	0.267711	2.77289e-05	2.68282	0.0447723	0.0243447	0.472619	0.147088	0.321692	0.24228	5.22616	8.60843	0.245833	0.0606962
P2	ar261	drought	0.542521	0.22937	0.221097	0.323929	0.178099	0.255386	0.408597	4.18942	0.0183732	0.0191269	0.0306865	0.09977	0.0041743	1.26993	1.21314	1.48839	0.0909205	0.0276371	0.0986696	0.78011	1.19478	0.111472	0.0229677	2.5381	0.0537255	0.0638022	0.0912362	0.133208	1.40712	0.1604	0.0351033	0.0136189	2.72216	0.0522926	0.0471614	0.832631	0.293565	0.668384	0.194892	0.191943	0.473603	0.368503	0.077522
P2	ar118	drought	4.12244	0.174524	0.243585	0.51925	0.219532	0.0222739	16.9651	1.15869	7.4961e-05	0.561555	0.0270074	0.0484453	0.00627791	0.428243	1.60492	0.413942	0.246302	0.0295131	0.152354	1.15469	0.365135	0.0857036	0.100725	2.33513	0.0356612	0.106986	0.0843481	0.141856	2.00764	0.135325	0.563505	0.0521749	1.28209	0.0527568	0.0500495	0.237253	0.235125	0.532739	0.127406	12.5229	18.6164	0.229967	0.180304
P2	ar288	drought	2.45717	0.368823	0.302499	0.350382	0.281655	0.0520485	0.726483	1.90528	0.0617679	0.0225145	0.0169215	0.0406106	0.00875304	0.586417	0.707597	0.492092	0.381036	0.0182621	0.0150093	0.516557	0.244855	0.109652	0.0686784	4.45369	0.0785089	0.0856146	0.0230834	0.208772	1.76052	0.0620683	0.833353	0.0127532	2.2253	0.0312934	0.0548639	0.908778	0.0958552	0.348686	0.0566414	8.33973	4.86015	0.422493	0.0928471
P2	ar165	drought	3.38112	0.176226	0.14696	0.427353	0.275954	0.235125	26.6581	3.90007	0.041507	0.0251988	0.0255506	0.0914736	0.00984427	0.502955	1.3045	0.407113	0.186274	0.0280764	0.0839981	0.512101	0.18731	0.125304	0.0067706	3.38816	0.113873	0.0658579	0.0974969	9.10173e-05	1.3904	0.0440871	0.886689	0.0178059	1.12857	0.0736842	0.0537162	0.210589	0.135138	0.269527	0.146148	5.22163	5.59253	0.296581	0.079467
P2	ar254	drought	3.10104	0.280632	0.26734	0.284352	0.26531	0.170962	25.5588	1.05464	0.0549305	0.252919	0.0233206	0.0466089	0.0119549	0.588351	0.756677	0.434597	0.222943	0.00751897	0.0372078	0.188646	0.175282	0.0541367	0.0515727	3.83373	0.0857185	0.122237	0.0973112	0.185276	1.69085	0.119887	0.891774	0.0147183	1.98446	0.054551	0.0270496	0.636287	0.166172	0.350807	0.145869	14.9156	9.88164	0.370553	0.061076
P2	ar185	drought	2.11917	0.00484765	0.192843	0.939197	0.206398	1.13721	14.6873	1.12155	0.0998911	0.304286	0.0402324	0.156204	0.000996046	0.0975645	0.926909	0.691356	0.0750242	0.00413901	0.00566582	0.391884	0.668732	0.078156	0.0676156	5.26159	0.0687022	0.060812	0.093915	5.99658e-05	2.02441	0.10566	0.847626	0.0214556	2.25558	0.0342085	0.0527568	0.21338	0.215461	0.533848	0.364629	12.5577	10.0666	0.634855	0.201032
P2	Albatros	drought	2.84465	0.174011	0.270041	0.578044	0.284057	0.205791	48.7811	2.63034	0.0684526	0.2478	0.0202947	0.161236	0.0107483	0.0754283	0.72259	1.9824	0.167618	0.00697423	0.0485714	0.649432	0.422859	0.11346	0.0608858	3.58569	0.060928	0.0954739	0.0946174	0.376377	1.69144	0.163487	1.22116	0.124503	2.88036	0.088465	0.060006	0.154454	0.110128	0.601339	0.151801	15.7497	9.93314	0.363304	0.134647
P2	ar285	drought	0.635736	0.254988	0.230766	0.50052	0.151722	0.141954	16.593	3.84904	0.088052	0.0124001	0.0237241	0.219379	0.0110524	0.554208	0.862442	0.595635	0.0921738	0.012882	5.21671e-05	0.335294	0.147573	0.0484117	0.0813621	2.04698	0.0901518	0.0635264	0.0906531	0.278838	1.39523	0.175616	0.0212484	0.0119363	1.14433	0.0639683	0.0267652	0.858268	0.0759135	0.481464	0.0836495	11.1541	7.37938	0.505751	0.185501
P2	ar98	drought	2.6491	0.186145	0.322082	0.396529	0.155771	0.154374	31.658	1.94194	0.087991	0.269153	0.0253741	0.058133	0.0142046	0.596461	1.30541	0.491921	0.179929	0.00821514	0.0628693	0.298437	0.329763	0.0721178	0.0340902	2.88486	0.113087	0.045547	0.0357355	0.449845	1.28922	0.0629565	0.0287858	0.0237241	1.04138	0.0808561	0.045547	0.640158	0.18953	0.487847	0.161041	8.55341	9.7439	0.282731	0.0990637
P2	ea162	drought	2.40244	0.0521026	0.221519	0.154481	0.209134	0.0481774	3.66929	1.68354	0.0644579	0.0355625	0.0013475	1.06992	0.0015782	0.592752	1.16514	0.227746	0.129812	0.00469877	0.0666847	0.442117	1.03778	0.0686546	0.0418247	2.29819	0.0309375	0.0676625	0.0137779	0.111995	1.72848	0.0105581	0.962261	0.0215899	1.43247	0.0422033	0.0275367	0.79471	0.206684	0.194994	0.2243	4.3575	4.94339	0.294737	0.533108
P2	ar133	drought	3.08122	0.298024	0.249049	1.07066	0.267851	0.505751	26.7877	2.13835	0.0678974	0.0200188	0.0223668	0.120116	0.00332253	1.30722	2.07268	1.09391	0.211027	0.0611926	0.0852297	0.947042	0.310034	0.228379	0.0446406	3.9765	0.119617	0.0824407	0.0835336	0.460572	2.2153	0.170933	0.26252	0.0219521	1.46459	0.0235276	0.0286464	1.41765	0.322305	0.30982	0.0445788	8.13138	8.68484	0.35172	0.133369
P2	ar1	drought	0.905006	0.238986	0.114308	0.657471	0.346517	0.604159	8.42689	3.07588	0.075363	0.0268116	0.0485966	0.0818996	0.00150815	0.0445016	0.88148	1.07252	0.184667	0.0190905	0.0810525	0.83915	0.0873529	0.0963214	0.0205033	4.6654	0.108067	0.0401071	0.202501	0.523405	1.80125	0.0415214	0.726483	0.0454366	0.970634	0.0560555	0.0265343	0.721464	0.162105	0.552865	0.282046	4.77004	9.8287	0.489032	0.0785089
P2	ar129	drought	3.76657	0.315618	0.332921	0.276481	0.235574	0.341333	16.9975	1.06751	1.47518e-05	0.0298785	0.0190806	0.123215	0.00698391	0.616533	1.18366	0.650333	0.190024	0.0311041	0.10311	0.290629	0.160902	0.0738248	0.13872	3.83506	0.0808421	0.0448499	0.0601309	1.03473	2.79191	0.109519	0.192276	0.0254049	2.52144	0.0243194	0.0368868	1.00573	0.0745447	0.51916	0.0428741	2.84071	3.95383	0.69846	0.17043
P2	ar139	drought	1.39789	0.1682	0.303601	0.5188	0.201975	0.138049	46.9239	2.9145	1.62326e-05	0.0272283	0.0489092	0.0705725	0.00554826	0.636508	1.54248	0.789631	0.252307	0.0198771	0.0970082	0.642715	0.0899489	0.0822552	0.0171369	4.76095	0.0266679	0.064402	0.0187138	0.545726	1.78169	0.162471	0.204653	0.0368102	1.10057	0.0368613	0.0207499	0.783633	0.0299822	0.356074	0.0740298	3.74834	11.87	0.216622	0.155421
P2	ea152	drought	11.255	0.303444	0.102628	0.612805	0.648645	0.0514923	6.09447	0.826164	0.117644	0.042674	0.0489516	0.593574	0.00816971	0.522861	1.39426	0.551144	0.219836	0.0209414	0.0131436	0.290679	0.193245	0.0499802	0.06563	3.03459	0.284106	0.062219	0.0383269	0.290075	1.18633	0.0318514	0.565853	0.0333424	3.82246	0.113243	0.0603919	0.196486	0.280194	0.306403	0.126	9.98318	16.3872	0.501214	0.317208
P2	Euroresa	drought	5.03328	0.254635	0.41711	0.337393	0.140876	0.0202983	2.12211	1.66036	0.1223	0.0320507	0.00861162	0.255165	0.00983745	0.706862	0.931418	1.03276	0.0651315	0.0112144	0.00405102	1.09695	0.00684137	0.00873183	0.194185	2.25871	0.0221508	0.0379304	0.0266172	0.165798	1.27235	0.052465	0.448911	0.0231395	0.972318	0.0392408	0.0300915	0.527594	0.174283	0.243248	0.0810806	0.390799	1.10458	0.539801	0.106912
P2	ar216	drought	0.850716	0.135161	0.121056	0.0806462	0.112559	0.100813	15.9088	2.04026	0.00516058	0.329591	0.0406317	0.165827	0.000137885	0.643383	0.799822	1.20978	0.145163	0.0254666	0.0538746	0.152804	0.257697	0.0957058	0.122491	3.76005	0.0187074	0.0803672	0.00437273	0.125152	0.406619	0.0504763	0.821168	0.00674835	1.16615	0.0532435	0.0388417	0.63717	0.0374666	0.303076	0.182599	15.1868	11.7107	0.289925	0.110702
P2	ar291	drought	0.15384	0.264896	0.261431	0.343052	0.131625	0.103485	48.0179	2.55354	0.0140285	0.0297803	0.0181297	0.283319	0.00203113	0.548096	1.1595	0.51925	0.113794	0.0165905	0.0363853	0.362612	0.433018	0.0720179	0.068512	4.83495	0.13495	0.0494632	0.02647	0.755498	0.37126	0.0802976	1.02562	0.0458638	0.845279	0.100168	0.0636145	0.800237	0.268408	0.51925	0.071273	16.7896	12.8661	0.414516	0.0987894
P2	Desiree	drought	0.092606	0.101479	0.190551	0.831766	0.415307	0.185084	8.24918	0.491836	0.144511	0.359546	0.0360027	0.466921	0.00506666	1.33445	0.777142	1.04048	0.24019	0.0369893	0.0603815	0.922902	0.310626	0.0896377	0.144511	2.01705	0.400049	0.0745964	0.0824835	0.368121	1.52124	0.1494	4.78743	0.0373241	3.04671	0.534866	0.316494	0.577243	0.148368	0.469192	0.396461	7.25135	7.37299	0.387227	0.272863
P2	ea145	drought	2.19314	0.19065	0.120575	0.441351	0.306509	0.336342	34.4158	1.64148	0.242995	0.0184274	0.0342679	0.905634	0.00421574	0.981459	0.918276	1.06585	0.134437	0.00469389	0.0565629	0.434974	0.142497	0.118339	0.0441024	3.75028	0.00344806	0.0745835	0.0153141	0.288172	1.5966	0.0163338	0.112111	0.0502407	1.59881	0.0343868	0.0172053	0.657471	0.155717	0.345798	0.14896	6.30283	3.04196	0.445655	0.256317
P2	ea167	drought	4.96829	0.159182	0.23484	0.194084	0.573057	0.132104	16.2093	1.31017	0.0849495	0.353983	0.0255905	0.536909	0.00340472	0.455256	1.03294	1.0583	0.256628	0.0197466	0.0145358	0.517543	0.0917435	0.144862	0.132288	3.38639	0.152592	0.0478197	0.113735	0.218507	1.56998	0.0569465	0.258234	0.0232399	1.10631	0.0361152	0.0600268	0.264575	0.176624	0.612911	0.0963715	10.1877	7.64094	0.502345	0.289523
P2	ea207	drought	2.8481	0.0304376	0.243501	0.38582	0.456283	0.404721	12.987	1.06807	1.54611e-05	0.0236175	0.00813862	0.0322401	0.00814991	0.324885	0.528143	0.653836	0.0707562	0.0132212	0.00720893	0.269807	0.160985	0.0975307	0.0642571	1.68063	0.0334002	0.0458797	0.0908733	0.108367	1.4103	0.0322625	0.597496	0.00317947	1.50943	0.0265527	0.0234056	0.590496	0.10097	0.376573	0.125	15.6925	10.084	0.386623	0.132127
P2	ea279	drought	2.7198	0.238738	0.160706	0.274999	0.210589	0.0712236	20.6132	1.7783	0.0572929	0.277489	0.00897732	0.331826	0.0122125	0.342577	0.839441	1.08561	0.177821	0.00640982	0.0067894	1.19458	0.44273	0.0468275	0.100865	3.52226	0.0368677	0.0562696	0.0633944	0.149944	0.923062	0.013327	0.985891	0.0266172	2.01461	0.0330433	0.013327	0.134857	0.0712236	0.237582	0.316549	17.6	9.69674	0.184475	0.214418
P2	ea296	drought	5.15867	0.283811	0.135842	0.43952	0.888843	0.0495834	4.94167	1.85832	0.000261845	0.0417523	0.0280666	0.569987	0.0104453	0.273573	1.22603	0.75054	0.138216	0.00369298	0.076468	1.33237	0.652025	0.143786	0.0395823	3.26708	0.0741197	0.0607488	0.00483925	0.158879	1.22179	0.0900581	1.36415	0.0297493	2.01252	0.0164588	0.016677	0.735094	0.098073	0.279709	0.198196	15.9226	15.3057	0.499307	0.182631
P2	ea208	drought	2.85799	0.138216	0.161993	0.458184	0.448133	0.559031	0.61132	1.05629	0.0647489	0.00407778	0.0282423	1.27633	0.00491702	0.035872	1.08824	0.666649	0.230047	0.0122506	0.0566021	0.797192	0.794434	0.120742	0.10125	3.65533	0.102238	0.0510835	0.00885679	2.20326e-05	0.911933	0.119576	1.82387	0.0348669	2.68701	0.0822979	0.0621975	0.102309	0.0720429	0.303338	0.0541836	15.8675	18.7394	0.390393	0.19291
P2	ea85	drought	5.8377	0.299059	0.228743	0.157486	0.32926	0.313362	0.466193	1.65795	0.00584168	0.0389536	0.0891575	2.14875	0.0130754	0.0573128	0.888719	0.76631	0.144716	0.00391004	0.0217853	0.223818	0.220202	0.148878	0.494657	5.2554	0.465096	0.100537	3.43412e-05	0.324232	1.61978	0.0477618	0.801459	0.00904415	2.10731	0.163018	0.0904084	0.408668	0.5982	0.38767	0.202094	11.2918	11.7639	0.682074	0.197729
P2	ea252	drought	12.1236	0.0786042	0.19368	0.358178	0.528784	1.2006	13.3313	0.79595	0.0804229	0.0266957	0.0571442	2.42293	0.0148206	0.815496	0.876454	1.52917	0.233703	0.0253785	0.0185267	0.226369	0.390326	0.0818287	0.141684	3.33515	0.0759266	0.0542118	0.0599436	0.252394	1.36865	0.0251683	0.705027	0.0157528	1.06788	0.087096	0.0539494	0.732931	0.224339	0.447745	0.026956	17.9355	15.9529	0.394405	0.443421
P2	ea47	drought	3.08335	0.00340177	0.255696	0.278452	0.174041	0.0873832	9.6031	1.41372	0.240232	0.256406	0.0426444	0.134204	0.00709737	0.743549	0.574947	0.57415	0.133185	0.00884759	0.00345404	0.450469	0.12281	0.0371241	0.151407	2.1622	0.0530501	0.071719	0.0716197	0.150465	1.31085	0.0488499	0.883009	0.0465363	1.50681	0.0357355	0.0259073	0.651348	0.096088	0.271966	0.0897154	4.49556	3.42119	0.73739	0.0612774
P2	ea17	drought	2.34933	0.174979	0.261929	0.548761	0.281313	0.184443	20.3682	2.4593	0.0964717	0.0275892	0.0218269	0.302971	0.00847982	0.517005	1.12292	0.839295	0.0715577	0.0168425	0.0228486	0.66908	0.176562	0.0998738	0.0645361	4.40228	0.0683578	0.0526016	0.0663965	0.391545	1.19024	0.0541554	0.489456	0.0395617	0.586926	0.0104038	0.0263738	0.956774	0.171615	0.329477	0.0944209	10.9986	11.2375	0.364313	0.248661
P2	ea30	drought	3.40345	0.168404	0.235207	0.167009	0.595016	0.113047	33.3127	2.12138	5.03726e-05	0.0564454	0.0384466	1.50316	0.00316188	0.559419	0.985549	0.710054	0.170046	0.0244334	0.0527019	0.72749	0.336808	0.143091	0.170755	2.31338	0.0846116	0.0612562	0.0761506	0.134158	1.27899	0.122512	0.549427	0.0209922	2.00694	0.0604967	0.0332616	0.955283	0.312516	0.414372	0.0378648	10.0491	7.96128	0.494143	0.278355
P2	ea24	drought	8.58311	0.0883577	0.21427	0.28	0.615359	0.40374	21.3698	0.882397	0.000637406	0.0260333	0.0535674	0.121708	0.0165102	0.569	0.79471	1.09089	0.253226	0.0374342	9.4157e-06	0.65497	0.324322	0.0943718	0.221519	3.88119	0.110913	0.0908418	0.0733784	0.420303	1.97726	0.0557262	0.724722	0.0168571	3.17004	0.0835915	0.0402603	0.186403	0.218318	0.440282	0.114665	13.329	11.8968	0.478138	0.305342
P2	Desiree	drought	0.236391	0.100778	0.241359	1.14492	0.240357	0.576044	15.63	1.72578	0.34228	0.365578	0.0289208	0.687413	0.0178275	4.72479	0.855743	1.71743	0.212017	0.0312554	0.0581229	1.14017	0.195366	0.137381	0.208519	2.07952	0.524586	0.0604234	0.147957	0.437165	2.27876	0.176685	3.95109	0.051412	3.99792	0.77499	0.576443	0.976878	0.33085	0.718595	0.741362	10.7276	4.87787	0.727616	0.298386
P2	Euroresa	drought	6.59558	0.241903	0.28	0.488185	0.319857	0.102202	1.09013	1.89277	0.114665	0.0352679	0.0263418	0.450781	0.00507105	0.975017	1.06106	1.21293	0.111607	0.0149005	0.0165216	1.06918	0.0584967	0.0603501	0.137309	1.87449	0.0928792	0.0362092	0.0167059	0.263067	0.952308	0.0233166	0.963596	0.0115537	1.03276	0.0630002	0.0348548	1.15629	0.172002	0.246815	0.170341	0.303864	1.46866	0.766044	0.232049
P2	Ramses	drought	4.53232	0.281704	0.232814	0.285834	0.251608	0.298386	8.76801	1.65433	0.0441406	0.0305486	0.0229757	0.228023	0.0151058	0.98572	1.47657	0.422274	0.125022	0.0373241	0.0929275	0.510949	1.90165	2.0447e-05	0.0876106	1.67859	0.0898243	0.065437	0.104767	0.120596	1.4008	0.121182	0.0162462	0.00621621	1.03976	0.0685476	0.0441406	0.74963	0.156177	0.523859	0.102255	4.97001	6.01369	0.331539	0.176685
P2	Albatros	drought	1.90759	0.158302	0.258771	0.299318	0.191544	0.22465	4.61314	1.3303	0.0650977	0.177729	0.0278873	0.127339	0.0155575	0.0894825	0.98265	1.43769	0.286926	0.00843585	0.0487907	0.414301	0.297044	0.0788224	0.089731	3.18159	0.0864344	0.0792058	0.095507	0.376507	1.5919	0.111009	0.713384	0.0543246	2.66429	0.0478861	0.0504413	0.189826	0.214307	0.511126	0.127163	16.0416	13.6209	0.406619	0.141881
P2	ea132	drought	3.66802	0.0951271	0.141218	0.34748	0.656106	0.0553989	0.541112	1.98069	0.116791	0.0304799	0.0189193	0.860949	0.00668897	0.622006	1.15269	0.669428	0.106801	0.00267175	0.00296244	0.785673	0.336109	0.101743	0.163346	1.99032	0.085496	0.0222662	0.0484285	0.13556	1.69349	0.00811609	0.209933	0.0357726	1.78262	0.0553989	0.0252775	0.717972	0.119328	0.350139	0.0475306	17.9635	14.7536	0.425432	0.130218
P2	ea71	drought	7.20376	0.073697	0.353002	0.304339	0.383089	0.0612032	14.6797	0.589576	0.0542118	0.0334407	0.0228882	0.127339	0.00975765	0.552004	0.836681	0.263112	0.245152	0.0148206	0.00513205	0.597806	0.177606	0.117909	0.0852445	3.06683	0.118812	0.0447103	0.0486219	0.337919	1.45574	0.165482	1.29661	0.0215936	0.986062	0.0502668	0.0149134	0.238449	0.0860161	0.382028	0.143066	14.1306	10.6424	0.650107	0.144862
P3	ea2	control	6.26581	0.0964216	0.22633	2.36117	2.18631	0.0887875	0.0297803	0.219836	0.107061	0.00299029	0.0117638	3.05358	0.00245425	0.0919186	0.803572	1.25397	0.0217401	0.0314347	3.18466e-05	0.308106	3.71793	0.125391	0.0727706	5.89095	0.0780477	0.0267837	0.000243549	0.0340666	1.73809	0.0352924	0.0815314	0.0538653	2.60539	0.0348065	0.022013	0.41711	0.222288	0.834799	0.135044	2.33999	8.13138	0.530528	2.96596
P3	ea6	control	6.25821	0.0350304	0.443729	1.16777	1.53874	0.421543	0.0297442	0.306031	2.56933e-05	0.29438	0.0116765	0.271072	0.00182454	0.11009	4.2923	0.183742	0.141979	0.0274082	0.0165934	0.480547	4.24496	0.291739	0.0560458	2.53459	0.065369	0.0364927	0.0214296	0.189038	3.39344	0.0412847	0.00803632	0.0158844	0.738029	0.0186039	0.00476519	0.607413	0.12446	0.589168	0.103503	8.26921	4.49945	0.822878	0.396323
P3	ea7	control	3.0962	0.410513	0.396255	3.62379	3.04301	0.0813057	0.0335045	0.25235	0.0948308	0.37436	0.0196068	0.469924	0.0121618	0.104278	4.4707	2.59098	0.140389	0.0104345	0.0269327	0.48113	5.38333	0.0842897	0.0933957	5.67453	0.0588628	0.0590262	0.0438737	0.0733784	2.54118	0.115703	0.456125	0.0362092	2.02722	0.0637469	0.00873789	0.879344	0.143936	0.731789	0.0724686	3.69481	8.22776	0.935299	0.819321
P3	ea8	control	9.10715	0.155286	0.278355	0.842063	7.43329	0.0295848	16.7142	0.238986	2.16541e-05	0.363745	0.0152399	0.619854	0.00449956	0.096188	3.41764	1.06733	0.330564	0.0412632	0.0511898	0.209642	1.87644	0.212863	0.091252	2.23923	0.123879	0.0160198	0.000255392	2.16541e-05	3.78948	0.0203758	0.365008	0.0702674	1.00696	0.0456893	0.0319066	0.272061	0.255253	0.483638	0.121751	13.1501	5.03154	1.05922	0.429283
P3	ea14	control	24.6284	0.175221	0.335701	1.2305	3.39462	0.00885219	0.0172322	0.101408	0.225196	0.0411276	0.00968689	0.323817	0.000509105	0.0695527	2.78611	0.365324	0.0260288	0.00521633	0.00954691	0.259041	1.06751	0.102682	0.100988	8.53416	0.0428147	0.0474072	0.0299199	0.232169	3.09781	0.020337	0.533755	0.0231515	1.49304	0.0687856	0.0247788	0.576044	0.114884	0.373001	0.0905118	4.56068	2.6158	0.531909	0.0671369
P3	ea17	control	11.0886	0.260075	0.439825	4.7338	2.36854	0.343409	16.6679	0.445655	0.0989607	0.00830387	0.00835005	2.80305	0.00240625	0.0862698	4.99678	0.752623	7.28859e-05	0.0888798	0.0490025	0.789494	12.0503	0.166547	0.0405825	8.40356	0.0842605	0.0392272	0.0381546	0.292194	1.69114	0.0879605	0.229569	0.187765	0.918276	0.0464235	0.0547879	0.75419	0.122767	0.495858	0.0937524	4.3289	14.6314	0.220217	2.71697
P3	ea19	control	29.1869	0.288821	0.361045	3.5046	4.48233	9.61475	12.3827	0.526407	0.107042	0.436257	0.0327639	9.22309	0.000468797	0.0732133	6.80809	0.674201	0.0730106	0.124158	0.0387207	0.231848	8.64131	0.238531	0.0784681	7.01892	0.214084	0.0596742	0.0291421	0.0519134	2.89036	0.00729564	0.218583	0.0187138	1.99204	0.15596	0.0740298	0.415307	0.182662	1.04265	0.150648	1.15049	2.23341	0.470821	13.0163
P3	ea20	control	25.8752	0.0751804	0.380376	0.961594	3.05569	0.0125211	56.5126	0.240732	0.162386	0.500173	0.0236093	0.236432	0.00717652	0.0258534	2.82549	2.72168	0.014363	0.00500817	0.0789181	0.779975	1.19375	0.169282	0.182062	4.30049	0.103127	0.0509244	0.00144321	0.240399	5.60417	0.062565	0.30982	0.0432397	1.33746	0.0546551	0.0330433	0.706862	0.239567	0.515306	0.199091	8.48844	17.2019	0.495687	0.132632
P3	ea22	control	9.2487	0.188842	0.466597	1.83814	7.46038	0.0288607	0.017964	0.490135	4.31359e-05	0.016761	0.00979492	0.410158	0.001498	0.0682158	3.66611	0.581258	0.108536	0.0527111	0.017328	0.471801	1.71505	0.143016	0.0141334	2.47298	0.0697942	0.0331063	0.0585272	0.25994	2.83677	0.0332673	0.439291	0.0547214	1.30609	0.0348005	0.0181015	0.289824	0.178903	0.584085	0.0539307	6.01369	5.16672	0.34923	0.278597
P3	ea24	control	8.82441	0.150048	0.203133	1.49952	3.33688	0.105367	16.6852	0.24511	0.00733748	0.0111679	0.0207967	0.855892	0.000670024	0.0905903	4.13676	0.521414	0.129453	0.0635704	4.78706e-05	0.439063	4.52056	0.107731	0.207546	8.08641	0.0451072	0.0442708	0.0104128	0.119866	2.33836	0.0785906	0.339269	0.0106981	1.99792	0.14534	0.0344465	0.269527	0.21132	0.717723	0.0859416	2.94343	10.1718	0.829032	1.41177
P3	ea28	control	15.6409	0.286628	0.241024	3.67629	9.28081	0.429357	28.7651	0.278018	0.181652	0.000169697	0.0329689	0.746519	0.00360509	0.126153	5.30095	1.34934	0.000169697	0.0164274	0.0350425	0.849832	5.95149	0.129431	0.141439	6.14005	0.0297545	0.0334755	0.0461108	0.454153	3.82179	0.14878	0.0562989	0.140073	2.19657	0.00208209	0.018662	0.465305	0.111279	0.763791	0.114487	12.4515	14.7869	0.828889	3.25183
P3	ea30	control	3.39462	0.193211	0.188842	1.06382	2.8016	0.0134267	14.2437	0.135208	2.01515e-05	0.0108908	0.0375316	2.3904	0.000961284	0.218886	3.07215	0.632988	0.113224	0.0530777	0.0335917	0.339445	3.07002	0.0679798	0.0480024	2.76111	0.0978184	0.0624675	0.0305063	0.0598813	1.91487	0.0745447	0.288022	0.0223629	1.56727	0.135395	0.0310826	0.632111	0.178655	0.44666	0.0181391	1.09981	3.75354	0.483722	0.552961
P3	ea35	control	12.7154	0.278259	0.353431	1.19127	0.989314	0.0965553	20.2872	0.0711743	2.95701e-05	0.0205959	0.0212043	0.480131	0.000622128	0.131169	2.13243	1.93522	0.00887831	0.0362092	0.00208245	0.40374	2.55	0.0917276	0.0730233	6.17954	0.0813621	0.04758	0.000405362	0.20215	1.25745	0.0250595	0.431819	0.0751804	0.843523	0.0875044	0.0381943	0.632659	0.18718	0.543556	0.0614902	3.49308	5.60417	0.417689	1.10305
P3	ea38	control	8.34406	0.141194	0.187342	1.0979	3.85238	0.0383601	30.6274	0.326182	0.140803	0.0463191	0.0353475	1.59853	0.0185267	0.408314	1.44568	0.776334	0.171437	0.00516058	0.0666963	0.120721	0.157317	0.186953	0.230167	5.69916	0.228102	0.0522563	0.0405473	0.128938	4.10889	0.061076	0.824019	0.0102712	0.786626	0.0762431	0.05871	0.233056	0.302656	0.541769	0.335818	5.35078	9.16256	1.02438	0.358924
P3	ea43	control	8.31231	0.0294059	0.37716	3.38522	3.69161	0.124676	0.0056845	0.227076	0.201975	8.48486e-05	0.0236052	1.97691	0.00900692	0.143612	3.24957	2.03108	8.48486e-05	0.0716569	0.024796	0.44204	4.29676	0.100221	0.13215	6.25171	0.0535582	0.0575616	0.0400584	0.146021	3.44917	0.0492153	0.0934443	0.0116805	0.976201	0.0354825	0.0128352	0.710177	0.0725566	0.412724	0.0784137	4.34468	7.40372	0.549903	0.951483
P3	ea45	control	15.2	0.124395	0.551335	0.936272	7.70076	0.213899	25.0545	0.548286	0.177637	0.0544849	0.0625867	4.25748	0.000490656	0.0258266	5.61389	0.836826	0.108668	0.102593	0.0234219	0.541863	3.69609	0.262429	0.396667	4.51899	0.35233	0.022813	0.0984135	0.336342	4.09255	0.0910624	0.469436	0.0554757	1.03097	0.12091	0.1009	0.475989	0.227352	0.61005	0.0875955	7.57896	7.72214	0.558644	1.30315
P3	ea47	control	6.31157	3.46208e-05	0.20166	0.972655	3.06524	0.290982	7.18008	0.253139	0.15811	0.422493	0.0258445	0.329877	0.00641649	0.224222	3.07375	0.710054	0.128514	0.0130482	0.000878299	0.354044	3.62505	0.101743	0.100621	3.4011	0.0417234	0.0402184	0.0131026	0.0389563	2.42671	0.0606647	0.457867	0.0446561	2.38502	0.0601205	0.00783419	0.63244	0.120826	0.924023	0.073353	1.24747	5.24157	0.791686	0.455967
P3	ea53	control	22.9831	0.105294	0.394063	4.96399	7.84895	0.0303218	27.0115	0.413942	6.6721e-05	1.00173	0.00574889	2.63627	0.00436894	0.131533	5.78173	1.16595	0.0744544	0.00952213	0.0635704	0.661815	5.96491	0.122216	0.0839981	6.98132	0.0576514	0.0287658	0.0308732	0.590701	4.34242	0.0984476	0.261249	0.0763885	0.904066	0.0450447	0.017319	0.55038	0.145743	0.745614	0.0677564	12.1215	7.95852	0.921145	0.10435
P3	ea54	control	17.3787	0.0187528	0.3588	3.46115	0.974849	0.00581603	34.8057	0.141243	0.0766405	0.623841	0.016416	1.71267	0.00215104	0.0687856	4.49478	1.18941	0.0199738	0.00961332	0.0130324	0.561458	4.63397	0.110357	0.0562599	2.60675	0.016901	0.0568873	0.0602143	0.384552	2.43387	0.109747	0.426687	0.0191203	2.08096	0.0359279	0.00397522	0.632111	0.118935	0.454468	0.209098	4.38401	5.80884	0.617816	0.170312
P3	ea55	control	32.8939	0.332114	0.250651	1.88394	3.72373	0.0137707	37.5763	0.0774683	0.205577	0.00814285	0.00577786	7.24382	0.0146267	0.0400168	4.09468	0.773112	0.000103919	0.0452402	0.000103919	0.404371	6.54208	0.107824	0.0359155	5.24067	0.0486893	0.0266033	0.00177958	0.162865	2.07304	0.0784953	0.253446	0.0154179	0.932225	0.0222315	0.0141677	0.227786	0.132747	0.55392	0.221557	9.53181	9.79299	0.860204	0.592855
P3	ea59	control	6.6807	0.103881	0.286181	1.22264	1.08975	0.00570325	21.0245	0.0712977	0.0799366	0.0168863	0.0375772	2.45717	0.00682952	0.186339	1.51572	1.17772	0.0890031	0.00664277	0.00431328	0.350382	1.72309	0.0820701	0.0412061	4.12959	0.0822409	0.0574719	6.6556e-06	0.208483	2.2253	0.0921418	0.586824	0.0151977	1.98618	0.060371	0.0169567	0.539614	0.160985	0.482634	0.132954	3.06312	7.6211	0.424842	0.154213
P3	ea62	control	7.17759	0.335294	0.223834	2.67122	2.14875	0.0911572	10.9701	0.247328	0.109008	0.511391	0.0224444	2.55531	0.0038325	0.130534	4.3304	1.12	0.0947651	0.0194984	0.00474788	0.437241	8.9538	0.0315876	0.0606436	5.07181	0.0403161	0.0236421	0.058254	0.141954	0.521414	0.0327696	0.171526	0.116266	1.94194	0.0675219	0.0146141	0.338799	0.133647	0.351964	0.0638354	4.0883	15.1947	0.356136	0.192576
P3	ea64	control	10.883	0.114387	0.658383	2.13169	4.92458	1.08222	18.4558	0.252263	1.6196e-05	0.00952543	0.0204749	0.748461	0.000215205	0.135466	2.27995	1.52098	0.00668897	0.035872	0.0221738	0.394747	2.40161	0.143587	0.110798	3.93674	0.0739657	0.0209777	0.0351581	0.293006	2.4402	0.0103732	0.5544	0.0386604	1.22859	0.0209051	0.0212705	0.783497	0.282046	0.515842	0.101321	7.88439	9.97972	0.628942	0.495171
P3	ea66	control	41.1409	0.00010085	0.870249	1.9312	2.76351	0.630033	35.8152	0.0942411	0.0633505	0.39461	0.00978983	3.01363	0.0104998	0.0553797	4.57414	0.623949	0.00010085	0.0436916	0.0697579	0.467002	6.37091	0.240399	0.00010085	4.65732	0.0396785	0.0236913	0.0249209	0.276145	2.19695	0.110223	0.169165	0.0586592	0.922423	0.068607	0.00010085	0.958267	0.0854663	0.285884	0.230766	4.3214	4.71252	0.606467	0.573355
P3	ea71	control	47.5542	0.145239	0.570975	4.16553	8.08641	0.0114263	27.579	0.167415	0.0837655	0.0421448	0.00508161	0.222288	0.00317836	0.0828991	5.45848	0.723718	0.0284289	0.0474154	0.0142341	0.504351	8.32529	0.200893	0.0340902	6.19241	0.172241	0.0618321	0.0405122	0.392972	3.16345	0.1174	0.690877	0.0519944	1.40104	0.0637028	0.0254798	0.36844	0.128559	0.582569	0.52796	3.49066	4.20032	0.792509	0.506453
P3	ea72	control	8.68183	0.300409	0.435275	0.971307	8.16244	0.593368	0.0203476	0.28068	0.000102152	0.0438585	0.0256126	0.633317	0.00313352	0.0854367	4.02224	0.315563	0.0057072	0.0126563	0.0204041	0.402483	1.72668	0.192509	0.0573923	2.42839	0.156692	0.0583146	0.0662011	0.202361	2.98349	0.0937524	0.462332	0.0103876	0.547147	0.100203	0.0184914	0.266462	0.296273	0.408668	0.306296	6.15176	6.7365	1.26576	1.18263
P3	ea74	control	16.6766	0.222635	0.278886	2.26852	4.34017	0.095507	15.0506	0.179711	1.71047e-05	0.238449	0.0119881	0.41201	0.00189676	0.0991495	5.0237	0.741619	0.101093	0.00421208	1.71047e-05	0.608256	3.69289	0.0637138	0.102008	4.30123	0.0421521	0.0363664	0.0169068	0.0292534	0.618888	0.048019	0.621467	0.0335568	1.27699	0.0251334	0.0336034	0.23225	0.108198	0.789904	0.104151	4.98554	15.7551	1.20811	1.53129
P3	ea75	control	15.5033	0.215611	0.460572	3.03248	4.67997	0.056661	28.5714	0.219227	5.19866e-05	0.00281529	0.00143523	0.742005	0.00216188	0.170223	4.20032	1.30812	0.0582136	0.013485	0.0110141	0.382227	6.9379	0.0903395	0.106838	3.86508	0.0662241	0.046279	0.036613	0.0714709	1.86284	0.0768666	0.637059	0.176226	2.36936	0.0307025	0.0121871	0.308748	0.101286	0.637501	0.131533	13.6753	16.5356	0.771908	0.818186
P3	ea78	control	15.229	0.0351033	0.388436	2.86146	2.61489	0.370039	19.2095	0.170962	0.129386	0.00770361	0.0319897	0.531356	0.00147379	0.0168017	5.0762	1.67336	0.125065	0.0112475	0.0231114	0.137714	5.50121	0.0709895	0.0361653	4.86942	0.0655959	0.0715329	0.0461908	0.0888644	1.51861	0.0217891	0.131374	0.0854219	1.4081	0.0606541	0.0279066	0.631892	0.0660064	0.666072	0.103145	2.8123	13.4241	1.10938	0.977894
P3	ea79	control	23.2313	0.124223	0.268874	5.70806	2.22684	0.0784001	30.0023	0.207043	0.149374	0.0113592	0.0398576	1.53794	0.00822938	0.0777507	2.64634	0.547526	0.0106722	0.0455944	0.0740683	0.468461	4.34092	0.0906217	0.186727	7.45909	0.203204	0.0624567	0.0744802	0.355519	4.60117	0.106579	0.16233	0.0166193	1.11342	0.0834468	0.0719431	0.307147	0.286578	0.607097	0.176409	13.0864	25.652	0.50698	2.59009
P3	ea85	control	9.62642	0.144086	0.312083	1.264	1.15589	0.11793	0.0336092	0.169693	0.000531368	0.00521181	0.0228922	4.30795	0.00687702	0.0316643	2.53678	0.857971	0.0177628	0.00714921	1.89427e-05	0.357744	2.2253	0.0848466	0.0829853	4.4168	0.110951	0.0329632	0.00115411	0.144386	1.31859	0.0418682	0.37579	0.00815556	1.71	0.149581	0.0451854	0.250347	0.159431	0.351355	0.0742739	3.13616	11.7697	0.547526	0.495515
P3	ea87	control	12.445	0.283712	0.246302	1.3027	1.75869	0.0691321	0.0190311	0.136361	0.0875044	0.0145837	0.0494632	0.0862997	0.00519558	0.0278631	3.15251	0.234149	0.170223	0.0513141	0.0362092	0.226173	2.87488	0.0959549	0.0583752	3.24563	0.112305	0.0318956	0.025586	0.145743	0.714745	0.054693	0.299473	0.0288057	0.960928	0.0870206	0.027594	0.16511	0.219684	0.450469	0.140681	1.73688	3.02828	0.371775	0.819321
P3	ea92	control	32.2058	0.490135	0.401995	4.46683	2.5531	0.208953	14.2042	0.103181	0.11252	0.00916436	0.0338723	0.784176	0.00500384	0.215872	4.26117	1.44518	0.00492811	0.157372	0.0247788	0.549522	7.55929	0.0297338	0.0294671	5.79677	0.0598813	0.0482693	0.0013077	4.34059e-05	3.70956	0.0368357	0.203098	0.0978862	1.70084	0.0897621	0.0389091	1.04265	0.156285	0.58449	0.115683	2.13206	3.47076	0.914624	2.91855
P3	ea99	control	7.70076	0.0886338	0.340801	6.27232	4.96571	0.021109	43.0518	0.540363	0.175312	0.0196136	0.0153141	3.2065	0.0118497	0.13167	2.67957	0.732043	0.0314892	0.000190358	3.0965e-05	0.460732	3.52348	0.10083	0.0938825	5.12304	0.0507306	0.0490365	0.105697	0.205898	3.63259	0.0490025	0.643495	0.0148129	1.53794	0.0567199	0.0144179	0.427501	0.151669	0.45755	0.214195	10.7629	6.08392	1.25353	0.0757295
P3	ea111	control	50.4926	0.220676	0.396392	6.62537	6.13473	0.133139	96.3358	0.504526	0.000167448	0.971981	0.036906	0.595016	0.0122932	0.0818428	9.03172	3.82909	0.216284	0.0230195	0.0326449	0.549808	12.2695	0.105039	0.170992	9.33079	0.000167448	0.0321286	0.0582742	0.241987	3.49671	0.000167448	0.711532	0.186856	2.15248	0.0039171	0.0270168	0.568015	0.147829	0.785673	0.113519	7.63697	13.7943	0.842063	1.30044
P3	ea112	control	17.858	0.208266	0.311542	2.75013	2.53239	0.100099	38.8408	0.000563421	0.120449	0.466355	0.0169274	0.580151	0.000559917	0.0543906	3.76983	1.99654	0.0750762	0.0025567	0.00566582	0.478802	4.41833	0.0905275	0.05283	4.95711	0.040964	0.0721178	2.57066e-05	0.169399	1.46256	0.00718647	0.492604	0.139033	1.38463	0.0297596	0.0175608	0.720215	0.148291	0.556518	0.0449199	5.69423	10.4071	0.487847	1.96769
P3	ea113	control	20.3259	0.12313	0.274381	2.12174	6.20422	0.0577214	18.2175	0.382956	0.10682	0.0122953	0.0315602	0.843377	0.0231997	0.125891	3.36417	1.19935	0.0166914	0.0360027	0.0128441	0.449144	1.9162	0.122704	0.215573	6.08075	0.119348	0.0547214	0.0287608	0.262839	2.83677	0.0147132	0.548381	0.052347	0.968115	0.0612244	0.0302536	0.435351	0.409022	0.596771	0.136905	11.0062	7.95163	1.15449	1.12447
P3	ea115	control	8.70443	0.0448655	0.168025	1.33584	2.30178	0.0313966	7.03597	0.151643	0.115803	0.00883074	0.0307078	0.276002	0.0081598	0.123429	2.93579	1.08579	0.096238	0.058143	0.0313748	0.286528	5.22253	0.069288	0.101373	4.54963	0.0853627	0.0467383	0.025626	0.12114	2.88736	0.0177474	0.2692	0.0285721	2.25754	0.0606121	0.027733	0.547431	0.208736	0.777411	0.0636255	1.11477	2.29382	0.328223	1.42282
P3	ea121	control	5.4689	0.0927345	0.360045	0.941642	4.25527	0.0299614	41.1337	0.506365	0.141047	0.0393976	0.0895136	2.94905	0.0217363	0.228181	3.64584	0.698945	0.00652526	0.0135295	0.0167262	0.287822	0.344422	0.179275	0.0786314	3.99238	0.187667	0.0608858	0.0930565	1.23276e-05	4.83076	0.107861	1.23276e-05	0.052202	1.61133	0.1297	0.0568085	0.273431	0.611426	0.676073	0.262293	4.79407	6.6726	0.706739	1.02048
P3	ea125	control	9.59146	0.0493006	0.427427	1.37435	3.2824	4.09184	47.2011	0.37703	0.079812	0.459377	0.0161396	1.99412	0.00590335	0.0209886	4.94082	0.51148	0.0800891	0.0271435	0.0579017	0.288922	1.71683	0.172869	0.0235644	5.47459	0.0482191	0.024753	1.82183e-05	0.17996	2.13872	0.0605281	0.297044	0.0192867	1.30292	0.0214445	0.0149134	0.621037	0.107302	0.398251	0.0554277	11.3825	10.5542	0.317703	2.30338
P3	ea127	control	16.3901	0.0700122	0.609522	2.56463	3.42416	0.127251	40.7224	0.115323	0.0820558	0.0111235	0.0250118	3.74444	0.00162061	0.0500235	3.99931	0.772041	0.134974	0.00320547	0.0187203	0.208591	7.57765	0.0924457	0.100743	4.67106	0.0641125	0.0389225	1.75004e-05	0.280243	3.13997	0.0269373	0.404371	0.00883686	1.01098	0.0549305	0.0145056	0.981289	0.120137	0.474589	0.171199	3.88725	3.54983	0.824591	0.226526
P3	ea130	control	30.9046	0.317923	0.40381	4.06076	5.92473	1.41888	14.3975	0.0937362	0.0799227	0.343588	0.0183224	9.04895	0.00254653	0.0475553	7.2841	2.44486	0.0826839	0.0956395	0.0843628	0.45652	5.77472	0.13563	0.112247	5.36936	0.0990808	0.0198978	0.042889	0.00155351	1.48324	0.0487231	0.311596	0.0484201	0.706005	0.0504413	0.0454603	0.22465	0.0859565	1.03868	0.0280423	7.54097	9.67828	0.151223	5.61291
P3	ea131	control	20.1541	0.221595	0.226723	5.32581	2.6226	0.401369	0.0758346	0.0876562	0.000136577	0.885154	0.00734002	0.215536	0.000905499	0.00273546	5.47174	2.85205	0.0253829	0.0154741	0.000136577	0.659297	18.9221	0.0307984	0.000136577	6.0797	0.0576714	0.14539	0.00549372	0.0849054	1.2518	0.0695889	0.336109	0.222519	1.70882	0.0289158	0.0160754	0.980779	0.0513319	0.342221	0.0437068	4.69134	4.63317	0.474342	0.288371
P3	ea132	control	19.5622	0.157127	0.217638	1.94127	3.38229	0.0785633	0.091252	0.166662	0.152618	0.0157993	0.0188407	2.41999	0.00264778	0.0398853	5.21259	0.624598	0.00290147	0.0119074	0.00594544	0.2926	5.09118	0.0376554	0.053884	3.6833	0.0344107	0.0378385	0.0258983	0.132954	3.24001	6.09929e-05	0.148548	0.0667078	1.64148	0.0176768	0.0121323	0.714992	0.0875955	0.541112	0.0198599	4.99678	7.90629	0.574349	0.161656
P3	ea133	control	25.2769	0.169077	0.774722	4.71661	13.4894	0.345977	29.0557	0.26366	0.240274	0.0349092	0.0403231	0.504788	0.0141972	0.178222	8.35564	0.570283	0.162302	0.0770399	0.0183987	0.485233	5.68338	0.212827	0.176991	9.04268	0.150283	0.0990122	0.000799702	0.158962	4.81905	0.0800891	0.0893586	0.0697216	1.23349	0.0564748	0.0591593	0.520421	0.115643	0.612487	0.0605701	4.61314	4.58763	1.51021	0.547431
P3	ea140	control	16.5212	0.138432	0.545348	2.19352	2.12321	0.0964717	0.0278776	0.139395	0.0922217	0.00864002	0.0344644	0.823163	0.0124152	0.148265	4.30272	1.63156	0.00203078	0.00103816	0.00605461	0.485401	1.01695	0.0377665	0.119183	5.02544	0.0281494	0.0334291	0.0596328	0.0699394	1.48994	0.0995973	0.133809	0.044571	0.976201	0.023638	0.0113297	0.275715	0.109975	0.582064	0.126767	5.35264	5.76072	1.02616	1.06455
P3	ea143	control	17.199	0.0912046	0.357063	2.5197	9.70851	0.0543811	25.0068	0.244219	7.22947e-05	7.22947e-05	0.0381612	5.96387	0.000597096	0.0497296	4.72479	0.53784	0.0713101	0.00315586	0.0557552	0.485401	7.25135	0.101972	0.161236	3.32706	0.057283	0.0245735	0.0248304	0.332459	3.74055	0.062902	0.343469	0.0936388	1.51493	0.0239846	0.0308038	0.301295	0.179151	0.530436	0.113853	4.83411	4.05654	0.966774	0.414444
P3	ea145	control	11.3432	0.416893	0.217148	1.80719	3.34905	13.9457	27.9495	0.417182	0.169899	0.00467684	0.0375967	4.31317	0.00642873	0.129835	8.97399	1.0979	0.0673933	0.0158404	0.0774683	0.198437	1.80845	0.247886	0.0066693	6.43861	0.0402114	0.0469982	0.0288907	0.0850674	2.44825	0.0423865	0.0310503	0.0582641	1.81095	0.0114362	0.00761864	0.715364	0.161181	1.08354	0.0389225	0.949178	1.60297	0.89549	3.82312
P3	ea152	control	20.9808	0.182631	0.185308	1.99585	2.26106	0.0120736	4.10961	0.0768932	0.133786	4.48044e-05	0.0282227	1.55833	0.00704102	0.071199	6.08813	0.626767	0.0899957	0.0340548	0.0164816	0.369847	5.173	0.124481	0.0282031	2.98349	0.0646592	0.0340076	0.0332385	0.155071	1.72071	0.0341493	0.266277	0.0556297	1.76174	0.0724435	0.0115577	0.304181	0.131124	0.369335	0.0965219	1.457	3.8344	0.351842	0.779705
P3	ea153	control	13.5597	0.124676	0.232814	1.222	3.08496	0.057283	11.9195	0.534496	0.179773	0.0102392	0.0101897	2.4542	0.0052417	0.0787405	4.68565	0.576443	0.0945519	0.0890803	0.018469	0.462412	2.90442	0.342043	0.140559	3.72244	0.0744415	0.0361277	0.0437446	0.128003	2.60133	0.0790139	0.236719	0.00789005	1.24595	0.0143108	0.00639983	0.226134	0.172211	0.723091	0.0411561	6.66798	5.09559	0.468542	0.325843
P3	ea154	control	3.39874	0.16233	0.412653	1.07252	4.11246	0.0649287	42.9028	0.281655	0.0786178	0.37501	0.00431029	1.49692	0.00715417	0.0445016	3.59253	0.683968	0.295453	0.0339369	6.99169e-05	0.370103	2.2974	0.135184	0.0961213	4.76673	0.0330776	0.0674518	0.0194512	0.105185	1.57899	0.0242142	0.506628	0.0490705	1.57243	0.0122761	0.00539934	0.508035	0.101743	0.448755	0.149167	14.6314	13.3521	0.486665	0.173019
P3	ea155	control	30.803	0.294227	0.468461	1.76541	5.44148	0.990343	51.1974	0.133323	0.152724	0.633317	0.00674484	0.368312	0.00742702	0.0451228	4.22807	0.355766	0.0854367	0.00305842	0.0437068	0.216734	2.51926	0.146604	0.103235	5.21259	0.0842605	0.0196681	0.0243152	0.241652	2.22839	0.045721	0.401369	0.00994371	1.09354	0.0217024	0.0206889	0.694478	0.143289	0.239816	0.14691	4.81989	6.68997	0.401925	0.745355
P3	ea159	control	6.14431	0.105495	0.442654	2.00729	2.59773	0.189892	6.33898	0.394815	0.0618214	4.46571e-05	0.0345122	3.17389	0.00342959	0.0409853	4.89819	1.19769	0.101268	0.0424306	0.00324009	0.246772	5.57608	0.0946174	0.128092	6.60359	0.144111	0.0551021	0.0261191	0.0658008	1.8859	0.0493177	0.0846263	0.0365559	2.64313	0.162809	0.037092	0.680303	0.187798	0.466921	0.0190806	0.958101	5.03939	0.792372	2.21031
P3	ea160	control	17.603	0.236801	0.370296	0.800931	7.07019	0.0159174	22.9871	0.267526	0.179462	0.071831	0.0448033	0.241945	0.0132281	0.219113	1.91953	1.30835	0.00474542	0.0137231	0.0748813	0.384419	0.615892	0.261657	0.0647826	5.86345	0.114288	0.0622298	0.0330719	0.185405	6.29737	0.134134	0.699187	0.0088124	1.30563	0.05871	0.0293143	0.204724	0.229688	0.78881	0.312029	10.9568	27.0912	0.881939	0.575844
P3	ea162	control	18.7004	0.13556	0.630689	1.98481	3.01258	0.142398	20.6204	0.180241	0.0919504	5.71455e-05	0.00504476	2.59188	0.00737061	0.045721	4.64603	0.837987	0.121413	0.0689646	0.0119736	0.399426	9.9659	0.0958552	0.0150823	4.08405	0.0209922	0.00640316	0.0151767	0.106653	1.99723	0.0213592	0.218242	0.0216573	0.913198	0.0145383	0.0121913	0.633317	0.0434651	0.35233	0.0853775	1.41225	2.27363	1.1479	1.14949
P3	ea165	control	5.43112	0.171259	0.232814	0.646737	2.78418	0.127031	31.9612	0.496977	9.22718e-05	0.0148258	0.015802	0.491836	0.00692606	0.049592	5.32304	1.4735	0.00681651	0.0351642	9.22718e-05	0.348022	2.56908	0.0715081	0.129431	4.39313	0.0676039	0.0520214	9.22718e-05	0.221788	2.50403	0.0266125	0.205506	0.019468	2.13206	0.0606331	0.0108531	0.808461	0.119183	0.345139	0.130512	16.7287	26.8761	0.456678	0.764321
P3	ea167	control	6.13792	0.134134	0.265678	0.731916	7.50967	0.0162857	6.02829	0.538773	0.177975	0.34502	0.0172024	1.07382	0.000214126	0.0695768	3.1838	0.744194	0.115723	0.0321007	0.0123765	0.838423	0.694357	0.23338	0.163771	3.86843	0.173109	0.05111	0.0803115	0.123172	3.94698	0.0461268	0.251347	0.0175882	0.967779	0.0645585	0.0562404	0.167792	0.16756	0.784992	0.146376	2.09326	4.71334	0.744194	0.124201
P3	ea168	control	16.5127	0.193379	0.392156	1.23157	7.84895	0.563505	0.0269513	0.0881131	5.88132e-05	0.43603	0.012687	1.0421	0.00249542	0.0540149	3.91904	0.313492	0.114031	0.0087743	0.00110979	0.408809	4.56464	0.189268	0.0634824	6.94753	0.0351703	0.0233651	0.000908327	0.284895	4.48311	0.0713224	0.395706	0.128203	1.12779	0.0650864	0.0357107	0.233339	0.068607	0.623949	0.0278245	4.76838	5.96078	0.442424	1.23585
P3	ea170	control	20.1785	0.16491	0.262748	1.72997	8.56083	0.0137803	13.3221	0.218355	0.0940616	0.0113101	0.0146065	0.551239	0.00162962	0.00587071	4.25085	1.78602	0.00753984	0.0574619	0.000167071	0.963095	6.38528	0.128581	0.156447	4.77914	0.0433072	0.050232	0.00583824	0.224028	3.00997	0.025449	0.284549	0.0677211	1.53342	0.0312879	0.0224327	0.350807	0.103647	0.651461	0.0745706	4.77252	4.6743	1.22582	0.292144
P3	ea172	control	26.5704	0.196793	0.492348	2.24505	5.16136	0.127163	17.603	0.302656	0.165482	0.517543	0.0250638	1.56564	0.00479169	0.120637	5.78273	1.3138	0.00393001	0.0610337	0.0938012	1.08579	1.63552	0.209606	0.156122	3.99931	0.0500929	0.026956	0.0386001	0.353002	2.82402	0.0536882	0.24044	0.0755591	1.6979	0.0461908	0.0146979	0.214158	0.154937	1.06419	0.200789	41.0056	22.7493	1.32294	3.96069
P3	ea173	control	12.8016	0.130602	0.15661	3.15196	4.28784	0.0562989	18.9911	0.226448	8.94382e-05	0.026101	0.00385314	0.261748	0.00287594	0.0460151	3.09567	1.63495	0.0994593	0.00125879	0.0182653	0.228497	8.79236	0.0538186	0.0707194	5.57608	0.0463994	0.0226123	0.0129334	0.0984306	1.85221	0.0311905	0.12979	0.0326279	1.02119	0.0214668	0.00386116	0.415019	0.105203	0.518081	0.191611	10.5287	3.16949	0.550285	0.322249
P3	ea174	control	13.2255	0.284253	0.274381	3.51921	3.47798	54.126	7.73955	1.77923	0.142818	0.0146826	0.106746	8.78018	0.0190278	0.26892	13.6351	2.28667	0.0541554	0.0527842	0.126504	0.58774	4.28784	0.484057	0.123044	2.79191	0.356321	0.0649399	0.083693	0.0372207	2.13206	0.0771735	0.080786	0.0297957	1.02544	0.0790687	0.140949	1.04627	0.537095	1.01836	0.133809	1.54034	4.50413	0.845133	38.114
P3	ea175	control	6.41856	0.158247	0.289022	1.20602	5.06742	17.6458	25.9606	1.12136	4.34059e-05	0.00762129	0.0334755	5.31198	0.0071703	0.081348	7.51748	1.33816	0.0513764	0.0477369	0.0489771	0.436257	3.32015	0.360295	0.0318238	3.34557	0.105935	0.025849	0.0529308	0.294482	2.33958	0.0307611	0.0451932	0.0359529	1.13544	0.0372724	0.0255462	0.579648	0.156285	0.961428	0.0444784	8.59948	5.88177	0.463374	8.88425
P3	ea176	control	6.60359	0.176685	0.227549	0.89518	3.62316	0.029223	14.0964	0.0989779	0.101268	0.0164274	0.011314	3.19818	0.000277976	0.197682	1.10592	2.04521	0.00746962	0.00174235	0.0136047	0.206505	1.30609	0.187018	0.151171	5.4689	0.104115	0.04874	0.0829422	0.107191	2.6158	0.0381877	0.482048	0.0147642	1.56293	0.0687856	0.0380028	0.196316	0.272296	0.482048	0.202115	3.47076	8.70745	1.00226	0.683138
P3	ea177	control	2.08421	0.135419	0.284697	1.2163	7.0007	0.0576914	32.8427	0.451407	0.0481774	0.00507808	0.0128552	1.17406	0.00107422	0.0861205	3.10695	0.747684	0.00267267	0.00818104	0.0134663	0.395706	1.47887	0.165798	0.0533082	3.38816	0.0301124	0.0428221	0.0542024	0.0679445	2.70101	0.0294927	0.274618	0.0197432	1.58173	0.024408	0.0209124	0.203133	0.0557262	0.638386	0.0511012	5.58865	8.1993	1.4575	0.272532
P3	ea179	control	15.311	0.35099	0.281167	0.998961	0.821026	0.0398991	6.67376	0.0596845	2.61741e-05	0.0199772	0.0313694	0.367674	0.00206807	0.219227	3.01781	0.727743	0.173921	0.00277076	0.00177927	0.665495	2.92108	0.0286663	0.0319398	1.95545	0.0805763	0.0545416	0.00777199	0.100516	0.953629	0.0451072	0.578946	0.0525378	1.02562	0.162499	0.0325883	0.121708	0.198127	0.500867	0.140974	0.316768	3.58382	0.54055	0.176471
P3	ea182	control	21.4774	0.192476	0.313329	1.27876	5.39548	0.212974	33.0998	0.0818287	0.0843628	0.0196647	0.040886	0.430997	0.00233518	0.0929598	3.00789	1.31198	7.67619e-05	0.00153425	0.0313748	0.36092	1.75656	0.125152	0.262748	5.30278	0.109481	0.017503	0.0258758	0.516826	3.65976	0.0405192	0.429208	0.0103283	1.5831	0.0582641	0.0310503	0.730396	0.430102	0.344542	0.0685238	12.1826	11.5735	0.931579	0.76724
P3	ea183	control	8.08641	0.278066	0.22933	2.80792	2.0871	0.114586	11.0234	0.135983	0.061235	0.48988	0.0217702	2.1848	0.00294299	0.0173791	4.29751	1.24186	0.109462	0.0159921	5.02158e-05	0.364376	5.33874	0.04686	0.0680859	5.00545	0.0423205	0.0442401	0.0159588	0.103629	1.66844	0.0127399	0.108555	0.00906486	1.19292	0.0236749	0.0136922	0.79471	0.158165	0.420594	0.0549971	6.67376	18.2712	0.633098	0.246815
P3	ea186	control	23.9217	0.200302	0.331539	1.84837	3.35253	0.862293	85.4051	0.261023	0.00662093	0.0480357	0.0564552	0.998096	0.0247102	0.119266	6.14005	1.05281	0.0108606	0.0105052	0.031061	0.306774	4.08476	0.220256	0.156285	8.09062	0.127383	0.098022	0.098022	0.290428	2.79384	0.0365559	0.643606	0.0159009	2.5197	0.0400584	0.0127377	0.373518	0.200998	0.691715	0.101268	10.8022	4.85426	0.663078	0.275333
P3	ea192	control	17.4663	0.00114416	0.267109	1.62732	2.92716	0.0911572	23.8596	0.178191	0.14534	0.497752	0.006441	2.66383	0.00709245	0.0385935	4.22075	0.49124	0.146655	0.00782063	0.054466	0.417689	2.71415	0.205969	0.230606	8.61291	0.156095	0.0669162	0.025764	0.190584	2.93528	0.0392681	0.276145	0.114506	1.22222	0.0609386	0.0642348	0.523587	0.173199	0.69713	0.0749203	3.06205	2.69914	0.504351	0.302603
P3	ea193	control	5.71697	0.619532	0.203803	2.42713	1.84837	0.605102	8.2549	0.0903864	0.0170895	0.332459	0.126241	2.63034	0.0133803	0.129251	4.46373	2.52319	0.00801129	0.0993215	0.0248648	0.441122	3.5832	0.103539	0.139105	5.76072	0.119597	0.0493861	0.0419045	0.0258131	2.1365	0.0492836	0.00211409	0.0500408	1.21272	0.196725	0.0276275	0.387495	0.390461	0.638718	0.0168893	1.2305	10.1419	0.656219	4.08759
P3	ea196	control	9.87821	0.104621	0.25039	1.38727	7.76104	0.0190542	0.0375316	0.459855	0.247114	0.364566	0.0314292	0.331309	0.00762657	0.241693	4.17637	1.21947	0.000136128	0.0400029	0.0197261	0.527137	2.1454	0.306137	0.156393	3.06577	0.0489431	0.0456339	0.0278004	0.623409	5.17389	0.0258669	0.369143	0.0669975	1.21778	0.0582439	0.0382141	0.55874	0.173049	0.918435	0.145516	16.2037	9.9953	0.895801	0.318916
P3	ea197	control	11.3353	0.217298	0.430102	2.51359	2.06587	0.135161	42.5696	0.108725	0.0569859	0.567916	0.0393293	3.90345	0.00102139	0.0162294	3.74185	1.65835	0.0242941	0.00413112	7.98554e-05	0.91304	4.95797	0.0645137	0.0853036	9.75911	0.0802002	0.0522926	0.0635815	0.177237	4.11174	0.0292534	0.371067	0.0678621	1.84901	0.116528	0.00715293	0.901719	0.30816	0.337217	0.207582	7.84487	22.2966	0.122237	0.136668
P3	ea198	control	25.1372	0.197203	0.491325	3.24845	11.9402	0.0294773	52.8837	0.256095	0.197887	0.0772003	0.0337668	0.439444	0.0258221	0.124546	5.59349	4.06358	0.0709895	0.0215637	0.0162519	1.2056	4.23614	0.210188	0.0961713	3.82842	0.114368	0.0912995	0.0566708	0.20515	5.99496	0.121056	0.57266	0.0788224	2.56997	0.0704015	0.0413993	0.207438	0.18502	0.515395	0.218204	5.80683	5.81488	1.06419	0.215797
P3	ea200	control	8.64281	0.144736	0.14534	1.79938	2.32382	0.841188	6.49127	0.0988579	0.0369188	0.390258	0.0311527	0.796916	0.00496669	0.24579	3.22769	3.14596	0.123493	0.00245936	0.0237571	0.311542	2.66752	0.0816445	0.142546	5.04027	0.13254	0.0679445	0.0291876	0.224455	2.26812	0.0747128	0.182947	0.0031108	1.94464	0.129992	0.0627387	0.229172	0.307253	0.702466	0.103414	1.38367	8.47668	0.424695	0.921145
P3	ea201	control	14.9544	0.167067	0.233177	0.949671	11.2472	0.0209559	13.1182	0.816486	3.09543e-05	0.0428815	0.0383003	2.0216	0.0143929	0.0679445	4.62515	2.50099	0.0878691	0.088419	0.00521723	1.13958	2.64543	0.279032	0.233177	4.91605	0.14534	0.0233327	0.0487484	0.357372	6.63686	0.158494	3.09543e-05	0.0428221	2.1133	0.0280375	0.0492921	0.337159	0.435728	0.889151	0.0917276	6.66452	11.5715	1.20539	0.561945
P3	ea202	control	16.6592	0.362047	0.738285	8.30655	1.78788	0.276481	0.0246589	0.251434	0.000162784	0.809022	0.00514451	0.971476	0.00798357	0.100499	3.16071	1.72578	0.111125	0.00875456	0.000162784	0.918435	7.90766	0.0952095	0.0731119	7.28157	0.0119094	0.0134174	0.0515548	0.440816	2.95929	0.129162	0.178161	0.0587303	0.555651	0.0142021	0.000162784	0.450391	0.027685	0.373001	0.269667	16.4185	8.84738	0.44697	0.131876
P3	ea207	control	23.2313	0.29179	0.339386	1.232	4.83998	1.97657	12.9511	0.606677	0.196282	0.00501338	0.0431948	1.34723	0.00877734	0.124827	10.077	0.586417	0.0498591	0.0466817	0.356259	0.308	4.37717	0.169106	0.362738	4.85678	0.180867	0.0606226	0.0950612	0.0458161	4.12673	0.0966558	0.137452	0.0112417	1.44794	0.072293	0.0768399	0.387428	0.385019	1.11265	0.133416	9.0192	11.3373	0.582367	1.31677
P3	ea208	control	17.9573	0.182314	0.42499	0.706862	13.6753	0.782141	0.0285473	0.467002	0.200615	0.0164189	0.0233004	7.32841	0.00192157	0.0501885	4.89565	1.35144	0.137881	0.0168688	0.0960214	0.688964	4.37263	0.21132	0.299681	8.04727	0.221519	0.0477121	0.0360589	4.01706e-05	4.04321	0.0325883	0.533108	0.0422033	1.41765	0.0795221	0.0605596	0.332287	0.154481	0.859459	0.120033	17.19	11.652	0.843523	0.667343
P3	ea210	control	18.2269	0.152936	0.333787	0.898755	18.7524	0.0169215	15.6707	0.42074	0.51943	0.472046	0.0602874	0.655197	0.00549372	0.148857	2.01252	2.83825	0.00802657	0.00688179	0.0203194	0.604997	0.832776	0.241819	0.86814	5.79979	0.150517	0.0499282	0.0170392	1.89558e-05	5.996	0.102735	0.297714	0.0183637	1.2781	0.0324869	0.0609175	0.778625	0.243332	1.36509	0.199022	6.25929	13.1501	1.76908	0.372936
P3	ea212	control	12.8305	0.247843	0.311326	3.0962	1.0101	0.104712	42.4443	0.0997527	0.0419409	0.0182811	0.0382208	4.88887	0.00709737	0.150883	6.25713	1.40007	0.0817011	0.0237571	0.0037745	0.947042	5.98147	0.0961546	0.186791	6.46433	0.0836495	0.0477452	0.0687498	8.5276e-05	2.07556	0.140584	0.815355	0.0531606	2.51141	0.0787542	0.0187431	0.300513	0.21862	0.889767	0.0909048	4.66701	12.5838	0.81479	0.90344
P3	ea215	control	2.94139	0.301556	0.098175	2.52713	2.3743	0.25605	16.0277	0.460253	4.32332e-05	0.0406247	0.0282521	0.990686	0.011986	0.176104	3.63385	0.487847	0.158055	0.0441177	4.32332e-05	0.528692	3.21429	0.145038	0.207978	4.23247	0.151617	0.0500148	0.0941758	0.367929	2.96802	0.0255152	0.650445	0.058822	2.19542	0.0898399	0.0609808	0.333903	0.468948	0.614933	0.355396	6.22684	7.80555	0.251826	1.07214
P3	ea218	control	2.66567	0.167531	0.52796	2.99904	8.30224	0.144236	20.3295	0.344243	0.115223	0.0135318	0.0148078	3.94903	0.00473146	0.0763885	4.52997	0.620929	0.118052	0.0113868	0.0698062	0.0720179	4.22075	0.184731	0.14166	5.17479	0.1738	0.077294	0.0404841	0.187051	4.03201	0.00211299	0.115944	0.18796	0.984525	0.0284683	0.0411632	0.666418	0.111221	0.631345	0.136455	5.48503	4.13676	1.43843	1.15869
P3	ea222	control	38.0151	0.167415	0.442424	4.41833	5.8018	0.0398162	21.7735	0.174041	0.000139882	0.0211602	0.0125732	0.448911	0.0288457	0.0116502	5.90321	0.305131	0.108781	0.00313461	0.000139882	0.241568	5.4547	0.166489	0.101005	6.0189	0.155017	0.0328378	0.0374861	0.362864	2.33351	0.0577714	0.428539	0.031962	1.34397	0.011626	0.02647	0.80413	0.0834179	0.39461	0.126	2.55886	1.9312	0.747166	0.165225
P3	ea232	control	15.6192	0.095739	0.187148	3.44678	3.95931	2.51795	45.8627	0.281899	0.433544	0.00823081	0.037688	7.72883	0.00497616	0.06503	8.0236	1.8651	0.0686427	0.0716073	0.0199185	0.575644	6.03457	0.0899489	0.0885263	6.74702	0.049592	0.026928	0.0351155	0.167502	2.37388	0.0257417	0.0307824	0.0403091	1.63156	0.0385868	0.0199323	0.432943	0.119348	0.517005	0.0821982	2.09253	4.17059	0.930611	13.7871
P3	ea234	control	23.8555	0.523133	0.385085	3.27899	4.99419	0.0194545	0.0217815	0.0624675	0.0958053	0.0110122	0.0104327	0.162696	0.000513001	0.0429633	5.82093	1.56401	0.107488	0.000700295	0.0256348	0.456362	6.31705	0.0876106	0.0218572	7.16641	0.0733657	0.0534099	0.0252294	0.00616472	1.43619	0.0129963	7.1547e-05	0.0341552	1.80782	0.0317797	0.0237036	0.40423	0.0562209	0.775528	0.0655278	2.78997	3.96206	0.492519	0.21187
P3	ea243	control	11.8289	0.192409	0.277056	1.38823	4.40838	0.0898866	8.80455	0.0873681	2.84788e-05	0.392904	0.0224405	2.51446	0.00360759	0.0906374	4.43597	0.592238	0.00929873	0.04411	0.0109286	0.271354	2.96545	0.0844505	0.113696	3.39933	0.082598	0.050145	0.0237859	0.18534	3.15633	0.0519134	0.125195	0.0482024	1.29347	0.0322233	0.0156061	0.848067	0.0929275	0.493202	0.0733657	6.37423	18.167	1.00923	0.67842
P3	ea252	control	56.2975	0.0809402	0.368312	4.68484	3.81584	1.41618	19.0537	0.0947323	0.146808	0.00745798	0.0383402	9.9659	0.00464534	0.181369	6.24629	1.35472	0.13067	0.107843	0.0104308	0.400257	11.992	0.126219	0.0756246	5.46416	0.0735057	0.0270918	0.044687	0.209933	2.35381	0.0555527	0.173379	0.104386	1.37078	0.0363223	0.0399129	0.716978	0.121835	0.426317	0.0643463	4.87364	16.156	0.383155	3.04196
P3	ea257	control	24.4244	0.240024	0.428762	3.89399	2.49018	0.208519	0.0124929	0.0893896	0.00862207	0.617388	0.0160448	0.474424	0.0042694	0.0533729	6.83173	1.39305	0.170076	0.117298	7.19947e-05	0.486075	10.2266	0.0976829	0.0510923	10.6461	0.0768	0.0895136	0.0472759	0.109899	2.30737	0.0634274	0.255829	0.0249858	1.29258	0.0650751	0.0244038	1.24078	0.13446	0.421981	0.0614795	5.38613	10.9834	0.13719	1.61133
P3	ea263	control	17.7009	0.389245	0.287723	1.57107	1.73117	0.0223861	17.027	0.181086	0.040886	0.0127598	0.0113887	4.62595	0.00184873	0.218355	3.80198	1.00539	0.00750335	0.0125667	0.0146673	0.425948	3.14432	0.0663275	0.088557	3.5351	0.0243109	0.0365433	0.0502668	0.00304098	0.833787	0.0429187	0.366974	0.0655959	1.99412	0.0216086	0.0295592	0.121392	0.105459	0.378076	0.070597	6.39857	13.4334	0.330506	0.553536
P3	ea264	control	33.3705	0.0589853	0.405985	1.85897	16.883	0.108932	28.7502	0.457708	8.71887e-05	0.511037	0.0179298	0.235125	0.0100233	0.0443937	6.97648	0.628725	0.0023888	0.071719	0.0306812	1.17731	3.1943	0.394337	0.0170569	3.90548	0.0409356	0.0205674	0.0182179	0.106912	4.67997	0.0573326	0.122725	0.0461508	1.44944	0.0221201	0.0237077	0.563896	0.132448	0.578545	0.102628	8.54749	3.75679	1.17813	0.471556
P3	ea266	control	5.24612	0.190155	0.364818	1.2739	9.09611	0.432943	11.4736	0.446351	2.28452e-05	0.0290011	0.00792842	0.342755	0.00581603	0.017964	3.53877	0.311488	0.108011	0.0229916	0.00856251	0.225664	4.08759	0.230726	0.00653431	4.05935	0.125979	0.0466574	0.0308893	0.248144	4.73134	0.0384266	0.296119	0.013633	0.950824	0.0177535	0.0170895	0.446042	0.136148	0.485401	0.0169244	11.0598	2.1454	1.98653	0.417038
P3	ea269	control	35.747	0.159624	0.644722	2.55222	4.97863	0.0424159	41.7513	0.470658	0.266416	0.0500235	0.0122146	2.95416	0.00536112	0.55277	3.83639	2.10928	0.016399	0.0390848	0.0308144	0.679125	0.770972	0.141292	0.121056	5.18287	0.0423278	0.0610337	0.0322792	0.504788	6.74936	0.0879453	0.773112	0.158521	2.32745	0.0472268	0.0183987	1.20309	0.113106	0.645617	0.0537255	38.2596	54.2199	1.0358	0.166749
P3	ea273	control	16.9182	0.122385	0.112305	2.40411	4.42139	0.022916	20.5704	0.208989	3.65568e-05	0.0133178	0.00804607	5.40202	0.00576086	0.160929	2.56952	1.30994	0.022013	0.0275558	3.65568e-05	0.249221	2.6217	0.052356	0.0413348	4.75518	0.0248691	0.0458956	0.0100651	0.246131	2.9742	0.00445148	0.175738	0.062565	1.98	0.0212043	0.0262689	0.242406	0.0804647	0.37462	0.0597259	3.66929	10.9549	0.622221	0.316768
P3	ea279	control	8.78779	0.172839	0.186662	1.2662	8.4415	0.155555	39.4649	0.833064	0.0862399	0.658155	0.0178553	1.76847	0.0274034	0.131807	2.6072	6.11987	0.156095	0.039651	0.0166827	1.06844	3.77768	0.136834	0.284697	4.4676	0.0735312	0.000104842	0.0230754	0.353186	3.33919	0.000826613	0.531632	0.0215899	1.68005	0.0500495	0.0232037	0.275381	0.317648	0.474836	0.497407	35.8152	17.2736	0.391884	0.478802
P3	ea280	control	19.0669	0.0816728	0.699793	1.49174	1.68646	0.267016	23.9508	0.175556	0.102664	0.00433125	0.0321508	4.26634	0.00560527	0.173499	2.41664	0.446273	0.0983453	0.00905544	0.0218382	0.20194	2.38667	0.15083	0.0869904	4.83998	0.110414	0.0472677	0.0163111	0.211686	3.2154	0.0334233	0.445346	0.0361465	1.28788	0.0595812	0.0213	0.297714	0.0752586	0.534033	0.10599	5.06654	6.86376	1.02456	0.905006
P3	ea296	control	15.2448	0.231046	0.359048	0.968115	9.02077	0.0222546	10.9226	0.956774	0.00684967	0.0298992	0.021025	1.63609	0.00634242	0.21828	4.62755	1.44719	0.0156169	0.00982893	0.0562209	1.57926	3.68905	0.22148	0.112208	5.82093	0.0496608	0.0543435	0.000644849	0.163035	3.37351	0.0876714	0.323817	0.0810103	1.87937	0.0274557	0.0225966	1.01766	0.205221	0.670472	0.224572	22.9473	22.3817	1.2581	0.209533
P3	ea300	control	6.02621	0.026319	0.58774	0.910828	0.812956	0.0114322	84.4631	0.0514477	0.0414711	0.595945	0.00513027	3.02776	0.00182391	0.109671	2.07376	0.877974	0.0202666	0.0142021	0.00460128	0.415019	1.7103	0.0544188	0.0304007	5.61486	0.0342976	0.0826552	0.092992	0.19618	3.2004	0.0516263	0.640491	0.0428741	2.42881	0.0233611	0.00980851	0.85931	0.174011	0.423153	0.14262	7.22626	8.3008	1.02687	0.225821
P3	ea2	drought	3.19375	0.102682	0.242029	0.773917	0.743936	0.00258119	0.0224405	0.456995	0.00835149	0.0179889	0.0236052	0.0544943	0.00229268	0.441428	3.24957	0.0550257	0.0528941	0.036228	0.0105271	0.218886	1.85093	0.0581632	0.0168542	2.40036	0.154561	0.125891	0.00140448	0.0544566	4.52918	0.0898866	1.2739	0.184699	2.93274	0.0429633	0.0293245	0.113145	0.0675102	0.617816	0.117868	0.0476378	0.327428	0.114725	0.0393976
P3	ea6	drought	6.6726	0.00408981	0.204228	0.265402	0.547621	0.0098973	0.0046882	0.888381	5.50938e-05	0.341333	0.0129873	0.0251596	0.00463971	0.36255	3.28809	0.397286	0.487087	0.00440467	0.00472081	0.6617	1.09904	0.170312	5.50938e-05	2.7707	0.0560652	0.150231	0.0153167	0.117135	3.16729	0.142818	0.0282864	0.0427258	1.8977	0.0613944	0.105788	0.637391	0.151171	0.511657	0.0443246	0.75799	2.07664	0.486749	0.0547594
P3	ea7	drought	6.53415	0.171705	0.501736	0.556711	0.336808	0.00343375	0.0303113	0.279322	0.00565209	0.114308	0.00967851	0.0314456	5.73439e-05	0.158769	3.13399	0.0960547	0.233906	0.00159415	0.0238148	0.131306	1.53901	0.056838	0.00721893	1.41618	0.0317082	0.142398	0.00450893	0.0686784	1.20664	0.213011	1.32869	0.136219	2.33108	0.025666	0.0300602	0.127981	0.0793294	0.185823	0.0779666	0.0425706	0.545254	0.177637	0.0303323
P3	ea8	drought	9.59312	0.098141	0.22751	0.330335	0.640824	0.0142786	0.018136	0.716481	3.31645e-05	0.194926	0.0126125	0.089871	0.000940685	0.150205	4.43213	0.295248	0.163006	0.0453737	0.124827	0.317538	0.545632	0.229251	0.0166077	1.09505	0.0993043	0.118339	3.31645e-05	0.0023946	1.72668	0.105039	1.10038	0.140437	1.66786	0.226408	0.19751	0.209352	0.181747	0.441658	0.0559391	0.0538093	1.47529	0.325561	0.148548
P3	ea14	drought	12.2313	0.184092	0.421469	0.277489	0.710792	0.00186127	0.00581704	0.344005	0.00618719	0.0413061	0.0145837	0.0292079	0.00124685	0.301766	2.79433	0.0501189	0.121035	0.0057171	0.0651767	0.279806	0.639714	0.120033	0.0170333	2.99073	0.053828	0.0830716	0.0230275	0.201311	2.57844	0.102061	0.768171	0.219988	1.89671	0.033158	0.0274605	0.537934	0.128737	0.39461	0.0833023	0.0620038	0.229489	0.336925	3.75585e-05
P3	ea17	drought	4.2693	0.233097	0.496891	0.547906	0.424842	0.0146902	0.144887	0.324435	0.0074735	0.0283011	0.0173731	0.0849643	0.00108281	0.323985	2.12579	0.0668467	0.0636807	0.0327809	0.0370085	0.151144	1.752	0.108442	0.0141997	2.68887	0.0923977	0.111491	0.0262598	0.178748	2.11111	0.17254	0.412081	0.351842	1.54328	0.024047	0.0348669	0.339151	0.0549781	0.274714	0.0625867	0.0986867	1.35754	0.143886	0.206183
P3	ea19	drought	7.08368	0.364124	0.272155	0.66688	0.289874	0.00309574	0.12847	0.234312	0.00523897	0.0992011	0.0162603	0.018067	0.00120521	0.262884	1.89934	0.088419	0.268967	0.0196476	0.00914691	0.107283	1.67888	0.084641	0.00744506	1.35896	0.0251814	0.0793019	0.00547282	0.0695165	2.50446	0.0190839	1.053	0.162386	2.28548	0.00755423	0.0063172	0.1207	0.066316	0.337626	0.0605596	0.0456735	0.20229	0.147983	0.00431178
P3	ea20	drought	18.0353	0.0616289	0.286528	0.069288	1.47401	0.0243447	0.772041	0.686223	0.00630954	0.236146	0.00866701	0.0409427	0.00352478	0.0140894	3.6471	0.273147	0.0671136	0.000310687	0.176501	0.290528	0.861397	0.184635	0.0195153	2.3962	0.0845384	0.191412	3.94326e-05	0.0772538	2.57532	0.0950447	0.75093	0.0560458	1.7972	0.0928953	0.142077	0.215349	0.212679	0.393859	0.104585	0.548191	1.74563	0.282584	0.00659574
P3	ea22	drought	8.49875	0.124158	0.290025	0.349472	0.638275	0.00860416	0.0158129	1.1853	8.11106e-05	0.0866444	0.0105052	0.00926656	8.11106e-05	0.0442632	4.98036	0.0943555	0.308908	0.00901942	0.014065	0.392904	0.546105	0.226762	8.11106e-05	2.07808	0.0520936	0.162133	0.0131504	0.139782	2.28985	0.171615	1.10592	0.169135	4.03971	0.122874	0.16146	0.209098	0.0605911	0.502519	0.0575616	0.940337	1.05354	0.558353	0.0497986
P3	ea24	drought	27.0068	0.186759	0.325392	0.603845	1.14492	0.06485	0.970803	0.40116	1.69336e-05	0.0238519	0.0410706	0.221327	0.00345823	0.154561	3.40169	0.199886	0.289623	0.0191601	0.00707649	0.31192	1.00156	0.155313	0.146021	3.77702	0.0537441	0.0570452	0.013766	0.213196	2.47127	0.126591	0.940989	0.128537	1.90033	0.0737737	0.071409	0.167734	0.0494889	0.441734	0.0939639	1.26598	4.89819	0.378995	0.444498
P3	ea28	drought	3.36126	0.0785633	0.0299562	0.222519	1.20164	0.000768323	0.106063	0.605836	0.0238809	0.0222662	0.00268102	0.0259342	0.00583117	0.122089	2.12432	0.118012	0.178006	0.000276775	0.0521568	0.284796	0.724973	0.219	0.0102162	2.85799	0.0328264	0.0381017	0.0147617	0.211833	1.87384	0.231808	0.566835	0.0663849	2.23303	0.0148232	0.00860267	0.215985	0.0316423	0.32466	0.0468113	0.343885	1.4651	0.320856	3.79116e-05
P3	ea30	drought	2.32503	0.191345	0.159569	0.492177	1.01343	0.00394502	1.25028	0.13474	0.00130589	0.0109513	0.0346801	0.368631	0.00388532	0.0600476	2.29143	0.0937037	0.243206	0.0292433	0.00447545	0.216772	1.90165	0.108386	0.00922171	2.01008	0.0316259	0.0745964	0.0328321	0.0612668	1.19272	0.0974125	0.584895	0.0609703	1.94161	0.0126234	0.00987674	0.410158	0.127826	0.206935	0.0483698	0.206219	1.48067	0.253007	0.0199323
P3	ea35	drought	20.6705	0.239899	0.515663	0.436333	0.376181	0.0369188	1.43644	0.0633066	1.51167e-05	0.0255506	0.0401488	0.109538	0.00236409	0.396255	1.73327	0.288271	0.0541648	0.0363853	0.00546145	0.180804	1.3218	0.0985842	0.01927	2.60359	0.0876258	0.12154	1.51167e-05	0.139033	1.91521	0.125652	1.31449	0.103629	1.4964	0.0144228	0.0379567	0.333671	0.0915371	0.572164	0.0864794	0.635296	1.56645	0.312841	0.0801308
P3	ea38	drought	12.4753	0.133416	0.274143	0.406126	1.26927	0.115103	0.417544	0.61005	0.0354517	0.0267559	0.0169098	1.17772	0.00541434	0.393927	1.89868	0.215685	0.365514	0.0083327	0.185308	0.168171	0.244685	0.268315	0.0395823	3.72438	0.204476	0.138889	0.0145584	0.0984135	2.98763	0.0921418	0.781328	0.1095	1.67249	0.116953	0.113992	0.167589	0.103163	0.611744	0.150622	1.38032	4.00833	0.557097	0.217487
P3	ea43	drought	7.99723	2.40851e-05	0.30704	0.357868	0.60186	0.00214843	0.0252863	0.866637	0.00853437	0.0250595	0.0259612	0.0748165	0.000101834	1.14353	3.42832	0.512101	0.112461	0.0220435	0.0412489	0.514235	1.35613	0.143041	0.0283305	2.69167	0.0441789	0.19032	0.0339017	0.0908418	2.31578	0.274618	0.263614	0.0369188	2.01321	0.0438129	0.0366892	0.5462	0.0784273	0.431221	0.061405	0.0573326	0.503652	0.37229	0.0120945
P3	ea45	drought	10.1331	0.130399	0.402483	0.216734	1.35379	0.0207751	0.0891884	1.71713	0.0230355	0.104458	0.0125689	0.0704137	3.87619e-05	0.0519404	5.40764	0.141023	0.148034	0.0170392	0.0235684	0.795536	1.55725	0.228775	0.0227183	2.73967	0.113126	0.131215	0.0481607	0.0498936	3.66802	0.183265	1.84038	0.328964	3.11666	0.424842	0.226408	0.492092	0.0478612	0.37501	0.0286167	1.68063	5.13015	0.148651	0.0154848
P3	ea47	drought	11.9775	2.11095e-05	0.201695	0.538213	1.58036	0.0214222	0.0910151	0.270228	0.0238519	0.158686	0.00895712	0.0164502	0.000387437	0.615252	2.34608	0.0713101	0.289022	0.00793942	2.11095e-05	0.246259	2.71744	0.0689288	0.0301698	2.27718	0.0702796	0.143811	0.025177	0.028306	0.948849	0.095739	1.64975	0.0691681	3.62316	0.0189094	0.0357045	0.522046	0.0815738	0.376377	0.0397817	0.0249684	0.619102	0.263021	0.0112125
P3	ea53	drought	14.695	0.120679	0.334772	0.386958	0.333614	0.00234248	0.0440184	0.605941	0.000115426	0.310626	0.0203793	0.0401697	0.000962617	0.320245	3.39933	0.178655	0.236228	0.00250539	0.0372465	0.355828	0.826021	0.251608	0.00629425	3.60063	0.0447878	0.188188	0.052202	0.0849201	4.20251	0.196725	0.731662	0.0788498	1.61916	0.0942901	0.038936	0.540456	0.20823	0.568901	0.0597569	0.237871	1.41544	0.35731	0.0245735
P3	ea54	drought	17.9791	0.000130673	0.311488	0.42906	0.299422	0.000130673	0.302132	0.172809	0.021933	0.176196	0.011464	0.0697458	0.00221305	0.302341	2.12027	0.107265	0.0656642	0.0028109	0.03648	0.138336	1.0572	0.232975	0.0313205	1.19603	0.0442018	0.104404	0.114725	0.23541	2.04663	0.15499	1.08166	0.0553701	1.61133	0.0230874	0.0212447	0.402553	0.0516621	0.285834	0.151801	0.114804	0.571668	0.224572	0.000130673
P3	ea55	drought	15.6789	0.1604	0.263843	0.335352	0.816062	0.00317671	0.137714	0.30923	0.0226201	0.0346921	0.0211786	0.0532066	0.00246149	0.295197	4.02992	0.0434575	0.177606	0.00681888	0.0162069	0.269573	1.6231	0.17239	0.0051463	2.34852	0.0350304	0.0683341	6.67325e-05	0.0825121	1.49978	0.132747	0.758252	0.0197877	1.5897	0.041543	0.0284338	0.102931	0.0925739	0.276576	0.11742	0.0880673	0.281997	0.21881	0.0165589
P3	ea57	drought	1.99066	0.322249	0.294482	0.417327	0.301295	0.00462366	0.0612668	0.682665	0.0156385	0.00708631	0.0210104	0.0780342	0.00212143	0.0396991	2.98401	0.0289408	0.0914578	0.00727544	0.069264	0.152963	1.80156	0.195366	0.00934396	0.950824	0.0553317	0.125108	0.00460128	0.202536	2.04096	0.0596742	1.11361	0.116246	2.75347	0.0166798	0.015682	0.101972	0.0713595	0.116488	0.0576414	0.0302117	0.204369	0.245407	0.0514477
P3	ea59	drought	18.4462	0.233299	0.326748	0.482717	0.429357	0.00374258	2.81913	0.0663504	0.00895091	0.0129604	0.0219178	0.663078	0.00196025	0.182916	2.4576	0.1233	0.278597	0.00357275	0.00489068	0.19469	2.01147	0.101831	0.0318238	1.94161	0.0588526	0.0888336	5.03814e-05	0.178655	1.85993	0.151275	1.29168	0.111743	2.1454	0.0199047	0.0199461	0.370938	0.0734675	0.370681	0.15159	3.5119	5.14172	0.193748	0.0178399
P3	ea62	drought	6.91151	0.372161	0.431072	0.599986	0.743291	0.0150614	0.066893	0.390393	0.004248	0.171824	0.0246888	0.0911888	0.00382056	0.251216	2.62806	0.0255772	0.336109	0.00878952	0.00925212	0.194521	3.68841	0.0871715	0.00121654	1.47631	0.0334929	0.071199	0.0453423	0.0949295	1.86219	0.0442862	0.455019	0.0936875	2.72452	0.0450603	0.0401349	0.146604	0.0215525	0.266093	0.0778046	0.0617251	1.30224	0.240982	0.00794355
P3	ea64	drought	7.54358	0.179524	0.425506	0.170785	0.835812	0.00641316	0.059262	0.630798	5.7873e-05	0.0236872	0.0223629	0.0138809	0.00296706	0.517363	2.95314	0.305078	0.0987723	0.012059	0.0335452	0.434748	1.2581	0.147037	0.00729058	1.7596	0.060928	0.0924777	0.0237036	0.118114	2.30577	0.023248	1.82545	0.0602978	2.71744	0.0805066	0.0732641	0.530436	0.0303797	0.450391	0.0663965	0.261385	0.848067	0.246601	0.0277619
P3	ea66	drought	12.017	6.1332e-05	0.437392	0.282633	0.189071	0.00453714	0.0327128	0.195874	0.0195593	0.110414	0.0148129	0.0141505	0.00100611	0.29937	2.98763	0.0398576	0.0647041	0.00416635	0.0648837	0.125869	1.22688	0.0740683	0.00104448	1.86865	0.0197364	0.0853775	0.0552072	0.0681567	0.520511	0.159541	0.227037	0.0534747	1.58777	0.0342441	0.0258266	0.121835	0.0217778	0.302708	0.0581531	0.0262962	0.231166	0.222982	0.0290363
P3	ea71	drought	17.2976	0.144436	0.40374	0.386757	0.767107	0.0026579	0.0912204	0.355643	0.00347325	0.023593	0.0146546	0.00630844	0.000790197	0.508916	2.80208	0.164539	0.155663	0.0206531	0.00220119	0.406831	0.99	0.14534	0.00318057	4.61874	0.0347342	0.0822694	0.0468275	0.093915	1.45953	0.229172	2.23225	0.116347	1.31997	0.0237077	0.018042	0.207689	0.0249209	0.316549	0.0995455	0.0790276	0.576943	0.338329	0.00595575
P3	ea72	drought	5.46037	0.201102	0.317538	0.382359	0.984866	0.00918821	0.014249	1.86607	4.6096e-05	0.0969914	0.0302483	0.0379436	0.00842563	0.24249	4.14968	0.181747	0.0769999	0.012833	0.00756733	0.918913	0.858565	0.175434	0.00505526	2.86592	0.0486303	0.166778	0.0357478	0.0860906	2.72074	0.117115	1.67597	0.102096	2.15099	0.0885723	0.0857928	0.163346	0.156366	0.253842	0.145794	0.327826	1.02954	0.397217	0.0270543
P3	ea74	drought	12.9197	0.162499	0.276912	0.421177	0.956277	0.00388869	0.106247	0.804687	4.61759e-05	0.199921	0.0206961	0.0109456	0.00431776	0.302394	3.51738	0.0807441	0.2527	0.00272505	0.00722143	0.521414	1.49848	0.0897776	0.0121618	0.837116	0.0407657	0.127671	0.0119363	0.0617464	2.6217	0.159707	1.73207	0.0924297	1.33561	0.0809682	0.0595605	0.0976998	0.0650413	0.377226	0.0763356	0.0834757	0.412796	0.274048	0.00469877
P3	ea75	drought	10.7947	0.761676	0.315618	0.416171	1.20602	0.00119668	0.822593	0.419939	2.77577e-05	0.0282472	0.0303166	0.120262	0.00382122	0.283466	2.7118	0.0827125	0.278983	0.00346303	0.00416996	0.263751	1.23221	0.132609	0.0388282	1.26773	0.133439	0.159348	0.0771735	0.0461748	2.05944	0.0726069	1.22795	0.101338	1.70438	0.031061	0.0385868	0.169958	0.0499715	0.494228	0.0703283	0.582468	2.15285	0.249178	0.0289007
P3	ea78	drought	14.1037	0.00827514	0.286379	0.389582	0.17386	0.000223723	0.182125	0.255962	0.0177013	0.0343154	0.011367	0.0115097	0.00147917	0.0171934	1.75686	0.0923977	0.225469	0.00549753	0.0328264	0.357496	1.38992	0.0613412	0.00708508	2.03637	0.0454681	0.123194	0.0186071	0.101532	2.57398	0.0782373	0.337509	0.72951	2.05196	0.0352069	0.0463271	0.398596	0.0494118	0.336109	0.0755199	0.10238	1.26576	0.336109	0.0032127
P3	ea79	drought	18.101	0.108067	0.337276	0.616854	1.27456	0.00485605	0.0706582	0.697855	0.0116866	0.0139751	0.028577	0.0254534	0.000952496	0.0414639	4.7207	0.189596	0.102238	0.0269794	0.0978693	0.48063	1.20748	0.17386	0.00440086	2.95058	0.154427	0.140437	0.0604548	0.0610866	2.58291	0.200545	0.45755	0.0675453	1.76174	0.0683934	0.0820132	0.139274	0.16188	0.738157	0.149996	0.157782	1.08749	0.282829	0.0613412
P3	ea85	drought	22.1733	0.277729	0.294584	0.45652	0.51934	0.0200223	0.0510746	0.321023	3.4519e-05	0.0294773	0.042889	1.35731	0.0015983	0.0680505	2.92969	0.209896	0.0809823	0.00737956	0.0290514	0.36067	1.40615	0.154187	0.0979881	2.9419	0.255386	0.131283	3.4519e-05	0.141488	3.01833	0.104513	1.36202	0.0237118	3.02671	0.0845384	0.0635815	0.210479	0.149555	0.496116	0.115004	0.698218	3.10965	0.296838	0.143264
P3	ea87	drought	16.7577	0.330506	0.316165	0.385753	0.409731	0.00462205	0.112169	0.293972	0.00453321	0.0272	0.0103355	0.0125841	0.00351015	0.0177228	3.18601	0.0562794	0.204157	0.0160504	0.0336267	0.143463	1.07605	0.115884	0.0158954	2.10636	0.0350304	0.0640237	0.0450525	0.150283	4.00208	0.0901674	0.624057	0.0749333	1.54622	0.0100459	0.0163876	0.0916164	0.0379633	0.30816	0.0947815	0.0900425	0.404651	0.167909	0.0194613
P3	ea92	drought	12.7374	0.53812	0.389852	0.962594	0.625031	0.0268674	0.00927138	0.111956	0.0520124	0.0185685	0.0328492	0.0634164	0.00433726	0.154963	3.62003	0.0182368	0.0215077	0.0760451	0.0161312	0.285785	2.39994	0.151249	0.0245693	1.93187	0.171229	0.0874135	0.000607007	0.00105102	2.62079	0.0434952	0.0425706	0.063022	1.15029	0.0627605	0.0340076	0.577143	0.15822	0.570382	0.0876562	0.142595	2.16445	0.176899	0.382094
P3	ea99	drought	6.66567	0.222789	0.35793	0.386021	0.556229	0.00304308	0.0163649	2.32745	3.8063e-05	0.0356674	0.0343332	0.0194478	0.00466389	0.449923	6.51042	0.088373	0.153547	0.0051463	0.0880063	0.473275	1.26729	0.21881	0.00305577	2.34526	0.065369	0.157208	0.0902299	0.0603606	1.114	0.193412	0.874027	0.154615	2.72404	0.0861951	0.131739	0.363178	0.170017	0.43762	0.0459354	0.0923176	0.235166	0.215499	0.00678587
P3	ea111	drought	8.4415	0.167996	0.310249	0.458979	0.546957	0.00216188	0.0867195	1.33284	1.88184e-05	0.130263	0.0124173	0.0218155	0.0051205	0.918594	4.39999	0.159818	0.269714	0.00267638	0.014483	0.196895	1.77338	0.121035	0.00643208	2.17422	0.0143431	0.120366	0.0390239	0.152249	2.2839	0.0492579	1.36557	0.0917276	3.05781	0.0668699	0.0558422	0.123322	0.0790824	0.445192	0.0580524	0.0489177	0.249221	0.250607	0.00534165
P3	ea112	drought	13.654	0.673734	0.483722	3.37267e-05	1.42726	0.00260275	0.199748	0.529701	0.0525651	0.148471	0.0248993	0.062641	0.00208643	0.465305	4.03691	0.186889	0.33921	0.00153266	0.0297338	0.633427	2.41371	0.220408	0.00995233	1.87157	0.0523107	0.175708	0.00115752	0.421104	3.1827	0.10169	1.77307	0.347299	3.24732	0.0447568	0.0314728	0.601339	0.169253	0.580855	0.0793982	0.150648	1.64975	0.33269	0.00951388
P3	ea113	drought	16.0862	0.182726	0.215648	0.315727	0.186953	0.010025	0.0434274	0.758778	0.0240762	0.0149859	0.00637106	0.0308786	0.00351502	0.397699	2.70898	0.114924	0.137619	0.0400446	0.0413133	0.41201	0.646512	0.143066	0.0175395	2.22183	0.0398507	0.109557	0.0969746	0.146579	1.11709	0.125065	0.529885	0.120637	1.55482	0.073442	0.0728842	0.135536	0.120303	0.468055	0.0313966	0.274666	0.651912	0.211503	0.0199254
P3	ea115	drought	26.6027	0.177821	0.213676	0.53533	0.291891	0.00247475	0.147471	0.286876	0.00209403	0.00915325	0.0243742	0.00989215	0.00348772	0.217411	2.5713	0.198677	0.225391	0.0488499	0.0529766	0.450781	2.6954	0.132632	0.0233327	2.91299	0.0861205	0.0422912	0.0236257	0.0828416	1.5632	0.0804647	0.365135	0.163629	1.99101	0.13439	0.0957556	0.296171	0.00678	0.516378	0.0453894	0.0220435	0.123236	0.160262	0.057972
P3	ea121	drought	6.78806	0.113913	0.224845	0.200129	1.15029	0.00775854	0.1009	0.383687	0.00290953	0.119162	0.0513675	1.0403	0.00299132	0.258996	3.87716	0.113834	0.0604967	0.0130121	0.0707562	0.311434	0.341747	0.128514	0.0110946	2.51751	0.0280278	0.185823	0.0385801	2.08441e-05	0.493458	0.0757295	0.00347445	0.123879	3.26934	0.107768	0.0355502	0.180867	0.110185	0.471066	0.19601	0.412939	1.08598	0.2926	0.0697821
P3	ea125	drought	8.24489	0.00689851	0.137595	0.275572	1.06696	0.00996096	0.687056	0.691835	0.00585344	0.231567	0.0238726	0.122555	0.00356594	0.0352679	2.45803	0.145239	0.223214	0.0177812	0.0523198	0.234962	0.45266	0.171407	0.0132809	2.97214	0.0351459	0.118627	0.000123218	0.165339	2.69727	0.177945	2.60901	0.105294	2.68421	0.0356612	0.0400376	0.526498	0.0248691	0.356136	0.0271764	2.45122	10.6701	0.171288	0.0175608
P3	ea127	drought	14.1208	0.005229	0.497839	0.513968	0.914307	0.0113101	0.0695286	0.70405	0.00710845	0.0221392	0.0223087	0.0935415	0.00030641	0.278114	3.25747	0.135912	0.27908	0.00285905	0.0684764	0.27126	2.00243	0.117501	0.0254137	2.12542	0.101444	0.116447	1.28199e-05	0.176013	2.30178	0.0620145	0.828601	0.0367975	1.35168	0.0228565	0.0294161	0.542145	0.0446793	0.276385	0.0906688	0.170725	0.583883	0.282192	0.00670638
P3	ea130	drought	30.3421	0.796226	0.445424	0.466597	1.60798	0.0299822	0.100568	0.258861	0.00896954	0.122534	0.0276275	1.42726	0.00402234	0.206935	3.77179	0.288621	0.275333	0.0351642	0.0886491	0.251957	1.47657	0.172092	0.0919664	2.72121	0.218734	0.0865843	0.0310395	0.00339176	2.57621	0.147854	0.906419	0.0901362	1.42035	0.0715577	0.0576414	0.166115	0.111279	0.610156	0.0246931	0.164967	1.87157	0.124417	0.459536
P3	ea131	drought	8.39337	0.196316	0.239858	0.603008	0.382691	0.00154975	0.0227696	0.21187	1.73976e-05	0.186889	0.019495	0.0127465	0.000243507	0.219646	2.77839	0.0898866	0.0819706	0.00552523	0.00587681	0.335004	2.7707	0.113224	1.73976e-05	2.7592	0.0258131	0.0815173	0.00712078	0.022581	3.41113	0.130602	1.20101	0.043684	2.81522	0.0154875	0.00976104	0.458264	0.0429931	0.260842	0.0141628	0.0187788	0.38216	0.2643	0.0566512
P3	ea132	drought	12.8016	0.117379	0.0857482	0.362047	0.924183	0.0040391	0.0113297	0.430848	2.87167e-05	0.0127024	0.00913265	0.0725063	0.000213016	0.330163	3.40877	0.0664425	0.0904491	0.0131869	0.0151478	0.34923	1.44018	0.142225	0.0201406	2.07376	0.0557166	0.0789591	0.0219939	0.0230075	1.33353	0.0286613	0.438987	0.118278	4.59878	0.0115597	0.0279163	0.37171	0.0270965	0.333614	0.0203793	0.0989779	1.06014	0.190155	0.00326489
P3	ea133	drought	14.0988	0.136266	0.374101	0.287473	1.12936	0.010639	0.0460549	0.417978	0.0143332	0.0285473	0.0209269	0.0379304	0.0012757	0.337393	3.59128	0.0969577	0.295555	0.0156521	0.0238726	0.235941	1.10842	0.151407	0.0178183	3.32073	0.0995455	0.0966223	0.00362325	0.0529766	3.24788	0.0759135	0.878126	0.0456735	1.59715	0.0323632	0.0252688	0.181936	0.0483782	0.425284	0.0375381	0.176226	0.421469	0.431819	0.0935901
P3	ea140	drought	19.7359	0.32573	0.478885	0.460652	0.358924	0.0227144	0.0291724	0.421543	0.0201197	0.020671	0.0296824	0.0265297	0.000578558	0.415451	2.3583	0.386824	0.0484873	0.00320769	0.00470285	0.739566	0.575445	0.0831437	0.0240595	1.89179	0.0453658	0.107079	0.0126805	0.0651428	1.9369	0.228102	0.512545	0.178965	1.41103	0.0402114	0.0525105	0.110779	0.0721804	0.432493	0.065778	0.349836	1.29751	0.232733	0.0325263
P3	ea143	drought	16.8275	0.0917435	0.203874	0.441581	1.91023	0.00933425	0.0747776	1.08655	2.06249e-05	0.0590774	0.0361152	0.20444	0.00113882	0.22465	3.97719	0.147496	0.189826	0.0152902	0.143762	0.735476	1.66526	0.187602	0.0604024	2.83775	0.0774683	0.083664	0.0356427	0.108875	2.30657	0.247714	1.6618	0.224961	3.60688	0.198299	0.178841	0.187732	0.116933	0.56831	0.155798	0.161516	2.41287	0.213417	0.0483866
P3	ea145	drought	7.3513	0.430176	0.0829853	0.68302	0.643941	0.00200109	0.106949	0.618566	0.0127443	0.0214631	0.0329175	0.0468437	0.000373139	0.289774	2.93834	0.112111	0.234718	0.00724399	0.0534747	0.211247	1.20414	0.137357	0.00298098	2.24078	0.0506252	0.154534	0.00491021	0.139758	1.15669	0.0931048	0.505576	0.0825264	3.00216	0.0172292	0.0186717	0.373712	0.0298112	0.509446	0.063197	0.0187236	0.170518	0.419575	0.0255772
P3	ea152	drought	17.4058	0.476814	0.461851	0.736879	0.53016	0.000543475	0.0428221	0.533108	0.0131892	0.0181549	0.0487147	0.071125	0.00026874	0.158494	4.1425	0.0574122	0.250607	0.0201022	0.0366384	0.157508	2.19695	0.157618	0.00859969	2.81376	0.0296567	0.10969	0.0313042	0.157727	4.27967	0.128737	1.98412	0.150465	2.86493	0.0218155	0.0212043	0.263614	0.132173	0.355396	0.0561527	0.105148	2.17573	0.373324	0.0449823
P3	ea153	drought	19.9249	0.133185	0.493287	0.30939	0.693756	0.0472841	0.0156847	1.74533	0.00597229	0.0596431	0.0307025	0.037253	0.00166357	0.331137	7.25764	0.0348548	0.142744	0.0192033	0.110913	0.261975	1.0924	0.549999	0.00265237	3.90007	0.202712	0.162611	0.0541648	0.0240054	4.00416	0.1174	0.682783	0.135513	2.21991	0.115383	0.114427	0.103056	0.0869	0.464741	0.0417089	0.0764415	0.446738	0.21338	0.0554181
P3	ea154	drought	4.4738	0.195129	0.33022	0.425284	0.843523	0.0110141	0.199367	1.4285	0.0225223	0.262156	0.0201581	0.0374601	0.00243224	0.360857	5.33135	0.321636	0.59152	0.0560749	0.0411918	0.677128	1.1855	0.221519	0.0211309	3.43069	0.0539774	0.114269	0.0315438	0.0698062	3.42832	0.1061	1.31449	0.369975	4.57731	0.132173	0.140584	0.596048	0.149841	0.57256	0.112773	0.468298	2.90291	0.317428	0.0219673
P3	ea155	drought	23.5597	0.149607	0.273811	0.199609	0.599258	0.0126848	0.0790687	0.457312	2.14487e-05	0.136337	0.0162237	0.0110505	0.00493153	0.187407	2.42545	0.0800059	0.263021	0.00298977	0.0559488	0.254767	0.495257	0.126767	0.00263908	2.16633	0.0587711	0.0952095	0.0591799	0.0947487	2.14243	0.12211	2.00035	0.0518415	1.71149	0.0330375	0.0132419	0.444807	0.0335917	0.240524	0.0720055	0.165081	0.536723	0.35337	0.00424579
P3	ea159	drought	10.7518	0.168463	0.318309	0.620929	0.960928	0.00954195	0.065403	0.555747	0.00995405	0.0152558	0.0182179	0.100307	0.0011284	0.0290665	2.43092	0.111917	0.237747	0.0447956	0.00510278	0.226801	2.85502	0.138456	0.0352191	3.68203	0.221365	0.10669	0.0424674	0.0454209	0.95429	0.131351	0.487847	0.0381678	3.04512	0.0583348	0.0254798	0.498443	0.0946338	0.292296	0.0328378	0.0632627	0.781599	0.209424	0.123922
P3	ea160	drought	16.7751	0.248833	0.25459	0.221941	1.13701	0.00467522	2.98814	0.348022	0.0909521	0.11673	0.0232158	0.0193738	0.00301057	0.317153	1.36438	0.483387	0.0791784	0.00738212	0.0853923	0.478387	0.527137	0.268362	0.00754246	3.98962	0.0500062	0.12988	0.0101053	0.132793	4.8948	0.143413	1.31062	0.0689288	1.93757	0.0850379	0.12135	0.193748	0.0492153	0.353125	0.2478	6.01786	7.7772	0.608467	0.0554853
P3	ea162	drought	18.4238	0.153201	0.532001	0.620929	0.261249	0.00012356	0.0882965	0.37436	0.00384847	0.0328605	0.0106021	0.0218458	0.00131338	0.270462	4.07698	0.118791	0.40966	0.0176707	0.0168805	0.261612	2.41915	0.102202	0.00527541	1.5632	0.0560749	0.0634384	0.0715701	0.141072	1.21041	0.0998911	1.32455	0.0691321	2.06265	0.0349031	0.0352191	0.39461	0.0641014	0.305342	0.107135	0.0500148	0.444267	0.190452	0.0104925
P3	ea165	drought	13.3175	0.200441	0.441122	0.545348	1.11671	0.0327185	0.590599	1.07568	1.40531e-05	0.05591	0.0333597	0.0354579	0.000422796	0.667227	5.11328	0.804548	0.153387	0.0459832	0.0205923	0.432643	1.53714	0.155313	0.0250378	2.78418	0.0775489	0.0758477	0.00128524	0.16554	2.31378	0.127914	0.842209	0.0382406	3.50217	0.0460151	0.0434726	0.544593	0.129251	0.471147	0.0994593	0.619961	4.03131	0.28034	0.0130596
P3	ea167	drought	9.77943	0.0959715	0.265862	0.330736	1.01168	0.020945	0.157317	1.10401	0.00939266	0.143364	0.00979832	0.0815456	0.000617938	0.0989436	3.50339	0.272958	0.183106	0.0134687	0.0250465	0.609945	0.587536	0.209751	0.011039	2.58068	0.0184754	0.102788	0.0383601	0.0732895	1.60408	0.0667888	0.373389	0.064246	2.02336	0.0406599	0.0534654	0.153016	0.0540617	0.457153	0.0794257	0.193412	0.825162	0.346938	0.0686189
P3	ea168	drought	27.7468	0.137095	0.341569	0.395089	0.907676	0.00324909	0.0267976	0.363556	8.65071e-06	0.150335	0.0225028	0.00345823	0.00189347	0.34754	3.84038	0.050354	0.378732	0.0061947	0.00561402	0.360795	1.74503	0.163035	0.0189882	2.40702	0.0531882	0.0608015	0.000227042	0.119183	1.23221	0.187407	0.568901	0.442961	1.80782	0.0263373	0.0282472	0.167851	0.149089	0.386154	0.017328	0.0466251	0.452582	0.146731	0.00618183
P3	ea170	drought	8.17801	0.267897	0.308801	0.289724	1.45271	0.00312214	0.0790413	0.652364	0.00757126	0.0205995	0.00409407	0.010172	0.00155999	0.0372853	1.10248	0.106413	0.0896067	0.0157528	0.0211492	0.306031	1.26641	0.118073	0.0201057	2.11367	0.0469982	0.0841292	0.00842417	0.141292	3.94151	0.131101	0.79816	0.0523651	1.90891	0.0528025	0.0373629	0.173109	0.0779531	0.45652	0.0683341	0.0807021	0.251172	0.258234	0.0109475
P3	ea172	drought	26.0507	0.0946174	0.306774	0.381631	4.42983	0.0489771	0.123643	0.576843	0.0880978	0.324716	0.0100913	0.904536	0.00476354	0.112208	4.70518	0.297353	0.0419918	0.0514834	0.333845	0.509534	0.44666	0.481047	0.198643	2.06802	0.197819	0.179524	0.0655278	0.191744	4.01458	0.0555238	0.733694	0.0594265	2.28192	0.242197	0.243375	0.247457	0.548001	0.948849	0.150961	0.882244	9.20393	0.464017	3.64331
P3	ea173	drought	7.90766	0.342993	0.0735694	0.354842	0.270228	0.00373481	0.0257595	0.728121	7.14938e-06	0.00886447	0.0110658	0.00773839	0.000313608	0.33454	1.5003	0.192143	0.266693	0.00192657	0.0301072	0.179275	1.61245	0.159348	0.00980172	2.30258	0.0353107	0.0632518	0.0259028	0.0690722	2.47127	0.141832	0.234109	0.0841583	1.58365	0.0142514	0.0365813	0.422566	0.0383468	0.180648	0.0720554	0.140462	0.497666	0.24643	0.00964001
P3	ea174	drought	2.02933	0.126394	0.0899957	0.652025	0.455651	0.026793	0.0978015	0.702222	0.00491702	0.0272424	0.019998	0.039996	0.00651509	0.267572	3.4129	0.151459	0.254899	0.0331695	0.0310772	0.298127	2.28786	0.116872	0.00552427	2.37677	0.0788361	0.105477	1.23255e-05	0.124481	1.264	0.14319	0.493116	0.106137	2.47426	0.0254534	0.0483614	0.271119	0.0401905	0.516199	0.0609597	0.0765741	1.31494	0.247757	0.160095
P3	ea175	drought	1.21504	0.0634604	0.119742	0.385286	0.851454	0.107321	0.378667	1.27633	1.0116e-05	0.0471042	0.0336558	1.56482	0.00230503	0.121666	3.95314	0.314253	0.209787	0.0340076	0.101391	0.32019	1.08147	0.228458	0.0373953	2.07053	0.165511	0.0580323	0.00922651	0.198059	2.20993	0.133972	0.412653	0.0210359	3.23328	0.0416367	0.0536975	0.745872	0.19751	0.896888	0.0727454	0.951318	2.16445	0.311003	1.1479
P3	ea176	drought	10.3263	0.0357293	0.215125	0.213639	0.838714	0.00184809	0.363808	0.0515548	0.0158788	0.0290816	0.0189882	0.228973	5.6682e-05	0.244389	1.99619	0.789084	0.0522745	0.00294657	0.0130324	0.405072	0.411867	0.113775	0.0385333	2.9145	0.0300654	0.125022	0.0154875	0.0665808	2.85452	0.106968	1.1763	0.127737	2.19352	0.0115117	0.0433222	0.170903	0.0466898	0.225196	0.102753	0.287623	1.26949	0.573653	0.0261554
P3	ea177	drought	0.566933	0.0922217	0.277056	0.270978	0.257073	0.000574761	0.0480024	0.568901	0.00127636	0.0487062	0.0101967	0.0178399	0.00122437	0.18534	2.26616	0.0584461	0.0970754	0.00373222	0.0194007	0.451016	0.397011	0.109899	0.00409265	1.10362	0.0130686	0.21143	0.00805584	0.0267049	2.17837	0.146528	0.883468	0.0656642	2.45249	0.0446019	0.0472104	0.183805	0.0130054	0.576443	0.0244038	0.215872	0.674201	0.216472	0.0140942
P3	ea179	drought	19.5453	0.495086	0.342874	0.498529	0.287922	0.00131634	0.260391	0.0464477	2.63425e-05	0.0142761	0.00206127	0.0295592	0.00206843	0.0412561	1.68617	0.0501276	0.280632	0.00183851	0.00107664	0.263112	1.0941	0.0391661	0.00448944	0.954456	0.0592414	0.0645585	0.0102357	0.0794808	1.21651	0.0488245	0.293361	0.0438509	1.21904	0.0288907	0.0171428	0.116367	0.109253	0.462572	0.185148	0.443114	2.16108	0.386288	0.0223396
P3	ea182	drought	17.0388	0.170489	0.0946502	0.326182	0.613761	0.044463	0.163657	0.14997	0.00740518	0.0551212	0.0169186	0.0390306	0.00117164	0.386824	2.60223	0.218355	0.0728337	0.00639762	0.0169773	0.377291	0.463214	0.156556	0.012558	1.82608	0.0649174	0.125673	0.012558	0.230486	2.53986	0.0682868	0.85367	0.0582641	2.81035	0.0519314	0.0336733	0.439139	0.245152	0.540644	0.0979202	0.216547	0.573852	0.427723	0.0433973
P3	ea183	drought	6.12411	0.413942	0.224455	0.691835	0.849391	0.0220588	0.234312	0.204546	0.0131801	0.0973618	0.00946947	0.268967	0.00293281	0.0215749	2.75204	0.0861802	0.300722	0.00105576	0.0159921	0.126438	1.20623	0.0908418	0.0176584	1.26532	0.173319	0.0996145	0.0380358	0.053828	1.67191	0.0638796	0.292296	0.0262507	1.36368	0.0121029	0.023593	0.404301	0.114348	0.502606	0.161936	0.659525	3.62882	0.31068	0.238573
P3	ea186	drought	11.8947	0.166345	0.205221	0.244219	0.470169	0.00795044	0.442654	0.691715	2.93608e-05	0.0816304	0.0241179	0.0429038	0.00199037	0.177175	2.18139	0.241024	0.107116	0.00663931	0.0677916	0.367101	0.537095	0.169605	0.0247445	2.69307	0.0835191	0.145113	0.0182527	0.055255	2.55133	0.0710634	0.436559	0.0647153	2.59413	0.0654824	0.0557939	0.136243	0.253007	0.765912	0.115763	1.58365	2.99436	0.355335	0.022534
P3	ea192	drought	8.47815	0.00109698	0.263843	0.240107	0.818327	0.0100808	0.035323	0.415739	0.00983915	0.152169	0.0154072	0.0321676	0.000793078	0.0237447	2.95007	0.0783322	0.176257	0.00719769	0.0560458	0.260752	0.833787	0.0864344	0.0141579	2.11221	0.0764548	0.106635	0.0128486	0.135442	2.48759	0.106413	0.747295	0.0676273	1.38679	0.0134128	0.0278486	0.389245	0.0810384	0.520781	0.0410564	0.0846556	0.159956	0.298489	0.0144253
P3	ea193	drought	8.63981	0.405564	0.197784	0.496891	0.659754	0.0149885	0.0952591	0.176899	0.0039828	0.132586	0.0392817	0.0210359	0.00132849	0.158879	2.32141	0.0913786	0.0551689	0.0343154	0.00637659	0.23849	1.99446	0.072695	0.0117353	1.805	0.0549019	0.0911888	0.0122932	0.0349152	0.980099	0.120993	0.00824651	0.0379962	1.45196	0.0113356	0.00616365	0.113992	0.0819564	0.353308	0.0460709	0.0734548	0.860353	0.256672	0.0804368
P3	ea196	drought	11.0101	0.10444	0.307306	0.203169	0.929644	0.00406297	0.0154929	2.41622	0.00626595	0.173469	0.0122146	0.0122231	0.000943134	0.568704	3.38874	0.168609	0.0698668	0.00212511	0.0123081	0.339092	0.437317	0.160067	0.00716782	1.4853	0.0602769	0.175161	0.0192333	0.165827	4.39161	0.0378058	0.804269	0.036594	2.16557	0.187732	0.198712	0.419211	0.133115	0.484897	0.0903551	0.552004	1.22667	0.265126	0.00512494
P3	ea197	drought	11.4419	0.170903	0.393449	0.613974	1.3456	0.0160115	3.50703	0.204511	0.00899445	0.25371	0.00792293	0.208086	0.000587245	0.0349455	2.02125	0.169723	0.0292028	0.00259015	0.0076956	0.144411	2.98814	0.090889	0.0284831	4.17348	0.0905746	0.104476	0.0717563	0.0774415	2.17837	0.0377927	1.73538	0.055255	1.48067	0.0479027	0.0365559	0.515573	0.108161	0.222866	0.210991	1.38247	8.40501	0.113696	0.012853
P3	ea198	drought	17.1454	0.164796	0.36042	0.296222	1.19313	0.00578587	0.258771	0.727869	0.00861311	0.050232	0.0177351	0.0212668	0.00422671	0.258771	3.164	0.253446	0.295607	0.00290701	0.0209015	0.365958	0.849538	0.224183	0.00167427	2.07736	0.0439117	0.182599	0.0647377	0.157536	2.62943	0.0979881	2.17762	0.0664655	2.4364	0.034668	0.0474236	0.15569	0.195569	0.348867	0.0805345	0.397699	0.639382	0.246857	0.00558491
P3	ea200	drought	19.2262	0.24115	0.148548	0.729005	0.765779	0.0472023	0.103235	0.186339	0.0286365	0.114626	0.013754	0.0448111	0.00346003	0.271684	3.23328	0.175921	0.230686	0.00510101	0.00867452	0.380245	2.9465	0.0973956	0.0186071	1.64718	0.0749462	0.0758346	0.0156358	0.183265	2.20228	0.126482	0.641268	0.0596638	2.29421	0.0458797	0.0448422	0.162781	0.0982772	0.444421	0.146706	0.203909	1.67946	0.210808	0.0927184
P3	ea201	drought	6.02099	0.191047	0.225625	0.203204	1.1704	0.0119322	0.278935	1.16716	2.2652e-05	0.120324	0.0239804	0.84792	0.00233235	0.306084	3.2221	0.32511	0.223446	0.0180983	0.0336092	0.806083	1.11574	0.388234	0.0293804	3.21986	0.0672184	0.142595	0.100064	0.199436	4.30795	0.261521	0.00668434	0.100064	3.49187	0.10988	0.145592	0.096857	0.0739657	0.17776	0.112267	1.32501	3.93947	0.530344	0.0251901
P3	ea202	drought	14.6086	0.440969	0.451798	0.371067	0.638054	0.00246491	0.0324138	0.378076	0.0128486	0.165712	0.020916	0.0235154	0.000171887	0.255386	3.6623	0.124029	0.344303	0.00901004	0.0585069	0.45874	1.00191	0.219265	0.00624428	1.78478	0.0645585	0.132931	0.0156223	0.0764548	1.66065	0.0657325	1.21483	0.0732387	1.67801	0.0366194	0.0474894	0.0863745	0.125586	0.608678	0.0616716	0.0855404	0.538027	0.157645	0.0100738
P3	ea207	drought	9.11189	0.145264	0.106931	0.366974	1.27522	0.0905432	0.810425	0.0414567	0.0290312	0.0148721	0.0267142	0.0676273	0.00750335	0.424475	2.30977	0.281021	0.120805	0.0230634	0.181463	0.223408	1.16777	0.120303	0.0265113	2.37635	0.0848319	0.0961046	0.0647826	0.0446174	2.33391	0.128492	0.489625	0.0998392	1.61524	0.0427702	0.040351	0.33512	0.12114	0.538027	0.134041	2.22491	2.83186	0.683849	0.0296207
P3	ea208	drought	5.68634	0.280389	0.121287	0.31611	0.855299	0.00823794	0.0467302	0.978403	0.00771831	0.0869	0.0194175	0.278259	0.000415029	0.0387006	4.07698	0.0917276	0.218318	0.0154366	0.145743	0.656788	0.926909	0.193513	0.0164759	2.64543	0.0495318	0.0873832	0.0141653	3.30154e-05	3.21429	0.220294	1.98825	0.0912836	4.5678	0.140974	0.179804	0.118462	0.170223	0.439977	0.0892812	0.261793	1.62619	0.336225	0.0597673
P3	ea210	drought	5.61389	0.0989607	0.144887	0.576743	4.55989	0.0747906	0.21976	0.681601	0.14073	0.295044	0.045626	1.13367	0.0163678	0.354781	4.55358	0.971307	0.0512964	0.00979323	0.219151	0.47698	0.825878	0.206756	0.289774	4.04461	0.197921	0.176043	0.0710511	2.8672e-05	5.62947	0.188417	0.676424	0.0694924	2.26891	0.177022	0.165396	0.558256	0.35233	0.737135	0.156258	0.322194	0.965267	0.980779	1.11265
P3	ea212	drought	18.8795	0.557387	0.397148	0.36067	0.642937	0.0303481	0.67537	0.11413	0.00182581	0.0163536	0.0178956	0.380179	0.00148713	0.164339	2.66983	0.122067	0.041803	0.00444916	0.0818287	0.266416	1.53661	0.140901	0.0249252	3.03932	0.094913	0.0816021	0.0861354	0.00527633	2.297	0.157426	0.759831	0.0589138	1.19561	0.0425042	0.0362909	0.138097	0.082856	0.379915	0.0519674	0.234352	1.62535	0.257876	0.0224327
P3	ea215	drought	11.2045	0.327145	0.107693	0.31864	0.429878	0.00670289	0.0656528	0.934327	2.13412e-05	0.0548639	0.0239306	0.0254357	0.00614658	0.273953	4.38629	0.0344345	0.243839	0.0290363	0.0200396	0.398596	1.02314	0.108593	0.0175669	1.97247	0.0502755	0.117522	0.0306493	0.0671718	2.06766	0.0772137	1.27191	0.0663849	3.2288	0.140925	0.132311	0.0923336	0.0602039	0.443191	0.0723933	0.0658351	0.316439	0.195739	0.0263145
P3	ea218	drought	7.87211	0.13954	0.221404	0.330736	0.316384	0.013155	0.103935	0.635406	0.0183732	0.0264379	0.0217137	0.350564	0.00252544	0.220485	3.45037	0.0459354	0.17251	0.00761864	0.127075	0.388706	0.918754	0.163317	0.0213703	1.89704	0.090606	0.103647	0.04584	0.0749333	2.05872	0.0725817	0.247029	0.167096	1.30835	0.0187593	0.0317907	0.384952	0.0301594	0.402413	0.0546646	0.111086	0.71735	0.266231	0.0573028
P3	ea222	drought	26.0011	0.208411	0.591111	0.286479	1.04717	0.00374323	0.0529766	0.648645	2.24566e-05	0.0250248	0.0125471	0.012495	0.00193091	0.0285869	5.85431	0.0309161	0.214418	0.00997477	0.0420573	0.381433	1.23243	0.152565	2.24566e-05	2.40411	0.0488499	0.124524	0.0604757	0.0799643	3.87582	0.0850527	0.991373	0.208266	1.86671	0.100238	0.096288	0.452974	0.128203	0.387562	0.0089711	0.039459	0.11099	0.158165	0.00270061
P3	ea232	drought	2.7487	0.23713	0.0522926	0.392496	0.929	0.0336267	0.0713843	0.669776	0.017503	0.0167436	0.0252732	0.264759	0.00040684	0.17371	3.72373	0.22079	0.183233	0.0140406	0.0246503	0.163998	1.35355	0.151643	0.01918	1.73598	0.0466412	0.112014	0.0203581	0.115163	1.05464	0.172989	0.345977	0.0788771	1.85157	0.0190608	0.0304535	0.210188	0.227313	0.35105	0.00730323	0.0784409	1.0358	0.235329	0.25985
P3	ea234	drought	14.5581	0.483554	0.244474	0.31529	0.52006	0.000178443	0.0807021	0.209751	2.31561e-05	0.0144354	0.015153	0.0126016	0.0041917	0.163771	2.42461	0.110548	0.280826	0.00457742	0.0149341	0.232733	0.836102	0.108424	0.000432129	1.71564	0.0305804	0.0800891	0.0531329	0.00496067	3.43129	0.121729	0.00707404	0.0679092	1.57107	0.0150692	0.0114124	0.1076	0.0650075	0.393859	0.0556587	0.0685714	0.466112	0.107376	0.00350772
P3	ea243	drought	6.77396	0.244346	0.25543	0.21154	0.726986	0.00630626	0.187375	0.322417	1.87078e-05	0.158439	0.0265527	0.23586	0.00158204	0.217336	2.94445	0.0560944	0.0602456	0.0145484	0.030501	0.248445	1.51152	0.157563	0.0109951	1.54221	0.0440718	0.109197	0.0647938	0.137452	2.35545	0.0911888	0.744323	0.0543717	1.34257	0.0478612	0.0334465	0.365514	0.0601205	0.408384	0.0709035	0.359484	2.51577	0.272249	0.0240803
P3	ea252	drought	19.8525	0.161684	0.273052	0.498702	1.02048	0.0719556	0.23541	0.183551	0.0132786	0.018114	0.0435329	0.70772	0.00538533	0.38669	3.37117	0.124244	0.311488	0.0553317	0.0208508	0.107191	1.71386	0.174252	0.080228	2.39537	0.0417885	0.0800059	0.053856	0.108913	1.35027	0.0586083	1.82292	0.0782508	2.35749	0.0635154	0.0461108	0.433845	0.150648	0.462091	0.113853	0.154133	3.10426	0.180397	0.126328
P3	ea257	drought	4.86015	0.205898	0.4938	0.837987	0.364755	0.00416058	0.0260242	0.2469	2.17745e-05	0.223446	0.0188016	0.0236831	0.00297478	0.201521	2.464	0.048094	0.37036	0.027451	0.00639429	0.133601	1.89737	0.122004	0.0029481	3.19098	0.054712	0.101884	0.0632847	0.139081	2.19314	0.196963	1.21419	0.107992	1.79253	0.0157337	0.0176034	0.535887	0.0180983	0.28068	0.113204	0.411796	1.28165	0.199298	0.00281627
P3	ea263	drought	12.5729	0.629488	0.570876	0.301295	0.512367	0.0087667	2.50924	0.368121	0.0239347	0.0280132	0.026928	1.03904	0.0026964	0.709193	2.51098	0.353615	0.071162	0.00569634	0.0131504	0.193345	0.714621	0.0978862	0.0212006	2.49883	0.0841583	0.11074	0.0259567	0.00731589	2.54427	0.0516979	1.73658	0.0514834	2.10125	0.0367338	0.0221009	0.120262	0.0756377	0.394268	0.0746999	1.23735	2.50403	0.309337	0.172809
P3	ea264	drought	6.21714	0.0050913	0.101268	0.369399	0.474424	0.0114799	0.0477369	0.912091	2.6924e-05	0.21187	0.0161228	0.0108456	0.00194805	0.17114	6.46769	0.0417885	0.0770666	0.022055	0.0162914	0.862891	0.573255	0.172211	2.6924e-05	2.08385	0.0725566	0.0658921	0.00732604	0.0447878	3.83772	0.153069	0.153175	0.116085	2.56374	0.170076	0.160123	0.366847	0.137762	0.196861	0.0670904	0.0731626	0.188058	0.33085	0.0313857
P3	ea266	drought	5.95561	0.29653	0.0978862	0.418486	0.541206	0.00341535	0.0268162	1.20518	1.65278e-05	0.0569662	0.0103033	0.0149289	0.00222381	0.0629456	4.48544	0.061993	0.205363	0.0111196	0.018546	0.233622	1.23563	0.197682	0.0040363	2.12027	0.0465605	0.124158	0.0125276	0.0602561	3.56339	0.0737226	0.974849	0.0958053	1.9619	0.0283452	0.147854	0.313655	0.11182	0.271354	0.032201	0.150439	0.252132	0.266323	0.00480666
P3	ea269	drought	11.5155	0.152038	0.367419	0.318309	0.83422	0.00462766	0.281948	0.468623	0.0241556	0.0160921	0.00858182	0.017295	0.00531211	0.744065	2.57309	0.125826	0.0893431	0.0324981	0.0460549	0.311542	0.565461	0.157399	0.00321827	2.37924	0.0273844	0.0863596	0.0511366	0.121035	2.65829	0.0954904	1.10842	0.395432	1.37888	0.0122804	0.012383	0.552291	0.061875	0.437847	0.0677564	0.861845	3.05993	0.248704	0.0127488
P3	ea273	drought	8.09342	0.175282	0.0740042	0.642492	1.22837	0.00523262	0.127516	0.313329	2.11901e-05	0.0249944	0.0217438	0.0417162	0.00402931	0.281801	3.01624	0.0672534	0.0503365	0.0244631	0.00328646	0.202747	1.22158	0.142571	0.0157856	0.92707	0.0377534	0.0938012	0.0123166	0.0673467	1.77369	0.0303902	0.544404	0.0961713	2.84761	0.015132	0.0259477	0.0951106	0.0609492	0.313112	0.0270308	0.0782237	1.26291	0.218507	0.00874546
P3	ea279	drought	5.348	0.240649	0.0971259	0.346037	0.712519	0.00500991	0.967947	1.17202	0.0327809	0.354044	0.0203476	0.127981	0.00501338	0.433469	1.51677	1.61105	0.252088	0.0119985	0.0329404	0.528143	0.936921	0.130218	0.0367529	3.23328	0.0577915	0.149789	0.105917	0.183011	4.33791	0.0364484	1.92652	0.0778046	3.18215	0.133323	0.138792	0.205755	0.0416656	0.213011	0.372936	7.29547	6.04189	0.339151	0.00411469
P3	ea280	drought	11.4498	0.0132786	0.516289	0.365831	0.202115	0.013371	0.107712	0.556807	0.0128976	0.0392885	0.0201546	0.108386	0.00177035	0.426391	0.900158	0.17377	0.193345	0.00643542	0.052347	0.251085	0.667227	0.194016	0.0122698	2.37388	0.0604234	0.199333	0.00735148	0.15596	3.08282	0.141635	1.74624	0.147037	1.58584	0.106598	0.0606331	0.13215	0.0488076	0.320024	0.0732133	0.174736	0.331309	0.247114	0.0141824
P3	ea296	drought	7.42685	0.27126	0.221864	0.173951	1.61636	0.0271623	0.0757689	2.12837	1.30169e-05	0.111163	0.0139436	0.617174	9.58242e-05	0.207438	4.17492	0.0651428	0.0805903	0.00413112	0.0589547	0.52404	1.15409	0.192343	0.00527267	2.39123	0.065778	0.148214	1.30169e-05	0.076032	2.7354	0.189038	1.21146	0.0890494	2.92969	0.0409711	0.0234016	0.374425	0.0834902	0.334424	0.0627496	1.91554	2.90341	0.364439	0.0119964
P3	ea300	drought	4.51664	0.00303361	0.34923	0.255651	0.348746	0.00136513	0.261748	0.445424	0.00940895	0.297972	0.0302956	0.228973	0.00106366	0.433243	1.53714	0.232814	0.111202	0.0222238	0.0274557	0.36406	0.878583	0.188188	0.00651622	3.71214	0.0359279	0.186113	0.0629456	0.106598	3.95657	0.115123	2.23651	0.0568085	2.01147	0.0655732	0.033522	0.7004	0.0731119	0.343707	0.11074	0.668616	1.14731	0.564972	0.0226908
P3	ar1	control	12.8193	0.492177	0.56654	0.227391	5.42736	0.451955	21.1744	0.602591	0.00487714	0.00396421	0.0281494	0.513434	0.00206056	0.115123	5.35264	0.87433	0.0175213	0.0287409	0.160345	0.498356	1.46434	0.330163	0.209388	4.80072	0.0608015	0.108086	0.110587	0.151275	3.01102	0.162021	0.148986	1.30939e-05	1.14969	0.0420792	0.0198495	0.843377	0.179027	1.00643	0.155098	2.23496	3.68394	0.572858	0.162471
P3	ar9	control	9.5649	0.0364169	0.642937	0.154829	12.1742	0.0356921	8.10465	0.808741	0.108273	0.00418299	0.0232238	0.329363	0.00347626	0.178222	4.40075	2.97471	0.0484537	0.0428592	0.0465444	0.914941	1.18079	0.443114	0.119804	1.50707	0.0512875	0.0668815	0.0654143	0.229211	4.17492	0.107451	0.126022	0.0229677	1.09259	0.0322345	0.036518	0.173349	0.151853	1.13505	0.129296	2.62397	2.7468	0.920666	0.0375446
P3	ar20	control	15.2792	0.20173	0.34234	0.315017	5.8462	0.199091	11.5155	0.299473	0.230127	4.2051e-05	0.0123145	0.972992	0.0039049	0.0728716	5.19996	4.42139	0.0156088	0.0301751	0.0391051	0.251652	1.19292	0.284303	0.185373	3.67183	0.0498418	0.0516352	0.148496	0.221519	4.0883	0.167183	0.119286	0.0380885	1.40883	0.0105655	0.0138641	0.232854	0.194589	1.4285	0.20215	4.64121	6.05237	1.47172	0.0615328
P3	ar21	control	10.2638	0.425579	0.154802	0.0964216	6.75287	0.013364	6.15816	0.914148	1.28266e-05	0.0241891	0.0296567	0.614081	0.0135506	0.242911	4.06287	1.79191	0.0298836	0.0338312	0.162049	0.74976	0.887304	0.317208	0.156204	1.93657	0.151092	0.0629565	0.0563477	0.167415	3.94083	0.0943064	0.37488	0.00687941	1.18633	0.0753891	0.0491216	0.201311	0.430624	0.706862	0.251129	6.09447	10.1436	0.637943	0.0304271
P3	ar22	control	17.5664	0.154937	0.271448	0.727364	2.83382	0.477559	23.4863	0.999134	0.125065	0.0354702	0.0303061	0.198162	0.0449589	0.118729	5.57414	1.3377	0.0894825	0.06011	0.125848	0.690518	2.92766	0.330736	0.119804	3.67247	0.0526928	0.0306865	0.048353	0.185791	6.46993	0.094913	0.0575018	0.0151425	2.79481	0.0121977	0.00959002	0.732931	0.292549	0.692435	0.455888	14.864	5.37681	0.349593	0.19584
P3	ar23	control	6.82581	0.23229	0.478636	0.886996	6.00848	0.140146	6.62996	0.37475	0.00058228	0.200267	0.0246034	0.200684	0.009068	0.110798	5.18376	0.443191	0.115904	0.0430453	0.00475942	0.706127	4.23687	0.441046	0.241652	5.06303	0.0132763	0.0481273	0.0649737	0.173619	1.03168	0.12091	0.355519	0.323312	1.19499	0.0322401	0.0212263	0.622437	0.239152	0.932386	0.0392272	3.90683	2.9465	0.99103	0.0370085
P3	ar28	control	7.35895	0.313709	0.280194	0.182314	1.56103	0.0407375	0.071719	2.1682	1.49811e-05	0.100099	0.0162378	0.632659	0.000682208	0.283319	3.12856	0.0399822	0.0881131	0.000895822	0.0715205	0.388908	1.27677	0.232532	0.01919	2.06981	0.0665001	0.147062	1.49811e-05	0.0982431	2.55	0.140584	1.40786	0.108781	3.9109	0.039706	0.061875	0.409376	0.111839	0.402623	0.164653	2.71415	2.93732	1.49811e-05	0.00837033
P3	ar41	control	12.2652	0.00937153	0.320968	0.180679	0.314362	0.000849852	0.583377	0.303233	0.0132075	0.235614	0.0134197	0.0954243	0.00150242	0.400952	1.95409	0.211466	0.112072	0.00278617	0.00515611	0.238904	0.864837	0.207689	0.00295116	2.71415	0.04686	0.14314	0.0415358	0.0465363	2.4158	0.0826696	0.627419	0.0284092	2.03849	0.0438737	0.0287658	0.571371	0.162611	0.609416	0.191644	0.971644	1.94733	0.664113	0.0302798
P3	ar43	control	8.92901	0.14166	0.17117	0.176715	4.76178	0.0233166	7.55012	0.826737	0.1375	0.00909633	0.0958884	0.41972	0.00293078	0.0505025	3.25916	5.63142	0.0629565	0.0386738	0.180304	0.937896	0.274238	0.277296	0.10327	3.73601	0.25801	0.0392681	0.0626518	0.302603	4.01528	0.053828	0.314144	0.0329289	0.891619	0.0537162	0.0442401	0.767107	1.14195	2.51141	0.768171	33.3011	26.8807	1.74291	0.0651767
P3	ar48	control	0.748461	0.0468437	0.307573	0.106432	1.86736	0.0291169	4.23394	0.468136	0.0715949	0.00530291	0.0170038	0.424254	0.0033468	0.141807	3.02095	1.75078	0.00116617	0.0279889	0.0454997	0.481965	0.429878	0.151459	0.0657894	1.26138	0.056838	0.0519404	0.0334002	0.195332	2.84021	0.125608	0.13277	0.0180357	1.3333	0.00468414	0.00875304	0.0923977	0.456916	3.9834	0.142991	5.63338	11.6965	1.0274	0.133786
P3	ar52	control	11.2843	0.294074	0.247114	0.527503	5.80481	0.017125	24.0881	0.328565	0.214233	0.199886	0.0370406	0.312353	0.00359013	0.221173	2.68189	1.10899	0.0900737	0.0388013	0.0858076	0.619532	1.58365	0.222712	0.395912	2.12027	0.0248476	0.0554469	0.0288407	0.288621	2.02686	0.0367592	0.000723986	0.00277605	0.526772	0.0188702	0.0144104	0.41301	0.335469	1.27213	0.239858	8.31231	12.7308	0.812956	0.0477369
P3	ar55	control	32.6384	0.130173	0.44396	0.492945	4.88209	0.325448	0.0241388	0.55845	0.0863596	0.00603471	0.0228526	0.611956	0.00928746	0.0339487	4.81822	1.35332	0.00388061	0.0831869	0.163402	0.634416	1.38175	0.444575	0.481798	2.32543	0.0648163	0.103701	0.112539	0.127229	4.28858	0.180429	0.00704346	0.0966893	1.12467	0.0154795	0.0257283	0.533848	1.17243	3.11558	0.195806	23.6292	20.4851	1.54275	0.346157
P3	ar56	control	5.73483	0.172629	0.222943	0.220485	1.5144	0.0747258	6.99707	0.206434	0.132288	0.0125667	0.0130731	0.0881895	0.00210167	0.0913628	2.28588	0.598221	0.0791509	0.0187203	0.0382539	0.126635	0.667921	0.131556	0.098192	1.57543	0.0738504	0.0843628	0.0605701	0.251347	2.36813	0.0364169	0.0202737	0.00466713	0.596978	0.0187984	0.00770361	0.267897	1.2123	3.23945	0.596151	32.0833	13.0932	0.523314	0.0650977
P3	ar59	control	19.9353	0.443575	0.791823	0.488778	5.80481	0.0857482	18.6648	0.505313	0.13015	0.00862805	0.00616472	0.142028	0.00590949	0.178037	5.24248	2.4474	0.0871866	0.0269653	0.0804508	0.312786	0.89023	0.378732	0.14017	3.74834	0.0712113	0.13872	0.103038	0.407042	2.3477	0.0797291	0.231527	0.0797844	0.919709	0.0115838	0.0068307	0.341569	0.475083	1.54355	0.116004	11.2297	7.95163	1.97691	0.121856
P3	ar60	control	24.7439	0.299577	0.540363	0.528143	9.70683	0.230526	18.3029	0.243839	0.00266435	0.00902411	0.0314892	0.23423	0.00937478	0.0659264	4.64603	0.290176	0.0622406	0.0295029	0.102096	0.720465	2.51228	0.308855	0.191843	3.39168	0.0807161	0.0590058	0.0833889	0.195467	2.45547	0.0779666	0.0371112	0.0252076	0.664343	0.0148747	0.014488	0.21976	0.297302	0.939523	0.418123	9.78112	4.03062	1.19334	0.0886338
P3	ar61	control	11.1618	0.143339	0.399841	0.268967	3.40463	0.0223048	14.1086	0.0966223	0.071968	0.0339252	0.00307223	0.195264	0.0021951	0.00875607	3.90007	0.11838	0.00629971	0.0262325	0.124266	0.0917276	1.24703	0.394884	0.0486135	1.72011	0.0572929	0.0611926	0.0518864	0.0784817	2.07556	0.0343749	0.264896	0.00834137	1.01501	0.032162	0.0103984	0.39598	0.22275	1.81567	0.126	2.73113	0.883009	0.716233	0.0240553
P3	ar67	control	9.5219	0.0942248	0.235574	0.182662	4.21417	0.015509	3.82179	0.352636	0.237871	0.171022	0.0279163	0.359796	0.00131589	0.022534	2.8565	2.61942	0.00926656	0.0185075	0.0503191	0.0512697	0.520601	0.156502	0.184316	2.30577	0.130783	0.0524559	0.101902	0.126591	2.15136	0.0392069	0.0660293	0.0282864	0.617388	0.0385868	0.0205069	0.160012	0.682665	1.21188	0.039343	7.04329	14.4525	0.929966	0.0716073
P3	ar68	control	17.9604	0.194218	0.423593	0.224494	5.2881	0.0115958	7.36023	0.324828	0.0864344	0.400466	0.0156657	0.735476	0.00366937	0.149348	4.33716	1.60742	0.0183987	0.0313096	0.103647	0.34766	0.553536	0.135067	0.202045	2.15958	0.0978523	0.0646032	0.0737993	0.22543	4.09468	0.106635	0.248574	0.0256082	0.764586	0.0180326	0.0305169	0.134974	0.25013	1.63099	0.115243	4.81905	13.5362	0.999827	0.114288
P3	ar71	control	1.70941	0.129902	0.161264	0.195535	3.59128	0.0151504	0.00861162	0.895956	0.110376	0.184475	0.037253	0.287075	0.00100785	0.164653	1.91919	1.10229	0.0133826	0.0387543	0.0430602	0.301766	0.284106	0.130715	0.0421156	2.03003	0.116105	0.0569761	0.0899022	0.382227	1.82071	0.10199	0.413082	0.00838194	0.614506	0.0086595	0.0171755	0.158714	1.02491	1.61496	0.312407	8.92901	14.7485	0.922423	0.03854
P3	ar75	control	32.503	0.00756995	0.368951	0.95429	3.38112	0.0526107	12.4796	0.171883	0.0391865	0.000277063	0.00207237	0.317648	0.0513853	0.0916005	3.51494	2.55177	0.000277063	0.00778277	0.172002	1.72728	2.76159	0.236105	0.136266	3.10695	0.087991	0.0497038	0.000277063	0.214716	2.75777	0.0688929	0.179307	0.000277063	1.16999	0.0313476	0.0144228	0.55729	0.712766	5.09294	1.43147	28.9702	7.41014	2.65093	0.0778316
P3	ar85	control	6.9379	0.0797982	0.120617	0.0922377	1.71654	0.00361572	1.7526	0.459297	0.0595605	0.168579	0.0273276	0.51997	0.00172822	0.0249901	2.84909	0.443652	0.010855	0.0302588	0.0420865	0.439063	0.282143	0.139806	0.0218155	1.46459	0.0897154	0.0577714	0.036134	0.0506077	2.46827	0.0425558	0.0335743	0.0402045	0.732804	0.0204678	0.0216348	0.145743	1.39233	2.64543	0.154588	6.25713	14.1184	1.35051	0.071273
P3	ar87	control	15.3137	0.0863147	0.48255	0.4352	6.90552	0.292549	19.8319	0.757727	0.144862	0.215051	0.0526563	0.566344	0.0136189	0.0919982	4.39466	1.52282	0.0259837	0.0727832	0.209315	0.341214	1.49563	0.305607	0.233218	3.37234	0.318806	0.107451	0.216697	0.145264	5.60125	0.141096	0.00454895	0.00640649	0.690518	0.0740042	0.116771	0.216847	1.19644	2.08891	0.678185	12.9488	15.5706	0.932225	0.221097
P3	ar90	control	10.859	0.0844315	0.487112	0.740989	7.50122	0.0847246	10.8643	1.5335	0.239687	0.419844	0.0399358	0.672649	0.0027321	0.272764	5.5015	5.0428	0.00837047	0.0926558	0.154141	1.01736	3.27598	0.307408	0.288776	6.28636	0.0936761	0.0392796	0.0423535	0.183993	3.94281	0.0614486	0.242511	0.00589385	1.81482	0.0537581	0.047154	0.383321	0.305644	1.02706	0.0603679	4.81797	13.5905	1.17522	0.099713
P3	ar95	control	13.1296	0.210479	0.392496	0.166865	5.20807	0.0131823	3.30294	0.268641	0.120637	0.00939918	0.0693361	0.762469	0.00298046	0.280437	3.90616	1.75048	0.0281592	0.0293143	0.00904133	0.578645	0.604892	0.232895	0.319691	2.29382	0.0715329	0.0750372	0.0585069	0.173229	4.53075	0.0380423	0.252919	0.0273133	1.59853	0.0131367	0.0359903	0.230486	0.549713	1.94767	0.172151	7.82315	10.287	0.100813	0.140705
P3	ar98	control	21.8718	0.237171	0.534774	0.298748	4.06146	0.0305857	14.1037	0.533663	0.111646	0.173379	0.0197637	0.314036	0.00244153	0.127273	3.89062	0.91764	0.0630657	0.0165045	0.0817861	0.297714	1.9292	0.31622	0.0567593	1.85318	0.0830429	0.0667078	0.054674	0.232612	3.43426	0.0728463	0.0138209	0.0166423	1.02811	0.0242815	0.0235848	0.624165	0.691116	2.13761	0.215835	7.37682	10.112	0.850274	0.128514
P3	ar99	control	1.14353	0.101356	0.0665923	0.135889	3.83839	0.0103768	4.68971	0.177083	0.0871413	0.00972895	0.00615298	0.253051	0.00895867	0.0895291	1.61945	1.34397	0.00317396	0.0134104	0.0252338	0.511391	1.12078	0.0563477	0.217713	1.43744	0.0510304	0.0459274	0.00443915	2.18728e-05	1.58612	0.0608542	0.173559	0.0135412	0.818753	0.0259792	0.00704834	0.321636	0.507507	1.73688	0.318972	11.3412	12.1974	1.0796	0.071968
P3	ar104	control	15.8592	0.137285	0.257251	0.098022	4.44213	0.10162	4.02294	0.568507	0.105715	0.13215	0.00752157	0.636508	0.00134074	0.0915847	3.42535	0.680303	0.0107856	0.0255108	0.0812916	0.220408	1.07345	0.343231	0.143413	1.38151	0.0461428	0.0967396	0.151906	0.328793	2.54603	0.14878	0.253358	0.0152637	1.05427	0.0386671	0.0219939	0.265586	0.324716	1.54462	0.246772	6.66798	8.88425	1.69261	0.0501798
P3	ar105	control	9.95554	0.196486	0.227273	0.067335	2.67493	0.00578086	7.31319	0.508564	0.256583	0.144636	0.0189652	0.382492	0.00576485	0.0654483	3.25916	0.19799	0.0638354	0.0251639	0.0104562	0.154374	0.774051	0.188091	0.167183	2.18783	0.163516	0.040372	0.0523198	0.225547	2.29819	0.0971596	0.0374861	0.0209269	0.6464	0.0725189	0.0384067	0.230926	0.452033	1.30722	0.0427924	2.58202	2.97008	1.27677	0.0670091
P3	ar106	control	24.8169	0.0794532	0.534496	0.282486	6.72834	0.203662	6.64491	0.489456	0.220867	0.00324459	0.0570848	0.769637	0.00279536	0.142719	5.29727	4.00069	0.0803393	0.0355317	0.106155	0.761676	1.26773	0.258144	0.245918	3.43486	0.0736204	0.101479	0.0392069	3.24876e-05	5.52989	0.148368	0.116569	0.101479	1.25028	0.033685	0.0146826	0.214976	0.487087	1.33816	0.567719	8.77409	12.4602	0.685986	0.12093
P3	ar117	control	4.95969	0.16727	0.467893	0.131784	2.72688	0.0568479	6.43192	0.254062	0.0045949	0.0392885	0.0249858	0.0938988	0.00346303	0.105862	3.02356	0.467893	0.0788498	0.0274747	0.0678856	0.290025	0.426096	0.265586	0.0395892	1.82798	0.00943508	0.178903	0.108086	0.0696009	2.22569	0.0589342	0.286032	0.00685442	0.577243	0.02437	0.0129155	0.591418	0.347299	1.14254	0.377684	2.8565	2.25676	1.69027	0.0888952
P3	ar118	control	7.77046	0.169106	0.582771	0.560972	10.105	0.00646112	15.9557	0.812816	1.66168e-05	0.297714	0.0182621	0.179244	0.00920096	0.103235	5.23794	0.651122	0.0855552	0.0332616	0.136313	0.874179	1.29146	0.467488	0.404441	2.01391	0.0337727	0.0866294	0.09958	0.160317	4.62675	0.0849054	0.188156	0.02526	1.15829	0.00519738	0.0132855	0.174706	0.449066	1.47939	0.0826982	5.31106	10.1542	0.340801	0.0903081
P3	ar122	control	12.7706	0.79816	0.653269	0.326861	8.43127	0.0309	47.7937	0.67024	0.215499	0.0201476	0.0212374	0.523677	0.00479834	0.11124	3.41231	2.71086	0.0236626	0.0801446	0.0881895	1.07904	1.46383	0.236473	0.775796	3.72373	0.187472	0.0951106	0.140803	0.309659	4.45291	0.204724	1.5882e-05	0.013055	1.1477	0.0204005	0.0305804	1.24121	0.69532	1.26905	0.413154	8.8015	9.61142	0.876454	0.089731
P3	ar123	control	8.67582	0.0762563	0.527046	0.311219	10.091	0.0516531	12.8082	0.249481	0.199022	0.027451	0.0245693	0.137071	0.00481917	0.0117109	2.77022	0.252438	0.0155602	0.0232279	0.0704137	0.12345	0.720465	0.303338	0.244346	2.28153	0.0357974	0.0907474	0.0792195	0.138025	4.05303	0.12091	7.24291e-06	0.00157985	0.734075	0.0103087	0.0107837	0.180616	0.34484	0.942785	0.086031	3.73731	1.49381	2.02371	0.0804926
P3	ar125	control	7.10458	0.126372	0.492348	0.466436	3.80198	1.40908	11.3274	0.683375	0.090606	0.186953	0.00399594	0.681956	0.0150484	0.0113572	5.28078	2.36321	0.0771468	0.0308144	0.299941	1.65261	1.70143	0.2785	0.120137	4.39161	0.114288	0.0429187	0.0584663	0.100047	3.33053	0.0556201	0.00952378	0.0482526	1.63099	0.0242604	0.0126892	0.922583	0.346217	1.60631	0.262566	0.0481523	2.87139	1.47401	0.38362
P3	ar126	control	6.38971	0.32573	0.32982	0.270509	4.14609	0.00962999	9.86795	0.166172	6.40141e-05	0.1076	0.0471287	0.348384	0.00805863	0.0778451	2.88336	0.370553	0.0713348	0.0330261	0.0884343	0.270885	0.334888	0.341214	0.256095	2.53283	0.0452089	0.088373	0.034596	0.0686665	3.34905	0.0677211	0.158521	0.00932132	0.505488	0.0147796	0.00863702	0.143662	0.436408	0.906733	0.490985	0.522227	1.50707	0.291739	0.0800891
P3	ar129	control	17.1335	0.0186814	0.549332	0.45874	5.83103	0.0276946	2.97677	0.40888	2.40226e-05	0.0169773	0.00995578	0.985379	0.00847689	0.0800336	4.73627	0.949178	0.0526563	0.0234991	0.132931	0.408314	1.63439	0.126987	0.388436	3.13127	0.0694804	0.0235807	0.0184754	0.369783	2.27324	0.118073	0.251521	0.0431573	1.26466	0.0260197	0.0451776	0.507243	0.330736	2.97677	0.0678621	1.12331	4.32815	1.08579	0.100464
P3	ar133	control	13.373	0.115443	0.38992	0.160679	5.64217	0.0115437	5.07093	0.373001	0.183678	0.00593824	0.0256526	0.50078	0.0131504	0.0547974	3.2316	2.25989	0.0208653	0.0439879	0.0505989	0.26012	0.577643	0.314526	0.108989	1.58804	0.0462709	0.0144604	0.111975	0.113932	1.76082	0.0939639	0.0138233	0.0113927	0.540082	0.0435027	0.0793982	0.316494	0.852192	1.45221	0.0800614	9.02702	6.77044	1.4502	0.326748
P3	ar139	control	11.3274	0.340978	0.824591	0.305607	11.7676	0.013155	10.8811	1.25418	1.22297e-05	0.0637138	0.0485545	0.971813	0.00642873	0.223253	4.00485	1.91288	0.258234	0.158302	0.268641	0.975863	0.492007	0.393313	0.438531	3.48643	0.285142	0.189826	0.00311781	0.327088	5.43677	0.350321	0.664688	0.110779	0.830326	0.0535396	0.0574221	0.869194	0.608678	0.739566	0.0988065	3.33053	18.8012	0.386021	0.0844212
P3	ar140	control	17.858	0.149322	0.147266	0.164881	2.6072	0.069228	0.0169861	0.47847	0.000569309	0.0098716	0.00796285	0.1954	0.00299651	0.0192033	2.44952	1.0087	0.0204962	0.00427014	0.046311	0.15642	0.24562	0.109386	0.0912836	1.05885	0.207402	0.0450135	0.143239	0.258727	2.30138	0.0577714	0.0959549	0.00843439	0.62916	0.0299044	0.045358	0.318972	0.278838	0.513879	0.151722	10.8265	12.5143	0.405423	0.0487147
P3	ar141	control	14.1969	0.146249	0.190452	0.73739	5.67059	0.0155224	11.8638	0.387294	0.259985	0.352452	0.000225983	0.426465	0.0105435	0.163402	4.38781	2.16971	3.02543e-05	0.057452	0.116105	0.504701	0.800237	0.22198	0.074506	2.12653	0.0510304	0.0449199	0.0392408	0.0797982	2.76159	0.174888	0.0072969	0.00603471	0.887304	0.000915914	0.0163507	0.215461	0.251652	1.85382	0.290679	5.06829	6.5138	1.09847	0.178191
P3	ar143	control	8.06682	0.209787	0.23229	0.298334	10.4396	0.0260603	18.2522	0.336342	0.175677	0.0243827	0.0563672	0.160317	0.0029055	0.119991	4.3229	0.279903	0.0581934	0.027489	0.026793	0.262247	0.665265	0.294023	0.0622406	1.61776	0.00633254	0.0622406	0.147931	0.125087	2.49147	0.0559391	0.573554	0.0275463	1.21504	0.0132121	0.0231315	0.353308	0.126306	1.337	0.367292	10.1401	0.911933	0.379718	0.0496866
P3	ar144	control	16.6419	0.277922	0.386288	0.361671	6.80101	0.0695286	11.4379	0.311165	0.0695286	0.0925739	0.0107595	0.594089	0.00125661	0.0535025	5.08325	0.72084	0.101514	0.0256437	0.0196647	0.184507	0.981969	0.493373	0.0258938	2.59143	0.19775	0.0764018	0.0389765	0.175525	3.164	0.0787132	0.728878	0.0288507	0.966439	0.0695768	0.0687141	0.983332	1.49874	2.29223	0.465467	2.65507	5.94118	1.07233	0.114765
P3	ar149	control	1.94161	0.143115	0.286032	0.268734	5.63435	0.046303	0.0334523	0.573255	0.187537	0.172689	0.0143705	1.01554	0.0150536	0.159458	5.56449	2.04379	0.0689766	0.0416151	0.0612668	0.388033	0.83119	0.329477	0.278211	2.4559	0.196861	0.136243	0.144311	0.318033	2.77262	0.0612244	0.480381	0.030464	1.02616	0.0730106	0.0316698	0.313438	1.32248	5.10974	0.237706	3.76135	7.39859	1.32157	0.06485
P3	ar157	control	5.36843	0.200615	0.326805	0.1616	5.16762	0.0189258	3.0388	0.78922	1.03178e-05	0.0381678	0.0602247	0.521052	0.00551853	0.103557	4.89565	0.354167	0.10493	0.0112924	0.0486809	0.408809	0.526498	0.174645	0.0896533	2.47512	0.423813	0.0892812	0.287473	0.134577	6.96682	0.19635	1.8283	0.149219	1.37316	0.0357602	0.0788634	0.232854	0.94442	1.10765	0.339504	4.07133	4.27671	0.607729	0.256406
P3	ar161	control	7.8612	0.359173	0.676307	0.73344	15.6355	0.270697	51.7236	0.613761	3.65125e-05	0.599466	0.0473908	0.515752	0.0108644	0.271825	9.50542	1.5165	0.11997	0.0666501	0.227313	1.24466	2.62943	0.386288	0.558934	12.132	0.128849	0.0414567	0.073646	0.192743	3.1838	0.187732	0.00441231	0.0199945	0.682902	0.0477535	0.0552359	0.191014	0.730902	2.00938	0.206005	8.50759	11.0101	1.0258	0.223717
P3	ar163	control	11.3746	0.183233	0.298282	0.289724	6.94392	0.0280618	23.8142	0.67117	2.88464e-05	0.0187333	0.0211639	0.194084	0.00305153	0.0816587	3.34672	0.522589	0.015644	0.0934767	0.150595	0.433694	0.328907	0.235492	0.406619	3.71085	0.257519	0.199955	0.0402114	0.154294	3.57452	0.0942574	0.353002	0.0119467	1.03724	0.0730866	0.0158844	0.174071	0.836681	1.46079	0.323032	3.96893	8.26921	0.921943	0.137143
P3	ar164	control	15.3962	0.128025	0.296581	0.13254	3.98478	0.00470529	3.95725	0.394884	0.00265605	0.00221958	0.011928	0.272344	0.00429389	0.126701	5.92781	0.497752	0.0146953	0.0124777	0.0411062	0.138456	1.10305	0.163402	0.275381	3.46895	0.0989264	0.113794	0.0188473	0.125217	4.14824	0.0636145	0.0928792	0.0186782	0.829032	0.0136165	0.0392137	0.57415	0.417978	0.763394	0.0668699	2.0174	1.58063	1.20539	0.0422619
P3	ar165	control	10.9872	0.205719	0.241442	0.308587	8.15537	0.0412847	7.13914	0.628834	0.144862	0.0291724	0.0463512	0.829176	0.0229518	0.0373888	2.99748	0.739566	0.0943228	0.0262553	0.158083	0.428614	0.333498	0.266785	0.0733403	3.66738	0.382293	0.0606962	0.0684289	1.90976e-05	2.64405	0.035816	0.0548163	0.0104798	0.740078	0.122406	0.036721	0.250998	0.715364	0.930933	0.0512875	3.04143	3.40287	0.692435	0.0816587
P3	ar166	control	7.405	0.171883	0.130083	0.162049	1.71892	0.00652639	2.29979	0.114824	0.0462148	0.0926863	0.0122974	0.420594	0.000734729	0.176471	3.06418	1.52573	0.0126432	0.0235439	0.0917276	0.636177	0.714745	0.205826	0.373324	2.43598	0.0754414	0.102771	0.0466332	0.213085	2.44105	0.0614902	0.598947	0.0121871	0.530896	0.0102056	0.0215301	0.575744	0.637059	1.07438	0.0606436	4.75848	2.46656	1.14671	0.0422033
P3	ar168	control	6.06812	0.411011	0.285636	0.199195	3.43486	0.0122613	7.77181	0.629051	0.133995	0.233137	0.0312988	0.171378	0.00195753	0.15596	2.25363	0.719093	0.103899	0.0228644	0.0606331	0.344661	0.482717	0.163828	0.239193	1.93489	0.128358	0.0765874	0.09748	0.147752	4.12459	0.0566119	0.0288607	0.0231355	0.748072	0.0282864	0.0392613	0.129072	0.696044	0.706739	0.264667	4.09326	9.68834	0.74911	0.0450681
P3	ar170	control	10.3621	0.165655	0.332459	0.218431	2.83481	0.0282864	15.1081	1.16979	0.138913	0.13015	0.026984	0.840459	0.0113375	0.0364295	4.15328	2.70429	0.0582439	0.0289007	0.135489	0.205221	0.864687	0.155852	0.0430229	2.54427	0.131419	0.125979	0.0557939	0.0591389	2.63582	0.0850379	0.124417	0.0100146	0.780381	0.0478032	0.0435933	0.165884	0.516289	1.84325	0.0717066	2.95519	14.9104	0.809582	0.164967
P3	ar176	control	11.432	0.206899	0.235044	0.1785	6.3291	0.0493776	4.67835	0.65022	3.47892e-05	0.00279488	0.0120736	0.298748	0.0101105	0.0903708	3.14705	1.074	0.0311851	0.0225927	0.0639461	0.50698	0.480297	0.268315	0.0406388	1.57243	0.0224678	0.091252	0.0315329	0.111028	2.62624	0.0615968	0.198609	0.00302049	0.905006	0.0249988	0.0119156	0.187245	0.517991	1.24057	0.251739	1.22859	4.59798	1.1607	0.0936875
P3	ar183	control	6.52397	3.87552e-05	0.352025	0.227786	4.99246	0.0371305	2.09181	1.40128	0.040801	0.110702	0.00860118	0.402692	0.000914804	0.0126805	5.83507	0.985379	0.0550448	0.00855955	0.0177843	0.392496	1.70379	0.199817	0.0804787	3.60188	0.0525105	0.0897932	0.0231595	3.87552e-05	4.43136	0.133948	0.34478	0.0280812	1.08204	0.0133017	0.00875152	0.182346	0.115964	1.30563	0.316384	2.76974	1.71445	1.04156	0.0459354
P3	ar184	control	8.89657	0.216922	0.356074	0.37171	4.53861	0.0704747	12.9354	0.66538	1.83387e-05	0.00383715	0.0129155	0.719093	0.0134733	0.0295899	3.71986	2.97781	0.0195763	0.0209813	0.116326	0.331769	1.07643	0.178779	0.158576	2.60494	0.109595	0.0532989	0.0577614	0.182283	1.79782	0.157481	0.000133326	0.0289208	0.716605	0.0216311	0.0317797	0.175708	0.387227	0.730143	0.265218	1.66123	5.25339	0.884694	0.0737737
P3	ar185	control	4.64523	0.00138851	0.253974	0.288922	3.88725	0.0431274	5.67551	0.739053	0.144661	0.231928	0.0146369	0.4352	0.00347626	0.0382539	2.99333	0.273336	0.0800336	0.00788732	0.032324	0.542521	2.23729	0.220485	0.144461	3.69033	0.151433	0.149763	0.0211492	6.56283e-06	2.58964	0.0650526	0.521504	0.0225731	0.93936	0.0123851	0.0361152	0.258592	0.316823	1.02936	0.578244	5.15778	3.80198	0.728373	0.056007
P3	ar188	control	25.2901	0.263249	0.291891	0.296581	8.48256	0.125826	3.73601	0.0252863	0.404301	0.190188	0.0478778	0.549618	0.0241723	0.0517069	6.88521	0.342814	0.16511	0.0381149	0.191777	0.368695	0.606046	0.417978	0.134018	4.11103	0.166374	0.0909048	0.0333655	0.175738	4.26191	0.148909	0.226487	0.2414	0.837116	0.0523198	0.0185363	0.216209	0.461851	1.93657	0.157618	0.722215	3.72051	0.480797	0.281362
P3	ar191	control	10.9189	0.307733	0.651912	0.327088	4.37642	0.174918	0.0486893	0.646064	0.134693	0.0141972	0.0204005	0.433093	0.00343553	0.150178	3.70571	2.53459	0.0761374	0.0548924	0.192076	0.581862	1.12799	0.285933	0.0344047	2.90744	0.0230474	0.0728842	0.0916799	0.0695768	2.84563	0.0953747	0.311165	0.0252032	0.789904	0.00571017	0.0063008	0.457788	0.535423	2.23729	0.0324812	3.06471	9.27116	0.697251	0.171675
P3	ar196	control	17.6856	0.321636	0.396804	0.382492	6.79512	0.0093391	19.9525	0.260346	0.257118	0.0263601	0.0158157	0.239401	0.00838775	0.0519944	2.49926	1.65806	0.180304	0.0384599	0.0831869	0.3259	1.10229	0.31611	0.193513	3.60625	0.156855	0.0977676	0.243417	0.204263	2.40577	0.131807	0.362864	0.0142341	0.730269	0.0294722	0.0459593	0.378273	0.378273	1.76235	0.121708	11.6843	8.52382	0.892238	0.0732768
P3	ar197	control	15.4068	0.111375	0.393245	0.384352	2.77118	0.0245438	9.30819	0.178934	0.00560333	0.0103912	0.009635	0.220905	0.00446074	0.0710264	2.50273	0.342577	0.00786411	0.0208689	0.0387812	0.649094	1.76235	0.175616	0.105514	2.08132	0.0339722	0.0338547	0.0254269	0.171645	1.67075	0.074094	0.117318	0.02084	0.653156	0.00842271	0.00432375	0.414804	0.179555	1.11072	0.193513	4.10818	3.25014	1.43744	0.0483446
P3	ar199	control	6.37865	0.0485377	0.188842	0.508123	4.66297	0.118935	8.48697	0.217073	0.00104684	0.129072	0.0330146	0.184571	0.0120172	0.127649	1.9524	1.07717	0.0715577	0.0663045	0.061182	0.245918	0.659868	0.212458	0.189235	1.38631	0.11417	0.0568479	0.0970082	0.0936388	3.52653	0.0941595	0.359796	0.00916436	0.468867	0.0520575	0.0407586	0.415307	1.07568	2.20266	0.192276	8.56973	23.1389	0.73217	0.476732
P3	ar200	control	10.5378	0.204972	0.259085	0.190056	4.59002	0.0105875	7.77854	0.246986	0.0638796	0.00801823	0.0313259	0.220752	0.0046373	0.052465	4.66055	0.578946	0.0753369	0.0485461	0.0478115	0.385152	0.438151	0.133647	0.0315438	2.16971	0.233339	0.106395	0.0583752	1.01899e-05	2.55	0.103845	0.036613	0.0207823	0.782683	0.0357355	0.0480773	0.497752	0.513879	1.62282	0.0362343	4.30347	4.27078	0.551526	0.0753369
P3	ar201	control	36.6566	0.249135	0.285785	0.484309	4.82992	0.354535	34.5832	0.343885	0.0632408	0.10302	0.00938778	0.815637	0.00492384	0.0183255	6.31157	0.175191	0.0665231	0.0479941	0.0224989	0.424254	3.54799	0.32828	0.01862	1.44393	0.0846116	0.0272613	0.0450603	0.279515	2.04344	0.0241639	0.00375232	0.00459729	0.541488	0.0278728	0.0208906	0.125347	0.110109	0.982821	0.119245	5.77972	2.87189	0.549427	0.337978
P3	ar202	control	14.7869	0.103468	0.480048	0.326974	2.39371	0.0179267	2.21952	0.2643	0.00274543	0.232975	0.018316	0.59306	0.00663471	0.109064	5.21349	0.792922	0.0792333	0.0736715	0.0333597	0.907676	1.14017	0.206935	0.014212	1.78169	0.046496	0.0505288	0.0833456	0.338036	2.36731	0.132609	0.00896954	0.0273797	0.812956	0.0111042	0.00845049	0.648532	0.19618	1.05574	0.167502	5.80079	7.60132	0.947534	0.0484369
P3	ar207	control	9.64312	0.399288	0.251652	0.298851	3.54184	0.107209	3.25464	0.460892	0.265264	0.00629534	0.0232037	0.652251	0.0103337	0.19635	1.14671	0.622221	0.0609808	0.0412775	0.356136	0.151827	1.36557	0.210589	0.61323	2.94343	0.274238	0.0998219	0.163289	2.22552e-05	3.43783	0.0814749	0.00124512	0.00586562	0.827884	0.103845	0.0536046	0.246302	0.76977	0.848214	0.15384	2.7731	5.79778	1.0122	0.274618
P3	ar208	control	22.702	0.155475	0.567129	0.384152	7.75297	0.0468032	7.09966	0.951813	0.383886	0.0296618	0.0252032	0.666996	0.00525079	0.217449	5.55101	1.18161	0.0149963	0.0477204	0.00468983	0.803712	0.463214	0.316604	0.114606	4.10036	0.17383	0.167792	0.13925	0.179462	4.87618	0.0923176	0.0987381	0.0943228	1.42974	0.104658	0.0641125	1.00608	0.751972	1.45978	0.270135	6.39857	8.95535	0.817194	0.198437
P3	ar216	control	14.6721	0.118832	0.205043	0.311219	2.84613	2.71133	10.7108	0.446893	0.0029176	0.0940127	0.0027698	0.346517	0.00323056	0.0571541	3.46535	1.31859	0.00580696	0.0291371	0.0763092	0.120241	1.42405	0.399149	0.118668	2.59548	0.0742739	0.0327809	0.034578	0.0735567	2.4777	0.0647041	0.234068	0.0186847	1.04319	0.0187886	0.0132304	0.471392	0.258279	1.35004	0.165971	17.3637	9.11979	0.740207	0.578745
P3	ar229	control	1.86704	0.270697	0.140511	0.16491	3.45276	0.00153425	1.1981	0.668384	0.0775758	0.0201895	0.0671136	0.387361	0.00493324	0.179586	1.69672	2.6167	0.00716782	0.0293957	0.053912	0.469355	0.15344	0.119307	0.19954	1.4357	0.11939	0.132471	0.0270121	2.78445e-05	2.16708	0.0834323	0.152698	0.0464799	0.792647	0.0768266	0.0601517	0.569888	1.16857	2.87537	0.157208	15.9861	62.2823	1.20811	0.0643351
P3	ar230	control	8.39628	0.243966	0.349109	0.189432	2.50316	0.211503	4.51195	0.801486	1.66831e-05	0.0782237	0.0135436	0.300357	0.00461245	0.094913	4.70355	0.502345	0.0638464	0.0215338	0.0879453	0.436106	0.657357	0.199126	0.0272755	0.713878	0.0818287	0.102291	0.0538	1.66831e-05	2.54162	0.105459	0.348867	0.0119136	0.663768	0.017274	0.0361653	0.768304	0.312678	1.38679	0.070304	2.6791	2.66798	1.27788	0.284746
P3	ar231	control	20.4886	0.593266	0.328679	0.637612	7.68343	0.0392205	39.554	0.317703	0.414301	0.0374926	0.0781695	0.413727	0.00583016	0.0825693	3.60688	2.57175	0.115243	0.0556587	0.0975138	0.0880673	0.362675	0.283172	0.303917	2.95826	0.118812	0.165024	0.0524741	0.227786	3.33746	0.0900425	0.6091	0.0502668	0.676776	0.046287	0.0485882	0.610367	0.947863	1.6276	0.340742	21.9287	46.6482	0.583883	0.122406
P3	ar234	control	20.1262	0.0803254	0.417255	0.695923	6.21606	0.700764	0.0398024	0.514413	0.00897421	0.245705	0.0242478	2.85799	0.000762487	0.108743	5.23069	0.613868	0.0246888	0.00256291	0.021808	0.357496	1.55617	0.430773	0.201242	1.41225	0.157018	0.077428	0.0998565	0.240982	3.65786	0.134904	0.305025	0.0157993	0.699793	0.0331235	0.0259882	0.208627	0.225	1.41716	0.160206	6.1603	2.18253	0.872968	0.317318
P3	ar235	control	17.436	0.189465	0.24879	0.798298	4.60755	0.0471369	9.7608	1.18099	0.197921	0.383421	0.0302274	1.457	4.36397e-05	0.185308	5.94633	2.37677	0.00223115	0.000804288	0.151354	3.94493	15.0324	0.581963	0.00101733	5.84823	0.0297906	0.0380226	0.0569169	0.196554	3.06099	0.0944045	0.214641	0.0691561	1.11729	0.0136212	0.00934882	0.251216	0.263706	1.47223	0.254899	12.4407	7.58422	1.07103	0.130308
P3	ar241	control	6.91949	0.209739	0.506863	0.344522	8.1436	0.104217	30.8173	0.548159	0.398504	0.00719229	0.0137986	0.0709362	0.000985174	0.00844707	3.23478	3.36281	0.00447985	0.0143846	0.0557713	0.512515	1.81462	0.183349	0.141872	3.13544	0.090538	0.0306848	0.0531299	0.0736417	2.94786	0.115396	0.0114832	0.0272173	0.669737	0.0130362	0.0110997	0.4954	0.168016	1.43065	0.145356	3.27312	1.8184	1.02361	0.161395
P3	ar245	control	3.48945	0.361985	0.346277	0.535887	8.28786	0.0555142	20.807	0.952638	0.446583	0.0502407	0.0300186	0.279128	0.00700208	0.077428	1.39185	1.29235	0.0101879	0.0172173	0.0901206	0.104821	0.762072	0.326918	0.386355	3.50157	0.296684	0.0277186	0.0982772	0.453445	3.17554	0.116953	0.103306	0.0217175	0.787854	0.129408	0.0876562	0.409518	0.231647	1.26488	0.198609	19.9594	12.042	0.642158	0.126306
P3	ar247	control	24.9506	0.190518	0.284007	0.199713	4.20469	0.0707562	11.9009	0.168171	0.0602874	0.21479	0.00258611	0.560583	0.000288728	0.0532159	1.88296	0.735094	0.00120814	0.0301855	0.000214163	0.715984	0.746389	0.307573	0.0225614	3.47738	0.0693481	0.0626735	0.0800475	3.89505e-05	2.247	0.0975307	0.00770494	0.0579118	0.703197	0.0185042	0.016176	0.64842	0.170637	1.92519	0.137643	7.07142	3.7607	1.08975	0.0518684
P3	ar249	control	22.0851	0.0880215	0.311219	0.194117	1.90792	0.00585547	1.16959	0.310357	0.124481	0.267201	0.00814991	0.21037	0.000594103	0.153467	3.94493	0.82302	0.0531421	0.0293804	0.0128865	0.91764	0.499307	0.150413	0.00760941	2.25949	0.0566414	0.0893741	0.0177628	0.00137724	2.26577	0.0974631	0.597496	0.0102659	0.849685	0.0145887	0.0115737	0.212127	2.44976e-05	1.46206	0.228616	7.69009	8.85198	1.07252	0.0445016
P3	ar254	control	5.34152	0.367865	0.467893	0.307413	6.46769	0.326748	36.2837	0.655765	0.1794	0.492177	0.0103606	0.184955	0.00192924	0.0796738	5.5414	0.765381	0.0849201	0.0273987	0.0524196	0.192676	0.956774	0.334772	0.0794532	5.13459	0.0198495	0.087247	0.21453	0.118853	3.79803	0.110204	0.340152	0.0133803	0.80399	0.0268348	0.0271717	0.172809	0.0701822	1.64063	0.275715	7.85848	5.70114	1.06308	0.10036
P3	ar256	control	7.54881	0.372226	0.455098	0.373259	4.8948	0.0471777	37.5633	0.561847	0.254238	0.0803393	0.0250204	0.0492836	0.00176545	0.0921578	3.43724	0.491836	0.0296927	0.0430826	0.0716569	0.0391254	1.06234	0.33454	0.53598	2.87239	0.207222	0.119183	0.0210834	0.292853	3.95109	0.0624242	0.112676	0.0141726	0.6728	0.122194	0.0842751	0.66538	0.130512	1.54783	0.312137	9.98145	9.85769	1.04554	0.147854
P3	ar258	control	6.06812	0.150335	0.448522	0.345618	5.88585	0.0161564	1.71624	1.47657	0.0913944	0.325843	0.0451306	0.384285	0.00422817	0.0521659	1.70675	2.2226	0.0265205	0.0286613	0.0543058	0.393177	0.630798	0.190024	0.0222238	1.29796	0.202817	0.0689288	0.0934443	0.290226	4.33566	0.0845677	0.00978135	0.0535582	1.4735	0.0464638	0.0481023	0.215275	0.391816	1.94565	0.133162	19.7564	33.0883	0.864088	0.0468194
P3	ar260	control	7.48499	0.127892	0.341747	0.391477	6.40856	0.0293804	13.737	0.808321	0.194387	0.0189193	0.0203053	0.677362	0.0170274	0.130218	2.93834	1.10191	0.029894	0.0448733	0.0851411	0.642158	0.369335	0.326239	0.11908	2.11404	0.145289	0.139081	0.0760979	0.312083	3.69097	0.154	0.0832734	0.0160643	0.810565	0.108668	0.0734548	0.171705	0.729005	1.64947	0.120074	5.15153	6.64376	0.314471	0.0716942
P3	ar261	control	3.47979	0.155717	0.181999	0.192243	2.64634	1.89343	0.0177505	0.705149	0.00238797	0.0116785	0.029894	0.252613	0.00115331	0.109804	4.92117	1.45801	0.00848423	0.0560167	0.148137	0.301661	1.12506	0.317098	0.0471042	2.32947	0.125608	0.109424	0.0695889	0.0696854	1.92385	0.0888798	0.0158651	0.00859075	0.920188	0.0284979	0.0433447	0.764188	0.784584	2.10672	0.286379	0.0769465	0.708579	0.55787	0.865737
P3	ar267	control	16.749	0.115343	0.456916	0.099511	6.22468	0.0309053	5.56353	0.334019	1.83609e-05	0.0208039	0.0395275	0.37475	0.00403281	0.0812775	4.24569	2.44189	0.0301437	0.0419554	0.044718	0.352819	0.846745	0.321524	0.0606647	1.81756	0.0113828	0.153786	0.0574719	0.176532	2.0806	0.12091	0.0478944	0.00326206	1.2466	0.0242815	0.0248605	0.304814	0.246387	0.297714	0.252438	7.07142	4.21637	1.32225	0.0294416
P3	ar269	control	8.40793	0.198988	0.402972	0.465789	7.27401	4.04671	18.6325	1.9182	0.103074	0.192877	0.0335568	0.923222	0.000220757	0.0386269	5.44809	2.30817	0.0762959	0.106561	0.117501	0.752493	0.76724	0.600298	0.302866	3.30752	0.295197	0.101023	0.100534	0.083259	3.02461	0.0567494	0.195298	0.0348125	1.35825	0.0309643	0.0463512	0.799267	0.381234	1.83496	0.115563	3.96893	6.38971	1.12799	0.496804
P3	ar271	control	11.9348	0.180704	0.445902	0.688964	5.4204	0.0410749	23.6423	0.550723	0.275839	0.244093	0.00204852	1.06629	0.000848028	0.0752847	5.44601	0.871154	0.00727115	0.00627399	0.0301688	0.379166	1.55165	0.549237	0.112189	3.49502	0.0743254	0.0200036	0.0697385	0.000118297	3.57019	0.131643	0.0973483	0.000118297	0.856782	0.0215959	0.0151022	0.661494	0.22677	1.24582	0.183608	7.52139	2.30362	0.272325	0.0835857
P3	ar279	control	2.1049	0.169194	0.356939	0.0959715	5.27712	0.0129738	4.23614	0.0771468	8.94027e-06	0.00896022	0.0202456	0.217298	0.00102565	0.133023	4.58128	0.341214	0.130557	0.024514	0.0185781	0.0250812	0.693876	0.209025	0.0400723	2.49277	0.0270308	0.025626	0.0878234	0.104658	4.43136	0.0653237	0.0589956	0.00295372	0.783361	0.0302221	0.0274462	0.448366	0.141684	0.853078	0.308587	3.93333	7.6145	0.702101	0.0538373
P3	ar280	control	15.4684	0.267063	0.534125	0.383753	15.63	0.021933	19.8113	0.413297	0.252832	0.0140845	0.0167146	0.204086	0.000954644	0.235737	6.57162	0.644052	0.0752195	0.0228486	0.0553317	0.786899	1.55968	0.414157	0.125979	4.99073	0.0338958	0.0751153	0.049592	0.276672	2.92462	0.115523	0.0231997	0.0319564	0.72209	0.0165761	0.0127465	0.250043	0.179649	0.908936	0.039234	3.70186	2.15584	0.683138	0.011228
P3	ar282	control	7.76911	0.427131	0.599466	0.328223	12.4472	0.105021	8.39046	0.368759	0.106857	0.00375167	0.0141481	0.302866	0.00607774	0.00855362	6.05762	0.377291	0.0664655	0.0179951	0.163998	0.279855	1.46688	0.302237	0.444344	3.49611	0.112715	0.0614156	0.14997	3.33894e-05	2.1049	0.0573823	0.19652	0.01686	0.78881	0.0347402	0.0395206	0.369783	0.175891	1.18161	0.0186556	3.33894e-05	1.6722	0.348384	0.0733912
P3	ar284	control	10.57	0.333949	0.312646	0.270275	4.08858	0.0122032	7.07878	0.325832	1.1609e-05	0.322685	0.0534636	0.290277	0.00901411	0.169999	2.09812	1.01558	0.0657029	0.0274624	0.0224771	0.28531	0.634372	0.526316	0.0917721	3.27342	0.247328	0.0807161	0.103536	0.17547	4.75057	0.0962546	0.235696	0.0169614	0.712519	0.0644623	0.0709821	0.436272	0.596875	0.704953	0.295945	8.47845	6.10165	1.0587	0.048054
P3	ar285	control	12.3591	0.175009	0.323424	0.146859	6.05657	0.0459593	2.0484	0.33022	0.0492238	0.0100511	0.0395412	0.353676	0.00347565	0.0824978	4.2149	0.553057	0.0223668	0.0303218	0.00498048	0.202431	0.539053	0.373324	0.128826	1.59937	0.15642	0.21279	0.0208256	0.206684	1.23072	0.115463	0.023823	0.0418537	2.28707	0.018042	0.0525742	0.41251	0.0950941	0.891002	0.0487484	1.67191	3.05569	0.70344	0.0689885
P3	ar288	control	7.8069	0.687175	0.427427	0.140219	8.7286	0.00366683	0.0183605	0.473603	0.12867	0.0264379	0.0195695	0.129117	0.0105527	0.0328662	4.72643	1.76021	0.098875	0.0509685	0.0900425	0.508652	1.12955	0.411439	0.387092	4.18361	0.21209	0.0990122	0.050757	0.104658	3.80989	0.0728337	0.281411	0.0157201	1.07307	0.0858374	0.0413993	0.541019	0.301818	1.0033	0.0592825	1.94902	2.93579	0.566344	0.0441253
P3	ar291	control	7.08982	0.247371	0.531724	0.287125	10.2514	0.00781115	12.4904	1.46891	0.117991	0.0133293	0.0233692	0.636728	0.00253948	0.0360652	3.78357	0.878278	0.0210032	0.0661438	0.144862	0.444344	0.90297	0.335585	0.388167	3.28923	0.404932	0.132747	0.0275797	0.438227	1.59632	0.0437901	0.478885	0.0452089	0.773112	0.110166	0.12446	0.539147	0.700157	1.66296	0.0290514	3.03932	9.21989	0.718346	0.165597
P3	ar293	control	19.3435	0.0704857	0.380396	0.339216	5.78122	0.0363948	0.0224954	0.11495	0.194666	0.195491	0.0238656	0.79398	0.00983523	0.0833471	7.98601	3.26385	0.00204112	0.0176141	0.0456853	0.40971	0.720353	0.425189	0.184805	1.5895	0.0774804	0.095132	0.0193647	0.276313	3.53565	0.0529574	0.211888	0.019821	1.51307	0.0556133	0.0285112	0.221976	0.0838279	1.47383	0.0138831	1.53068	1.42038	0.916353	0.0950002
P3	ar296	control	10.1454	0.477559	0.544782	0.313764	6.82936	0.029132	16.8742	0.157426	0.0936712	0.137905	0.0388417	0.590394	0.00897887	0.205719	5.22978	0.706984	0.109937	0.0391933	0.0604862	0.163998	1.45372	0.373907	0.145667	3.72373	0.0633176	0.181589	0.0643351	0.109329	1.29123	0.116852	0.397148	0.0174425	0.958433	0.0362657	0.017503	0.682429	0.264575	0.705027	0.191677	3.34672	5.95355	0.639382	0.064469
P3	ar298	control	6.47307	0.163918	0.281196	0.226354	8.52884	0.0326324	12.5399	0.662986	0.20241	0.0118814	0.0291927	0.260373	0.0141608	0.128465	2.98028	3.64609	0.00791854	0.0128139	0.139009	0.0777049	1.22616	0.375751	0.393286	4.76987	0.129871	0.0655323	0.0429931	0.086909	2.4199	0.116431	0.488744	0.0393184	1.07755	0.0536213	0.0710979	0.171437	0.318519	1.05603	0.0824492	7.94557	4.39862	0.147885	0.0791948
P3	ar299	control	9.53346	0.178996	0.467164	0.525586	7.63697	0.023997	10.8378	0.839731	0.402762	0.034173	0.0173731	0.186339	0.0056993	0.179244	5.74776	0.968618	0.0229399	0.0431349	0.236678	0.339622	3.15142	0.353308	0.17111	4.15256	0.096455	0.0345062	0.0671253	0.273763	4.34694	0.0966558	0.242995	0.0880825	1.12662	0.0246375	0.0355009	0.816203	0.356506	1.12272	0.0945355	5.63338	3.8	1.60214	0.0697337
P3	ar1	drought	4.60755	0.09855	0.0383667	0.0877778	0.602486	0.0125602	0.0583146	1.98069	0.0258087	0.0567593	0.00888754	0.0125428	0.00172762	0.0348186	3.57266	0.51979	0.154107	0.0191701	0.206326	0.962594	0.248618	0.264071	0.000821188	2.59009	0.0448422	0.114546	0.067968	0.109956	1.61552	0.126394	0.605417	0.23229	1.86219	0.0233247	0.132311	0.317538	0.0979371	0.502084	0.245025	1.13367	2.87787	0.532185	0.00186838
P3	ar9	drought	0.428688	0.120491	0.262611	0.141414	0.924663	0.0104236	0.0910624	2.23303	0.0590876	0.0590467	0.0281251	0.0385533	0.00247561	0.197373	4.16986	0.570382	0.0457527	0.0292788	0.0816162	0.664343	0.61132	0.205185	0.0165503	3.93947	0.028716	0.229888	0.0114779	0.117115	2.67215	0.25	0.804966	0.095656	2.54383	0.0812775	0.113834	0.23537	0.0494804	0.551335	0.0447801	0.686342	4.48156	0.358986	0.00794355
P3	ar20	drought	7.85167	0.319303	0.0678268	0.252788	0.573156	0.0106132	0.0265343	1.55079	0.02222	0.228775	0.0179733	0.0569563	0.000415461	0.427501	4.55042	0.160985	0.215387	0.0227026	0.139855	0.741234	0.997923	0.265356	0.0279114	2.2642	0.0218989	0.222211	0.0270168	0.270181	3.13399	0.160095	0.0410066	0.0857333	2.0548	0.10555	0.158549	0.37501	0.0582338	0.473029	0.147011	0.675019	1.27987	0.347962	0.00329844
P3	ar21	drought	7.13666	0.217675	0.204795	0.121098	0.572858	0.0180889	0.048069	6.35658	0.00212879	0.098022	0.00344627	0.0204643	0.00183914	0.262111	3.58569	0.16451	0.0662585	0.0112358	0.199471	0.70821	0.676073	0.333382	0.0225653	2.00035	0.0419627	0.28229	0.104912	0.0912046	3.14978	0.287224	0.013371	0.580453	2.58336	0.172331	0.278404	0.506716	0.111433	0.524222	0.0592209	0.485065	1.98378	0.595119	3.91196e-05
P3	ar22	drought	0.982991	0.139395	0.104332	0.123215	0.98231	0.0478695	0.0143009	3.29493	0.0347041	0.0987038	0.0231997	0.00908215	0.00115351	0.230406	6.26906	0.0225653	0.272863	0.0162462	0.110051	1.02331	0.688367	0.300669	0.000416398	3.68139	0.0476378	0.150543	0.056143	0.227391	2.57442	0.215424	0.0209232	0.0181391	3.50703	0.0948144	0.0964049	0.173649	0.0927345	0.525313	0.0562599	0.3072	1.87417	0.478387	4.24537e-05
P3	ar23	drought	3.50035	0.120784	0.0543152	0.11411	0.665957	0.00427014	0.0535303	1.70941	2.66132e-05	0.113087	0.0129896	0.00461485	0.00020156	0.10788	3.36009	0.356136	0.262156	0.00397866	0.283909	0.197305	0.315891	0.184988	0.000333853	4.22368	0.0470227	0.179058	0.0181927	0.102202	2.6954	0.190452	0.888535	0.0265251	2.65093	0.295965	0.334598	0.223989	0.0785361	0.296581	0.0312608	0.682783	1.49019	0.462813	0.00318057
P3	ar28	drought	11.077	0.108781	0.258189	0.127671	0.389717	0.0166712	0.0237406	1.62958	0.0187171	0.0810244	0.0167523	0.00401746	0.00177557	0.152883	4.55515	0.0872017	0.0636586	0.0175	0.100656	0.620929	0.498788	0.311111	0.00241544	2.01461	0.0395686	0.274428	0.06627	0.0554181	2.20152	0.169634	0.698581	0.20187	2.41747	0.125391	0.156204	0.160929	0.0912204	0.313927	0.068607	1.61608	1.92319	0.516378	0.00323168
P3	ar41	drought	5.09736	0.131101	0.0979202	0.132379	0.217902	0.00877582	0.0160615	2.56997	1.54584e-05	0.0759793	0.0135717	0.00594441	0.00159277	0.120387	5.35821	0.0947815	0.0552742	0.00360884	0.0313748	0.641157	1.86316	0.200094	0.0015654	3.28695	0.0481523	0.149452	0.0335801	0.140121	1.12877	0.107376	0.576243	0.0349092	2.16108	0.112014	0.155582	0.138961	0.0143059	0.317483	0.0790413	0.222943	0.641157	0.281997	0.00190466
P3	ar43	drought	4.48	0.205541	0.264713	0.112539	0.497063	0.0106759	0.0311959	1.4206	0.000248322	0.074506	0.019539	0.0286862	0.00087314	0.189662	4.17999	0.178439	0.0984476	0.0172232	0.173199	0.923702	0.611956	0.26934	0.0173791	2.91501	0.0381678	0.297199	0.0701944	0.208266	2.32866	0.269527	0.456125	0.0729727	2.53942	0.0919186	0.0994076	0.325674	0.0368421	0.317868	0.117481	0.514235	1.16756	0.327031	1.21095e-05
P3	ar48	drought	2.80889	0.00652865	0.289774	0.0731499	0.663883	0.0153247	0.0401071	2.13465	0.0123102	0.0831004	0.0127532	0.00638101	0.000534694	0.171586	3.47979	0.367292	0.209497	0.0375511	0.0760979	0.794985	0.343409	0.257207	0.00974582	0.936921	0.0489346	0.203204	0.0571937	0.10577	2.9302	0.105477	0.124309	0.0725943	2.77214	0.0892502	0.104458	0.189859	0.038234	0.596668	0.146401	0.338916	1.06363	0.280486	0.00305418
P3	ar52	drought	5.72688	0.296633	0.219417	0.124546	1.10861	0.0113651	0.0403231	1.56238	0.0254666	0.0720304	0.0177474	0.00489237	0.00331161	0.136479	4.15472	0.427427	0.102078	0.00897887	0.0649174	0.271825	0.516468	0.356198	0.00377777	3.06259	0.0439117	0.25187	0.0711373	0.0773074	2.04167	0.267526	0.387898	0.0854219	2.27324	0.309873	0.379126	0.289322	0.0977168	0.466759	0.157754	0.36042	2.47555	0.369015	0.00486195
P3	ar55	drought	5.94118	0.172869	0.0792607	0.0731372	0.785536	0.00607774	0.082856	1.69202	0.00261994	0.102646	0.0135717	0.0662815	0.00266204	0.210042	2.89939	0.267897	0.0861354	0.0134967	0.135161	0.759831	0.6091	0.197476	0.0118067	1.50082	0.0378582	0.160289	0.0421814	0.081999	2.46528	0.167212	0.825735	0.0108118	2.8123	0.024548	0.034885	0.260571	0.0311365	0.389785	0.162865	2.88136	5.82295	0.391952	0.00479834
P3	ar56	drought	4.0125	0.0741968	0.0932017	0.138073	0.528326	0.0102766	0.00666814	1.48813	0.0395412	0.0584562	0.0156956	0.0375641	0.00198658	0.125043	4.96743	0.0612774	0.21576	0.0191502	0.151302	0.22822	0.841771	0.31853	0.0180795	2.70476	0.0584157	0.191113	0.0334118	0.171407	1.82197	0.181181	0.039596	0.044026	2.41747	0.0809121	0.071719	0.494657	0.142151	0.444267	0.143041	0.658612	1.07885	0.429432	0.00510278
P3	ar59	drought	0.388504	0.226565	0.131306	0.369847	0.260616	0.0263145	0.0337727	2.11404	2.06142e-05	0.24115	0.0142095	0.00613381	0.00113822	0.283614	5.00719	0.0284979	0.181118	0.0362971	0.0332846	1.24143	1.39959	0.245876	0.00157329	3.28069	0.0400515	0.139467	0.0223126	0.059871	1.97794	0.224845	1.13288	0.402483	1.99446	0.050942	0.0434952	0.400535	0.048664	0.455019	0.023357	0.182884	0.26134	0.212127	0.0018632
P3	ar60	drought	6.29628	0.116912	0.28628	0.16893	0.781057	0.00429389	0.0107204	2.10307	1.56281e-05	0.0542024	0.0236585	0.0118703	0.00337827	0.188744	4.81488	0.0340194	0.217261	0.0232359	0.197168	1.41274	0.78649	0.277104	0.0177074	2.81181	0.0439041	0.174645	0.0344943	0.106912	2.53415	0.203839	0.0806322	0.0904021	2.56063	0.0339722	0.0321843	0.164311	0.0642348	0.447978	0.16295	0.242911	0.267851	0.449222	0.00225212
P3	ar61	drought	4.31766	0.0803393	0.0825407	0.126416	0.442654	0.0114878	0.0221623	0.591418	0.0141334	0.185212	0.0126234	0.00477015	0.000163123	0.120679	4.46992	0.016901	0.0823693	0.0327412	0.222095	0.19496	0.824876	0.286429	0.00584837	2.38543	0.0361528	0.244558	0.0243362	0.0619501	2.50056	0.0648949	0.542333	0.0368357	2.43555	0.0369124	0.0308038	0.405072	0.0730106	0.522046	0.0649399	0.188058	0.396461	0.181526	2.21283e-05
P3	ar67	drought	7.96818	0.155098	0.254238	0.101198	0.579648	0.0161005	0.108762	0.822593	0.0522745	0.313438	0.015945	0.0177167	0.000231332	0.0458559	3.42535	0.646288	0.0919664	0.00645776	0.0795635	0.0463673	0.591008	0.156827	0.0019346	2.16633	0.0678386	0.143413	0.0387476	0.062036	1.88198	0.15596	0.0992527	0.231046	1.81158	0.103683	0.0982261	0.238366	0.0442018	0.375075	0.0458559	3.42772	7.9737	0.367101	0.00203078
P3	ar68	drought	11.0024	0.235982	0.378601	0.168492	1.47913	0.0137041	0.0592004	1.593	0.0281397	0.60113	0.0211933	0.0188636	0.00325247	0.147292	5.12215	0.230007	0.131739	0.0415142	0.146072	0.521504	0.594501	0.214902	0.00741031	2.02336	0.0663734	0.235492	0.0640681	0.12022	3.03722	0.185148	0.549713	0.0260017	2.00243	0.0684764	0.096639	0.155475	0.209896	0.514324	0.0988065	3.32822	13.6115	0.343112	0.0465766
P3	ar71	drought	1.08054	0.0930242	0.0571442	0.12867	1.18735	0.0318348	0.0330948	2.02055	0.0417451	0.252569	0.0193671	0.154722	0.00228712	0.0991495	2.48587	0.150909	0.0649174	0.00907901	0.0563184	0.331424	0.4493	0.126372	0.00263816	2.297	0.0485209	0.111704	0.036316	0.190221	2.8299	0.318806	1.114	0.0323689	2.76782	0.0509332	0.0755068	0.186048	0.0230954	0.361922	0.105313	10.6867	11.8003	0.346457	0.0101579
P3	ar75	drought	4.04671	0.0687141	0.165368	0.220944	0.441581	0.00666467	0.0589547	0.881327	0.0155144	0.0626627	0.0135061	0.0162294	0.00289896	0.130466	3.36533	0.455256	0.144061	0.0184754	0.293768	1.21651	0.560875	0.284746	0.0205282	4.25085	0.0363916	0.244135	0.0206996	0.0765608	2.1269	0.252044	1.13269	0.063935	1.89573	0.0513586	0.056007	0.492348	0.0469657	0.50619	0.132839	1.55375	1.8185	0.665149	0.00396284
P3	ar85	drought	12.402	0.114984	0.318088	0.089467	0.682783	0.0106021	0.0327015	1.81945	0.0195661	0.133832	0.00217239	0.0969577	0.000225513	0.0464074	5.43583	0.0772404	0.0940453	0.0311743	0.0974969	0.799683	0.497752	0.242238	0.000923564	1.8823	0.0635704	0.166951	0.0443322	0.0482108	2.6308	0.0151925	0.156637	0.180804	3.64142	0.100865	0.117971	0.151827	0.138744	0.686104	0.0482108	0.366656	1.34304	0.324322	0.00540122
P3	ar87	drought	5.69887	0.0153446	0.126427	0.129352	0.526015	0.0116864	0.0619168	2.3143	0.0253719	0.34769	0.0174561	0.0286678	0.00330594	0.265094	6.01504	0.304428	0.118452	0.0634945	0.207211	1.09291	0.971156	0.48882	0.00767283	3.12569	0.0687534	0.261299	0.0686344	0.0592753	2.92366	0.193348	0.00724135	0.445154	2.71354	0.0735044	0.0693517	0.200084	0.19518	0.398921	0.145206	0.664792	1.58576	0.222037	0.015335
P3	ar90	drought	2.12277	0.0528684	0.214708	0.101226	0.3406	0.0178721	0.0551632	3.5713	0.0302096	0.227328	0.0147888	0.0157233	0.000564026	0.120253	5.01883	0.782385	0.0636388	0.0426045	0.0913564	0.556884	1.06758	0.166737	0.0135154	4.09951	0.0495782	0.241727	0.0364623	0.107496	3.00518	0.149245	0.473767	0.00411255	2.47469	0.0189186	0.0550067	0.246601	0.0449994	0.456773	0.0557011	1.60397	2.98214	0.294013	0.00355004
P3	ar95	drought	7.97357	0.34845	0.0822195	0.113796	0.99139	0.0198767	0.0104876	1.05345	0.0119522	0.100657	0.00585679	0.0479683	0.00287828	0.172926	4.41932	0.226365	0.0911208	0.0124055	0.00804454	0.382896	0.588912	0.281543	0.0215738	2.15819	0.0496358	0.236568	0.0388545	0.0673361	2.25703	0.070147	0.740066	0.154237	3.54608	0.172926	0.229732	0.233246	0.0401885	0.552837	0.0696769	1.43378	5.54553	0.259953	0.00900427
P3	ar98	drought	4.57699	0.147277	0.227021	0.0962013	0.200768	0.0145877	0.0220237	2.06365	0.0120377	0.186106	0.0115473	0.00815104	0.000303735	0.162792	3.54823	0.0623356	0.166801	0.00883839	0.0393443	0.226691	0.49257	0.221626	0.00139531	1.63014	0.0305137	0.1351	0.0128508	0.187414	2.66789	0.195942	0.0522545	0.0499421	1.81642	0.0702918	0.0771174	0.361784	0.100356	0.51338	0.096455	0.363972	1.8542	0.372884	3.53998e-05
P3	ar99	drought	0.832502	0.185723	0.0652999	0.121533	0.490432	0.00149382	0.0873847	1.19278	0.00332029	0.0842619	0.00976628	0.00373371	0.00227444	0.263655	2.51215	0.432186	0.10024	0.00733049	0.0291578	0.802918	0.941625	0.135995	0.00322189	2.22951	0.0268902	0.271105	0.016069	0.000838167	3.06869	0.191103	0.639061	0.192286	3.07316	0.0565717	0.0829408	0.38099	0.128481	0.513745	0.120452	0.850053	1.16177	0.266503	0.00990055
P3	ar104	drought	3.05696	0.138235	0.0565002	0.0982567	0.23436	0.00361197	0.0288717	3.20028	0.0138114	0.199602	0.00812228	0.0129196	0.000387155	0.13096	3.49962	0.0907726	0.0694058	0.0128241	0.0860548	0.181658	0.625855	0.110736	0.00900474	1.50327	0.0206531	0.178637	0.0398107	0.153467	2.04769	0.178031	0.527484	0.102806	1.47928	0.0445911	0.0699758	0.150236	0.107187	0.426288	0.124602	1.47223	5.48579	0.338001	0.0045957
P3	ar105	drought	4.55342	0.0513159	0.152064	0.0560924	0.36062	0.00151912	0.0539382	0.933259	0.0157867	0.196847	0.00616771	0.0234714	0.00165615	0.106067	2.86126	0.0404266	0.207697	0.00927427	0.00907083	0.198011	0.527283	0.157503	0.0051724	2.47384	0.037262	0.125638	0.0687808	0.172977	2.25769	0.277364	0.0636255	0.0368383	2.08414	0.0157005	0.0114838	0.12867	0.0221239	0.494708	0.0190489	1.22497	1.65387	0.716754	0.00383024
P3	ar106	drought	5.29847	0.108425	0.137583	0.0632529	0.420324	0.00940455	0.011852	1.14019	0.0224783	0.0714845	0.0321347	0.0149841	0.00203251	0.151677	2.94297	0.260558	0.100703	0.0122394	0.0829091	0.330077	0.377141	0.136585	0.00946275	1.49981	0.0164311	0.194329	0.0144877	2.33434e-05	1.2037	0.167111	0.110038	0.491913	2.04567	0.0781384	0.084119	0.168717	0.0916371	0.32306	0.256543	2.4987	9.17288	0.445555	0.00192193
P3	ar117	drought	3.33532	0.0652411	0.111423	0.114175	0.520015	0.0209635	0.0353713	1.81494	2.38413e-05	0.204451	0.0130304	0.0172092	0.000811132	0.226805	5.1139	0.370264	0.218943	0.0130847	0.082734	1.00635	0.36712	0.265085	0.00693122	2.85824	0.0144101	0.171624	0.0326771	0.0476337	1.90544	0.142558	0.653213	0.0171556	2.413	0.0322317	0.0376221	0.32352	0.0426156	0.364863	0.138602	0.189586	0.576833	0.568064	0.00463641
P3	ar118	drought	4.09255	0.102451	0.214195	0.129139	0.706127	0.0041204	0.011164	1.26313	2.99725e-05	0.406408	0.0180858	0.0196681	0.00662897	0.132036	4.01111	0.0121492	0.15104	0.0231796	0.274523	0.610473	0.531448	0.440435	0.0276227	2.41831	0.0746352	0.34484	0.0480607	0.0391186	1.71475	0.221135	1.35849	0.209497	1.63127	0.0978693	0.0882659	0.279515	0.137071	0.397217	0.0899333	0.569197	1.9	0.439215	0.00392797
P3	ar121	drought	8.23918	0.30939	0.260707	0.203415	0.408809	0.0201022	0.0140479	0.465064	0.00256558	0.0222585	0.0267652	0.00353396	0.000629939	0.045832	3.52714	0.0784817	0.0868398	0.0273276	0.199505	0.175982	1.23585	0.335759	0.0020213	2.70101	0.0444245	0.198677	0.0326788	0.134111	0.977725	0.164425	1.02207	0.0763356	1.53954	0.121456	0.200615	0.372548	0.0688929	0.38064	0.0248347	0.203274	0.758121	0.326805	0.00314113
P3	ar122	drought	3.43724	0.3588	0.230726	0.141243	0.701857	0.0108606	0.0608858	1.89376	0.018316	0.0539307	0.0221162	0.0439574	0.000258464	0.323368	3.50703	0.19523	0.0978862	0.0259387	0.290226	0.792372	0.929966	0.3371	0.0152531	2.52144	0.0485041	0.208663	0.204369	0.0707194	2.91248	0.297766	0.00855658	0.088465	2.09689	0.0647601	0.0812353	0.449144	0.209678	0.358302	0.146528	2.66706	5.72093	0.431146	0.00547567
P3	ar123	drought	9.60143	0.108687	0.288821	0.252132	1.16332	0.00952048	0.0652106	2.18593	0.0288207	0.125282	0.0232964	0.022193	0.000394756	0.222712	6.40967	0.064985	0.107339	0.0115838	0.175586	0.3588	0.726105	0.354842	0.00932455	3.1629	0.0677916	0.246601	0.00625077	0.0556394	2.23496	0.241024	0.00563351	0.10036	3.06577	0.296325	0.34754	0.317813	0.0542682	0.383487	0.0971427	0.370938	0.612699	0.323592	0.0174244
P3	ar125	drought	1.0026	0.0700122	0.0821127	0.179213	0.651461	0.0152162	0.0140601	2.8084	0.0372078	0.255032	0.016732	0.00914849	0.00242256	0.13954	5.75075	0.445887	0.19368	0.0175273	0.293158	1.06345	0.510418	0.303707	0.0209015	3.70828	0.045115	0.136763	0.0300967	0.129117	2.67539	0.183996	0.0623162	0.110548	1.95986	0.0111312	0.0172262	0.510772	0.120303	0.634086	0.123429	0.00524715	0.887458	0.404371	0.00612425
P3	ar126	drought	6.84357	0.146173	0.27908	0.183487	0.511126	0.0038625	0.00641093	0.877062	4.99814e-05	0.187342	0.0324587	0.0814326	0.0028236	0.234352	4.95454	0.0375186	0.204015	0.0206996	0.137619	0.421835	0.353983	0.268269	0.0178956	2.49969	0.0310934	0.218507	0.0175273	0.0951106	2.12395	0.236801	0.961761	0.0307504	1.78726	0.0568676	0.0973112	0.255917	0.120137	0.522589	0.182726	0.262384	0.730902	0.451485	0.0100878
P3	ar129	drought	5.96078	0.428539	0.266554	0.17368	2.319	0.169047	0.0596018	4.73216	4.73427e-05	0.12635	0.0195525	0.322529	0.00563449	0.302603	6.29628	0.468948	0.2087	0.0268953	0.439977	0.302394	0.743034	0.390258	0.163063	4.11103	0.0755984	0.139322	0.0245098	0.135983	3.62379	0.324772	1.09924	0.115383	4.26191	0.0526472	0.0507482	0.69955	0.21427	0.611956	0.178934	1.37984	7.83808	0.706862	0.0113159
P3	ar133	drought	6.48227	0.174888	0.387294	0.158824	1.62394	0.039706	0.136929	1.6976	0.0627387	0.119038	0.0279986	0.289874	0.00253904	0.193111	4.44598	0.377226	0.0972944	0.0362846	0.174888	0.476484	0.796364	0.349049	0.0227893	2.54294	0.0661782	0.303444	0.0314783	0.062219	3.56154	0.225235	0.165568	0.00754376	2.27127	0.0522111	0.0496349	0.515663	0.191644	0.370232	0.0628693	5.62362	16.0611	0.582973	0.020214
P3	ar139	drought	7.76911	0.17383	0.21121	0.109329	0.650107	0.0177967	0.149141	1.94767	3.18521e-05	0.0977168	0.017298	0.040351	0.00656381	0.181338	4.63237	0.143762	0.243122	0.0522563	0.189563	0.422713	0.270322	0.172629	0.00681415	2.18669	0.0454288	0.144061	0.0125667	0.157317	1.41201	0.193144	0.123429	0.125499	1.70616	0.110932	0.0577814	0.615466	0.106635	0.351294	0.0745189	0.974511	4.05514	0.432793	3.18521e-05
P3	ar140	drought	3.6604	0.160539	0.0631532	0.0849643	0.643941	0.0165618	0.0820701	0.695441	1.84887e-05	0.0875955	0.00726914	0.0396372	0.000369023	0.0661094	2.75872	0.861546	0.227983	0.0230514	0.372678	0.642158	0.64797	0.102664	0.0460071	1.94127	0.129229	0.201102	0.0245013	0.182378	2.60449	0.0794395	0.326918	0.118257	2.68143	0.065335	0.0462629	0.276624	0.118997	0.129947	0.200823	5.19816	4.03341	0.400813	0.0152294
P3	ar141	drought	5.48123	0.107805	0.0405403	0.138264	0.468948	0.00326319	0.0436311	1.18222	0.033761	0.139516	0.00467279	0.000250396	0.00343494	0.09385	4.33641	0.197579	0.0884803	0.0264883	0.181181	0.231888	0.510683	0.342102	0.00398418	1.41962	0.0670091	0.294941	0.00907743	0.0579318	2.38254	0.369975	0.0548068	0.04168	2.52713	0.046925	0.13495	0.183837	0.0435706	0.305766	0.125477	0.274428	0.141758	0.202712	0.00134005
P3	ar143	drought	3.33515	0.0612881	0.123002	0.19775	0.945894	0.0633176	0.0438509	1.16857	0.070793	0.108348	0.0246845	0.134507	0.000150364	0.0487231	5.68338	0.226526	0.281801	0.0220933	0.15376	0.393041	0.641602	0.36042	0.0183987	1.6722	0.0556201	0.23713	0.0303061	0.101303	2.14615	0.144561	0.614187	0.035323	2.3846	0.0740555	0.0285919	0.426539	0.222789	0.498875	0.126723	7.3909	11.9982	0.378863	0.0109703
P3	ar144	drought	1.25527	0.206183	0.267016	0.0415214	0.933033	0.0636366	0.0404982	1.16716	0.00604099	0.126745	0.00656495	0.421031	0.00326206	0.131033	5.19816	0.146706	0.188809	0.0272992	0.177268	1.37997e-05	0.68968	0.228458	0.00796561	3.13616	0.141512	0.165511	0.0115978	0.0779126	1.74231	0.138985	1.33793	0.0345301	1.26225	0.0225927	0.0368294	0.461371	0.161097	0.715984	0.212274	1.33145	2.59188	0.474342	0.00992994
P3	ar149	drought	4.92714	0.0774683	0.0530226	0.160846	0.37313	0.0131094	0.0293754	1.94767	0.0390848	0.210333	0.0051463	0.0375967	0.00299288	0.0615435	5.44054	0.420375	0.124201	0.0143257	0.0296412	0.120721	0.860204	0.234028	0.0115958	2.0516	0.0839544	0.22125	0.0553893	0.110702	2.29541	0.212532	0.107451	0.175404	2.68096	0.372355	0.374685	0.439139	0.0114203	0.478553	0.00539093	0.411154	1.44869	0.558547	3.48314e-05
P3	ar157	drought	2.23341	0.0462389	0.349472	0.107116	0.568507	0.0124497	0.0202245	2.48673	0.00392865	0.102682	0.0240345	0.0126322	2.9158e-05	0.066627	6.39635	0.0832301	0.178408	0.0100773	0.06723	0.496632	0.376116	0.154776	0.000319754	2.78611	0.0377927	0.106229	0.0466251	0.0903238	4.56701	0.278018	2.93071	0.221788	2.58874	0.0173521	0.0190146	0.0864644	0.112754	0.327201	0.17245	0.488439	1.0376	0.524949	0.00407566
P3	ar161	drought	7.13172	0.263751	0.333382	0.152117	1.31335	0.0223629	0.212753	1.30337	3.01026e-05	0.288222	0.0192667	0.0383468	0.00262085	0.327201	7.25135	0.107339	0.263569	0.0508098	0.281118	0.287025	0.693636	0.369655	0.066951	3.10641	0.163487	0.251783	0.0974125	0.133902	4.17059	0.771239	0.0976152	0.109216	2.39371	0.0606331	0.0539307	0.267248	0.305925	1.04265	0.136148	0.795674	4.44521	0.412152	0.0109894
P3	ar163	drought	4.03271	0.118237	0.100673	0.128136	0.509357	0.0188898	0.356198	2.694	0.00328874	0.105898	0.0204147	0.0315274	0.00231744	0.140705	4.21271	0.200094	0.1507	0.040351	0.20444	1.16453	0.35105	0.330277	0.0118806	4.48389	0.0552359	0.430997	0.0379633	0.0890494	1.44468	0.197476	0.703075	0.0205709	2.67725	0.0279841	0.0499542	0.184635	0.0672068	0.52006	0.111163	3.20595	3.00164	0.513256	0.016399
P3	ar164	drought	7.58027	0.111048	0.110817	0.0764283	0.520601	0.00303151	0.00857439	1.57489	2.18388e-05	0.0122868	0.0275129	0.0288607	0.00227369	0.0343213	4.35976	0.127737	0.0935091	0.0115197	0.036938	0.524586	0.541206	0.296736	0.0145812	2.65783	0.0342501	0.156502	0.0160115	0.0713595	1.50969	0.243037	0.70772	0.0416151	1.8977	0.0386939	0.026101	0.461771	0.0370149	0.17114	0.0966725	0.233137	0.823734	0.40395	0.00508425
P3	ar165	drought	5.32858	0.168025	0.082856	0.0351276	0.627962	0.0106261	0.0643797	2.23884	0.0224794	0.0436386	0.00638433	0.0454288	0.00494693	0.0472268	5.92063	0.0720304	0.161628	0.0230474	0.298076	0.445269	0.52915	0.382558	0.00218788	3.69033	0.110013	0.127163	0.0857779	0.000321643	2.54691	0.106119	0.967779	0.0251683	2.28113	0.0195288	0.0255727	0.268083	0.076667	0.367229	0.125065	0.350078	0.931579	0.284746	0.0101791
P3	ar166	drought	6.54775	0.095656	0.0584359	0.122258	1.17446	0.00988187	0.0510835	0.678302	0.0334697	0.278548	0.012353	0.00773169	0.00466793	0.231487	4.08122	0.168872	0.128247	0.0161648	0.236023	0.734075	0.872363	0.317098	0.026793	2.41162	0.0413205	0.246387	0.00878343	0.112033	1.92786	0.177022	1.07475	0.0343154	1.61552	0.0328947	0.034173	0.400813	0.138504	0.488354	0.0779126	1.47631	4.08122	0.380772	0.00351807
P3	ar168	drought	5.27163	0.22395	0.108913	0.126767	0.866487	0.00951388	0.260662	3.23833	0.0300863	0.411011	0.022912	0.0636917	0.00157247	0.0714585	4.46373	0.214233	0.278983	0.0217966	0.251259	0.812393	0.972149	0.498356	0.015064	2.48673	0.0381347	0.282486	0.0546456	0.0596328	2.99436	0.319137	0.0551785	0.0951436	1.94161	0.0295899	0.0307185	0.330621	0.0294263	0.277248	0.0984306	1.45826	1.29347	0.543462	0.00817962
P3	ar170	drought	10.0057	0.26976	0.347419	0.0678151	0.152698	0.0414855	0.549332	4.1576	0.0858374	0.184635	0.0265297	0.197339	0.00120208	0.0338606	2.19733	1.4618	0.221864	0.0240095	0.17383	0.562432	0.808741	0.0518954	0.00761337	3.43605	0.0969746	0.365451	0.0316369	0.110625	2.0788	0.24044	0.497494	0.0539868	2.55045	0.0941268	0.146072	0.190617	0.0855404	0.656902	0.154615	7.5724	26.4785	0.459695	0.00427681
P3	ar176	drought	3.61501	3.14191e-05	0.0662011	0.129229	0.292194	0.115743	0.0708543	2.37841	0.0368549	0.210954	0.0214036	0.0688691	3.14191e-05	0.00955188	4.93825	0.0282619	0.109424	0.00901161	0.0516174	0.314253	0.761544	0.26962	0.00899912	3.38229	0.0564454	0.181243	0.0151242	3.14191e-05	3.37059	0.179618	0.642158	0.0110027	2.34404	0.0455944	0.0544849	0.176043	0.0695889	0.464902	0.639493	0.346517	0.627201	0.282046	3.14191e-05
P3	ar183	drought	3.83972	0.000735493	0.150309	0.153467	0.604578	0.053884	0.0539961	2.09217	0.010366	0.19999	0.0233247	0.0307344	0.00269033	0.0123444	4.66216	0.110414	0.110568	0.0148747	2.72195e-05	0.274523	1.00278	0.369335	0.0315329	3.5603	0.0596225	0.192776	0.0392817	2.72195e-05	2.73019	0.284796	1.28788	0.0311203	3.10157	0.0284979	0.0460709	0.255607	0.112422	0.396942	0.545632	0.294635	0.625031	0.251042	0.0120068
P3	ar184	drought	4.92458	0.353799	0.294635	0.110491	0.762072	0.0488669	0.0451541	2.92614	4.07173e-05	0.0414352	0.0186847	0.0447801	0.00167456	0.0328492	4.75353	0.523768	0.0539587	0.0167813	0.0518684	0.270744	0.64038	0.297508	0.0174576	1.98481	0.0333308	0.229251	0.0235358	0.0628911	1.91189	0.195197	0.0189324	0.0469412	1.967	0.00519738	0.0871111	0.188156	0.177883	0.341984	0.0545983	0.433168	0.45376	0.316659	4.07173e-05
P3	ar185	drought	4.3304	0.000824325	0.142843	0.313927	0.348082	0.0387812	0.0132258	2.95161	0.0330891	0.266	0.002525	0.0796877	0.00238053	0.0156196	6.9187	0.0351215	0.202431	0.00838775	0.00743475	0.18731	1.07661	0.3259	0.00747091	4.54569	0.0737865	0.254811	0.0663619	4.74741e-05	2.86295	0.353431	2.04273	0.168696	2.59278	0.208989	0.164311	0.261068	0.136077	0.485822	0.687056	0.290277	0.322529	0.420594	4.74741e-05
P3	ar188	drought	10.8528	0.0675922	0.186081	0.22941	0.506628	0.00232106	0.198333	0.099098	0.0221738	0.49107	0.00752548	0.00875911	0.00242803	0.109045	4.26634	0.214493	0.335411	0.0292382	0.156366	0.525586	0.540737	0.5	0.00462606	5.90526	0.0481941	0.294023	0.0706092	0.176654	4.61394	0.381036	0.107544	0.560195	1.91454	0.14742	0.0266079	0.241317	0.0936226	0.584389	0.134065	0.957935	0.0727454	0.569592	6.32314e-05
P3	ar191	drought	4.56226	0.266785	0.306456	0.112871	0.515038	0.0195695	0.0162744	3.01206	0.0432772	0.110702	0.0119136	0.0183351	0.000367938	0.258771	2.37306	1.9182	0.242785	0.0168834	0.189826	0.504089	0.51148	0.193815	0.000585416	3.7289	0.00887984	0.219874	0.0244123	0.0587914	3.05199	0.152064	1.53023	0.148419	2.33229	0.190353	0.133393	0.242617	0.043008	0.432793	0.021208	4.87956	14.0135	0.322585	0.00165695
P3	ar196	drought	9.94864	0.18718	0.25801	0.198677	0.677597	0.0106169	0.0609386	1.67539	0.0131892	0.039078	0.0288457	0.00422891	0.00056264	0.225235	4.33941	0.261975	0.444884	0.021861	0.0752325	1.40104	1.36462	0.339034	0.00253904	2.48889	0.0329518	0.210151	0.0460549	0.106469	2.02441	0.178934	0.349291	0.130534	2.3743	0.0982431	0.207258	0.188744	0.0529766	0.253754	0.0349273	0.0702918	0.425284	0.368184	0.00814709
P3	ar197	drought	5.94942	0.324154	0.162865	0.137333	0.557773	0.00892922	0.0190608	1.53767	0.00164665	0.00508601	0.0218799	0.0160392	0.00147175	0.104296	6.74936	0.0175273	0.0257149	0.0186039	0.0393021	1.07307	0.631017	0.392768	0.00540215	2.27797	0.0521117	0.145566	0.0369764	0.138576	1.41495	0.15291	0.0476213	0.0831437	1.01942	0.0237283	0.0359155	0.405774	0.103647	0.418051	0.0822837	0.0670207	0.647409	0.213862	0.00947112
P3	ar199	drought	6.76927	0.0730486	0.206469	0.361233	0.359235	0.0330547	0.0484621	0.858565	0.00580696	0.123279	0.040386	0.0233894	0.00470366	0.454704	3.57019	0.716978	0.384219	0.0454052	0.0298112	0.544121	0.805524	0.326465	0.0141407	0.859756	0.0452167	0.20166	0.0628911	0.0671718	1.2605	0.118586	0.959264	0.0119985	1.39088	0.182757	0.242322	0.64038	0.0461988	0.446273	0.0414065	0.833353	2.70757	0.2111	0.00266251
P3	ar200	drought	7.29799	0.160929	0.173439	0.105806	0.759699	0.00497013	0.0086595	1.1765	0.0221201	0.0638796	0.0224755	0.00780979	0.000764339	0.0589445	4.69297	0.0733784	0.178315	0.0414495	0.0564258	0.513879	0.565069	0.244601	0.0025215	3.10911	0.0924938	0.260165	0.052465	3.98379e-05	3.25239	0.258727	0.175738	0.0419118	3.10265	0.0565041	0.0943064	0.455177	0.0737353	0.344243	0.0521388	0.456757	1.70114	0.235451	0.00335029
P3	ar201	drought	6.35878	0.0604024	0.13367	0.197476	0.131921	0.00941222	0.0261826	2.64955	0.0159285	0.291537	0.0217137	0.00625294	0.00294146	0.136668	5.5318	0.0119301	0.194488	0.0221086	0.0438813	0.789357	0.89487	0.356692	0.00456158	1.7651	0.0510746	0.177114	0.0589956	0.156014	1.93959	0.113656	0.0474236	0.0186814	2.22955	0.0124972	0.0282962	0.195163	0.0298061	0.436408	0.0771468	0.258234	0.777411	0.193949	0.00353457
P3	ar202	drought	5.59543	0.170194	0.179649	0.130874	0.530068	0.0159782	0.0535582	1.97144	0.000132314	0.343231	0.0200431	0.0431723	0.00530751	0.222712	4.10462	0.143612	0.242701	0.034994	0.0714585	1.31517	0.562237	0.126153	0.000132314	1.91487	0.0488076	0.197408	0.0601726	0.151066	1.78417	0.21995	0.314526	0.154776	2.18291	0.0458241	0.0361778	0.574449	0.110817	0.354105	0.164739	1.33631	8.32962	0.427872	0.000132314
P3	ar207	drought	2.85057	0.140462	0.0832879	0.169018	1.5586	0.028721	0.735731	0.930611	0.117868	0.0313422	0.0329461	0.238201	0.00611365	0.266508	2.63764	0.537468	0.211576	0.0209523	0.405353	0.458899	1.08617	0.215573	0.0570057	3.73019	0.0304429	0.194285	0.0580826	0.000106878	3.61814	0.180898	0.00797804	0.0313639	1.82292	0.0243025	0.025849	0.272863	0.111279	0.400604	0.144812	13.3915	16.3617	0.501823	0.00391777
P3	ar208	drought	7.70342	0.0399544	0.316768	0.0866594	1.12857	0.0205816	0.105148	1.75382	0.0540149	0.180054	0.0130528	0.0239887	0.00250062	0.164083	5.16762	0.362361	0.148394	0.0339722	0.0510304	1.2079	0.396529	0.508916	0.0152241	3.70507	0.0427332	0.185373	0.0497728	0.135513	3.36942	0.19799	0.260526	0.233987	2.9009	0.0654483	0.0530501	0.425284	0.0381943	0.491921	0.13199	1.55455	8.51201	0.643718	0.00580898
P3	ar216	drought	5.03765	0.0923816	0.207294	0.152169	0.377553	0.00967012	0.0140894	0.99775	0.000141761	0.221097	0.00975765	0.0362909	0.00489237	0.161292	4.8224	0.235655	0.0710387	0.0259117	0.110166	0.256628	0.513612	0.309015	0.0131915	3.00997	0.0472596	0.181841	0.0314619	0.0487569	2.35015	0.308373	1.17915	0.223873	2.09616	0.227944	0.296838	0.406337	0.109026	0.387361	0.0636255	0.198162	0.799267	0.336517	0.0261826
P3	ar229	drought	5.37867	0.206219	0.1682	0.108011	1.18448	0.0229438	0.106672	2.21491	0.0175456	0.116649	0.0122698	0.071409	0.00260455	0.317153	4.71497	1.01766	0.0623378	0.0138138	0.162133	0.658498	0.670008	0.269667	0.0277811	2.88636	0.0356056	0.272296	0.0193201	0.000105699	3.54368	0.18406	0.730143	0.337802	2.70429	0.206935	0.285043	0.442347	0.121856	0.559515	0.0769065	1.44919	10.9986	0.308694	0.00366556
P3	ar230	drought	1.99515	0.11995	0.263614	0.10199	1.38751	0.0394044	0.219836	1.61384	0.000115206	0.24562	0.026415	0.110683	0.00402582	0.226487	2.13095	0.091094	0.242406	0.0155979	0.0959549	0.540925	0.622221	0.40796	0.0117965	1.78695	0.0289258	0.224923	0.0400376	0.000115206	2.59458	0.192309	0.7854	0.0166481	2.47856	0.0233004	0.030029	0.722716	0.118874	0.52504	0.0218913	1.86542	3.25239	0.498788	0.00609778
P3	ar231	drought	9.53181	0.191412	0.261476	0.179462	0.969794	0.0207427	0.726357	1.02722	0.0959715	0.0829135	0.0190608	0.217449	0.00137796	0.0406599	4.77252	0.577043	0.279467	0.0375186	0.15291	0.188384	0.729384	0.298489	0.0396304	3.69033	0.0535767	0.313329	0.0296824	0.106487	2.47899	0.214902	0.327315	0.29911	2.21261	0.124115	0.147394	0.730396	0.274285	0.509357	0.108951	8.05425	29.4409	0.254679	0.0128219
P3	ar234	drought	6.01682	0.0162209	0.325561	0.239152	2.90392	0.0295029	0.0609597	2.50186	2.10182e-05	0.332402	0.0255594	0.0880825	0.00128591	0.281655	6.40412	0.111646	0.231006	0.00868054	0.126921	0.170992	0.451876	0.443191	0.0277379	1.87514	0.0810525	0.371646	0.0652897	0.187115	3.21095	0.390935	1.00975	0.0658351	2.15397	0.00568352	0.0119239	0.29078	0.0811649	0.35824	0.150517	1.15269	0.938221	0.566049	0.00280264
P3	ar235	drought	1.96871	0.144411	0.0749592	0.117624	0.415883	0.0138233	0.0537441	2.93885	0.0265573	0.148677	0.0141628	0.0182906	0.00164494	0.185855	6.15283	0.119348	0.0691681	0.00450346	0.0728085	0.342993	0.311704	0.200302	1.76895e-05	1.71267	0.0571244	0.147037	0.0513408	0.0534099	4.95969	0.256539	0.990515	0.0792333	2.12616	0.168901	0.210261	0.157372	0.0365306	0.490135	0.12313	1.43619	6.03038	0.617816	1.76895e-05
P3	ar241	drought	4.59559	0.0603815	0.19469	0.121603	0.62731	0.0108832	0.0541179	2.32342	0.0640903	0.13474	0.0165876	0.00853881	0.000876627	0.263751	3.91836	0.810706	0.162922	0.0309107	0.0593442	1.09981	0.490135	0.253358	0.00377384	1.87677	0.0750112	0.205079	0.0244546	0.0905746	1.20184	0.217826	0.0886491	0.0770132	1.88982	0.0952756	0.142028	0.443575	0.0736715	0.477062	0.0438661	0.290025	1.62479	0.504264	0.003526
P3	ar245	drought	1.16231	0.183138	0.0557842	0.245365	0.976032	0.0518684	0.145794	1.93992	0.0592106	0.112891	0.0164018	0.0144479	0.00102369	0.0350122	4.56938	0.115023	0.068204	0.0106722	0.101813	0.166662	0.911933	0.319082	0.010323	2.23457	0.123793	0.0805484	0.0129133	0.140437	2.0734	0.255784	0.0882659	0.138889	2.0209	0.134344	0.172301	0.251564	0.0593339	0.517991	0.113992	2.41831	4.07556	0.495171	0.00281237
P3	ar247	drought	7.87893	0.304181	0.287573	0.0989607	0.702222	0.0111795	0.0220206	1.23029	0.0361465	0.216434	0.0174213	0.00720393	0.0044284	0.0787815	4.03341	0.051689	0.133416	0.0132763	0.0236503	0.732043	0.813379	0.368312	0.0188277	2.00834	0.0714461	0.213899	0.0778586	2.97449e-05	2.23612	0.331252	0.0264425	0.127715	2.0734	0.0792195	0.0537348	0.424254	0.0841438	0.560972	0.118257	0.258816	1.20832	0.372161	2.97449e-05
P3	ar249	drought	12.458	0.110491	0.186856	0.0921418	0.32942	0.0275272	0.0220054	1.43495	0.0477618	0.267572	0.0113749	0.0105911	0.000471976	0.154107	3.81319	0.120241	0.169223	0.0193973	0.0343154	0.706617	0.333787	0.242995	0.00816688	2.13909	0.0590876	0.228775	0.0180357	0.000224967	1.93187	0.188286	1.73388	0.288371	2.33755	0.267201	0.280292	0.191577	0.0625433	0.469436	0.15822	1.43993	6.00016	0.559806	0.00945308
P3	ar254	drought	4.62194	0.333903	0.254635	0.180429	1.26094	0.01575	0.0756508	1.65004	0.0596018	0.319636	0.0130257	0.00667739	0.0040342	0.208266	4.72888	0.0921099	0.198265	0.0128909	0.141758	0.155663	0.475165	0.326578	0.00466308	2.8412	0.0412489	0.313927	0.072268	0.0830716	2.64543	0.182314	1.24531	0.180304	3.02409	0.0414208	0.0345182	0.535701	0.149426	0.39598	0.146452	1.65692	2.64359	0.446428	0.00364087
P3	ar256	drought	5.46037	0.139952	0.0674518	0.139661	0.566835	0.00642094	0.0596638	1.65979	0.0173972	0.150935	0.0089184	0.00862655	0.00101311	0.302079	8.21352	0.0521568	0.118503	0.0374212	0.183392	0.167589	0.940826	0.352819	2.78493e-05	2.07916	0.0353046	0.165167	0.0178492	0.0906217	1.64262	0.133601	0.213899	0.446893	1.76052	0.0758872	0.0966558	0.307573	0.0399129	0.544121	0.0982091	0.49107	0.800515	0.222365	0.0038498
P3	ar258	drought	2.19657	0.116326	0.262839	0.124589	1.03043	0.00667161	0.0449122	2.82304	0.0316478	0.151485	0.0120841	0.0289408	0.00303151	0.0320452	4.66621	0.226134	0.149918	0.017877	0.132793	0.449455	0.601339	0.319802	0.00595885	1.3234	0.063208	0.16937	0.0547214	0.133531	3.22042	0.196861	0.117787	0.156285	2.84071	0.127207	0.133809	0.204795	0.14878	0.464017	0.0882812	0.826021	3.92652	0.556807	0.0143605
P3	ar260	drought	4.75353	0.0696371	0.204476	0.118012	0.687294	0.01418	0.0515458	1.47734	0.0200257	0.0748424	0.0192633	0.0500669	0.000243971	0.196418	3.72696	0.160651	0.0619393	0.024895	0.0782915	0.640824	0.223601	0.309712	0.00404961	1.18263	0.0652445	0.208483	0.0218685	0.106284	2.88986	0.208627	0.279322	0.0465847	1.73628	0.17386	0.209062	0.144386	0.0891884	0.37501	0.0494804	0.441351	4.2693	0.402762	0.0238809
P3	ar261	drought	0.915099	0.170873	0.0724937	0.0752586	1.2861	0.0469738	0.0438281	2.70757	0.0042598	0.0928471	0.0200535	0.0992355	0.00103368	0.441964	4.21052	0.647521	0.0802697	0.0446251	0.148754	0.790041	0.980779	0.416677	0.00963834	1.35566	0.0250334	0.213159	0.0416079	0.0860906	2.03778	0.173981	0.0389293	0.059788	2.94241	0.0822979	0.0515816	0.386891	0.138408	0.65022	0.120324	0.00740133	0.212716	0.407819	0.00749425
P3	ar267	drought	6.0064	0.157399	0.283909	0.0959549	1.6027	0.023593	0.0568183	2.20916	3.41797e-05	0.078156	0.0160476	0.037047	0.00275544	0.311111	5.02283	0.664573	0.0948308	0.0201441	0.0763885	0.649995	0.690398	0.332748	0.0140382	1.84997	0.0322736	0.272344	0.100307	0.0605596	3.1416	0.261431	0.0608542	0.00667276	2.84909	0.105003	0.114031	0.170814	0.132356	0.630907	0.147983	0.712766	4.51429	0.603113	0.0232681
P3	ar268	drought	8.69388	0.120158	0.196827	0.0944045	0.335643	0.00720393	0.0953251	1.43396	0.0635044	0.0831004	0.0265343	0.0219292	0.00187746	0.150726	3.1145	0.130489	0.139758	0.0173852	0.187115	0.847332	0.248101	0.260797	0.00506578	1.07252	0.0666616	0.23423	0.0642126	0.0682986	1.98618	0.186856	1.37364	0.16414	3.39403	0.193044	0.151249	0.339622	0.0292788	0.397768	0.120158	1.074	1.84933	0.39832	0.000110321
P3	ar269	drought	3.28467	0.0497469	0.063758	0.0922537	0.311812	0.0137612	0.0619286	3.93878	0.0333019	0.290126	0.0262735	0.004752	0.00130816	0.0203723	5.48218	0.391138	0.190353	0.03372	0.0702553	0.94852	0.450235	0.166287	0.00593206	1.84006	0.0587507	0.144862	0.038307	0.0630985	1.86704	0.286727	0.550094	0.0716321	2.85156	0.0786587	0.072632	0.33675	0.0372336	0.431894	0.0572631	0.483554	0.906733	0.549713	4.51395e-05
P3	ar271	drought	3.70764	0.0610654	0.118874	0.106027	0.578144	0.0217099	0.0452324	2.66014	0.0410493	0.21176	0.00822653	0.0384333	0.000978935	0.341155	5.34986	0.0433297	0.0666385	0.00596815	0.132356	0.373065	0.470576	0.335294	0.00388869	2.22916	0.0228367	0.214567	0.0534932	4.83709e-05	2.34974	0.389177	0.500173	0.065403	1.75747	0.035785	0.0255329	0.517453	0.0641014	0.54431	0.100516	0.328622	0.411083	0.284303	0.00908373
P3	ar279	drought	4.99159	0.139322	0.231246	0.0932017	0.798022	0.0675219	0.00986476	1.85897	4.83374e-05	0.0751804	0.00850484	0.00773974	0.00199347	0.121624	5.73781	0.0218155	0.151722	0.0156738	0.0838236	0.0742997	0.951648	0.219684	0.000763809	2.93732	0.0343749	0.176471	0.0365369	0.230606	0.83422	0.158714	0.120033	0.0140479	2.47856	0.0811368	0.0900269	0.442117	0.163402	0.474178	0.113952	0.257474	0.977047	0.49603	0.00572503
P3	ar280	drought	5.88279	0.166374	0.278645	0.148394	0.682783	0.00194435	0.0366384	1.57735	0.0212484	0.11099	0.0166712	0.00351198	0.000219651	0.348807	4.23541	0.0563867	0.218469	0.0242394	0.0752847	0.80413	0.521414	0.214567	0.00199486	3.65406	0.0398991	0.236596	0.0449199	0.0790276	3.06205	0.292701	0.0488838	0.152565	2.53239	0.0633944	0.0909048	0.176593	0.0219673	0.364629	0.0330204	0.252876	0.726734	0.452346	0.00245085
P3	ar282	drought	3.62442	0.253622	0.379389	0.108424	1.65261	0.0165016	0.0187984	1.04301	0.0138954	0.0603606	0.0130009	0.00675303	0.00319881	0.0337902	4.81238	0.0744673	0.176869	0.00668318	0.22248	0.300982	0.699187	0.246857	0.0233368	2.90744	0.0786042	0.346698	0.0689527	1.24262e-05	1.94228	0.178965	1.10784	0.0716818	1.75291	0.0312446	0.0592825	0.445578	0.122831	0.567523	0.037832	0.239276	0.647858	0.465144	0.00337885
P3	ar284	drought	6.30174	0.380706	0.280049	0.232733	0.558934	0.00374907	0.0600684	2.28588	2.54099e-05	0.243628	0.0113966	0.0186168	0.0019773	0.0339075	5.47838	0.0592825	0.127693	0.0188505	0.0555046	0.304128	0.840751	0.184379	0.00697665	2.12542	0.0795359	0.354965	0.0556973	0.0869151	1.89048	0.275238	0.706494	0.294584	1.43769	0.0858374	0.0797567	0.361671	0.244304	0.75093	0.235492	0.488947	0.604054	0.610367	2.54099e-05
P3	ar285	drought	2.40077	0.16004	0.0744544	0.102061	0.900314	0.00937153	0.0297596	3.17444	0.0241221	0.0635264	0.0126958	0.0223513	0.000160016	0.142151	4.81822	0.197168	0.107955	0.0267096	0.033227	0.340919	0.339504	0.264713	0.00747091	1.59937	0.04345	0.228696	0.0534562	0.111917	1.85639	0.381962	0.0460549	0.139033	2.10016	0.0205104	0.0391593	0.464098	0.100447	0.484477	0.0659036	0.257296	1.51835	0.729763	0.00451049
P3	ar288	drought	4.13174	0.18222	0.242953	0.115964	0.972486	0.00214583	0.124115	1.5559	0.028257	0.131101	0.00760809	0.0102499	0.00187194	0.178222	3.07109	1.06862	0.373389	0.0280618	0.0747776	0.708456	0.587129	0.284155	0.0248218	3.90345	0.0361402	0.214158	0.0162069	0.128225	3.07748	0.151433	0.908621	0.0479858	2.93173	0.0283158	0.0210469	0.472947	0.0407163	0.484225	0.0725817	0.726357	1.61524	0.400466	2.74041e-05
P3	ar291	drought	1.04717	0.214418	0.313058	0.0805763	0.797469	0.00332253	0.0813057	3.88658	0.0279211	0.108405	0.0122804	0.0438737	0.00105649	0.186921	4.49244	0.158714	0.106912	0.0379831	0.108932	0.471229	0.767107	0.233177	0.0215749	2.8353	0.0831869	0.194319	0.0179298	0.242575	1.53847	0.168579	0.675721	0.373065	1.81064	0.132816	0.193513	0.360857	0.0700001	0.700521	0.0565433	1.78448	6.35768	0.593574	0.00737317
P3	ar293	drought	6.19992	0.0760056	0.235574	0.0879758	0.20823	0.00487038	0.0380819	1.84837	0.0103033	0.232009	0.0199323	0.00293434	0.00261903	0.195501	4.65329	0.573653	0.126416	0.0216611	0.0948144	0.375855	0.248316	0.246943	0.000435587	1.31244	0.0234097	0.206219	0.0246589	0.142423	2.07376	0.142225	0.862891	0.131056	3.45396	0.192943	0.22945	0.187407	0.100848	0.639604	0.0484369	0.190287	0.568507	0.455414	0.00643096
P3	ar296	drought	3.23496	0.195028	0.203169	0.141586	0.562822	0.0115557	0.0910467	0.876454	0.0627061	0.196657	0.0264196	0.143961	0.000974365	0.336984	4.63558	0.204582	0.287523	0.0251334	0.0907946	0.151433	0.579448	0.23631	0.014903	2.90543	0.0549685	0.260933	0.0315711	0.112092	1.85286	0.168258	0.491325	0.103074	1.53023	0.0173701	0.0233206	0.284944	0.0807581	0.547052	0.144161	3.30294	6.24088	0.393586	0.0019773
P3	ar298	drought	1.86833	0.0790413	0.157317	0.0790961	0.666072	0.00482167	0.0453344	2.48242	0.0235644	0.0574221	0.00534628	0.00938615	0.00187064	0.123343	3.86575	0.636728	0.0880673	0.00672034	0.0843043	0.0614582	1.0979	0.198988	0.00490256	3.82577	0.0400723	0.228735	0.0495061	0.0743126	2.64222	0.208158	0.577843	0.115323	3.04987	0.017809	0.0249252	0.153866	0.0190476	0.551239	0.0459036	1.02722	2.19124	0.374166	0.00512139
P3	ar299	drought	5.67158	0.133948	0.2666	0.196112	1.71802	0.0109172	0.132471	2.13428	0.035618	0.0811508	0.0226829	0.0213703	0.00332081	0.433995	3.75223	0.104803	0.15376	0.0380951	0.355458	0.247543	1.09866	0.398527	0.0108493	4.21564	0.0560458	0.26202	0.0630985	0.143165	1.90363	0.217449	0.713878	0.0633615	2.01217	0.0272755	0.0613731	0.496804	0.147599	0.703075	0.0308572	1.19644	0.929	0.702101	0.0023368
P3	Albatros	control	25.8394	0.189268	0.357372	1.17487	16.4441	0.142447	43.6074	1.18962	0.313058	0.499827	0.0374861	0.359111	0.00684137	0.0401766	5.46606	3.90819	0.0767069	0.0119446	0.089405	0.65497	4.07415	0.430027	0.169282	5.22887	0.133277	0.0343273	0.138552	0.460892	4.73216	0.111452	0.270275	0.0684171	1.24186	0.00534535	0.0348306	0.280583	0.3259	1.0122	0.0878082	16.0722	8.8183	1.06474	0.130353
P3	Euroresa	control	35.4386	0.367865	0.355088	5.66176	6.44978	0.0343928	0.00327169	0.180147	0.0829422	0.000194796	0.00645329	8.829	0.00446616	0.15499	5.21349	1.43719	0.000194796	0.0329232	0.0141726	0.819179	6.2344	0.030003	0.143811	4.46373	0.0442632	0.043775	0.0375316	0.229609	3.39462	0.0102463	0.312353	0.000194796	0.996713	0.0858076	0.0573624	0.946222	0.249697	0.485401	0.167038	0.373001	0.815779	1.12603	1.09221
P3	Ramses	control	19.4608	0.512456	0.345918	0.425874	5.2762	0.0358844	6.64606	0.130806	0.160262	7.30123e-05	0.0052974	1.3991	0.0124087	0.0742482	6.65067	0.709808	0.0173912	0.110836	0.232371	0.529793	2.22299	0.391884	0.170578	3.93265	0.0802419	0.0488161	0.089405	0.110147	2.1848	0.10588	0.0426444	0.00297788	1.09619	0.0312392	0.0279598	1.6341	0.261612	1.56862	0.0834757	1.74654	4.20032	0.864238	0.276912
P3	Albatros	drought	6.14857	0.296941	0.36255	0.276098	0.654402	0.0396991	0.0266679	2.01286	0.0388821	0.424033	0.00938941	0.022055	0.000468797	0.0435933	6.40967	0.206505	0.170194	0.00633364	0.252307	0.49286	1.02972	0.383487	0.0125189	3.93742	0.0915847	0.355828	0.0903238	0.0979541	2.68747	0.22102	1.4125	0.274952	4.58604	0.125543	0.361796	0.246772	0.22333	0.559515	0.152963	0.421104	1.16817	0.510241	5.88846e-05
P3	Euroresa	drought	15.3296	0.311057	0.33085	0.50078	1.37102	0.000487014	0.04205	0.415883	0.00358267	0.0361027	0.0143904	0.13824	0.00421354	0.580855	2.93885	0.0917117	0.0737737	0.0115357	0.00162342	0.25976	1.12058	0.10036	0.0157692	1.222	0.0478695	0.14592	0.0178152	0.0719057	1.60353	0.132517	0.26485	0.0251247	1.53501	0.0164845	0.0204076	0.42023	0.0871866	0.294482	0.0593442	0.00654337	0.0933795	0.346097	0.049592
P3	Ramses	drought	3.48341	0.327031	0.114031	0.0935253	1.0385	0.00545767	0.045547	1.21968	0.0120027	0.0424674	0.0156956	0.0178553	0.00115932	0.330678	5.57704	0.0466979	0.109386	0.0272708	0.157508	0.62179	1.03133	0.233987	0.0121787	2.31418	0.0362343	0.286677	0.0348789	0.0684171	1.07438	0.307253	0.254635	0.0182432	2.1133	0.0229637	0.00920415	0.445192	0.03697	0.507155	0.0703405	0.283319	0.473521	0.348082	2.59753e-05
