# Supplementary material for: Can Metabolite- and Transcript-Based Selection for Drought Tolerance in Solanum tuberosum Replace Selection on Yield in Arid Environments?
Source: Front Plant Sci. 2020 Jul 21;11:1071. doi: 10.3389/fpls.2020.01071 (PMC7385397; doi:10.3389/fpls.2020.01071)
Supplement: Data Sheet 1 — Presentation 1 - Workflow of the selection experiment; Sup Figures and Sup Table 1 and 2.docx; Data 1 - Corrected normalized metabolome data of trials B2 and P3; Sup Table 3 - Forward and reverse primers for qRT-PCR; Data 2 - List of the expression values of 43 marker genes investigated in the samples used in this study. [file DataSheet_1.zip › New folder/Sup Table S3.xlsx]

## Sheet: Sheet1
Supplemental Table S3: List of qRT-PCR primer sequences that were used for transcript marker validation and quality checks together with their PGSC gene identifier.
Short Name	PGSC Transcript ID	PGSC Gene ID	Forward primer sequence	Reverse primer sequence	Model
400004539	PGSC0003DMT400004539	PGSC0003DMG400001804	TCTTGCACTTGGTTGGATGGCG	GGCAAGTGTTGTTTGATTGCCGG	Training + Validation
400006231	PGSC0003DMT400006231	PGSC0003DMG400002427	GCCACTTGCTCCTCTTCTAAGAAAC	ACTGGCCTCTGCTCCTCCTTATC	Training + Validation
400008092	PGSC0003DMT400008092	PGSC0003DMG400003120	CATTTGGACGGACTGACCTGAC	GGATCCCGAGATTGCTGCATAC	Training + Validation
400008278	PGSC0003DMT400008278	PGSC0003DMG400003193	TGTGCCTGCAAATGTAGCATGGG	GGACAGTTCCAGTACTACCATCACC	Training + Validation
400008547	PGSC0003DMT400008547	PGSC0003DMG400003305	TGCAGGAACAGAGACCACATCG	CATTGAGCAAACGCTCGTTCC	Training + Validation
400013094	PGSC0003DMT400013094	PGSC0003DMG400005111	ACTGCAGGATGCAACACTCTGG	CATCGAACCACATCTTCACAGC	Training + Validation
400015224	PGSC0003DMT400015224	PGSC0003DMG402005942	CAGTTGTTGCTGCTTGGCTTC	CGATCGCCGACATTCATAGG	Training + Validation
400017633	PGSC0003DMT400017633	PGSC0003DMG400006840	GGTGCACATCCTGAATGGAGTC	GTGACCTGCTCCCATGTCTAGTG	Training + Validation
400020366	PGSC0003DMT400020366	PGSC0003DMG400007876	GGCAACAGTCCACATTCGTTTGAG	AGCTTTGATGGCAGGGTTGGTG	Training + Validation
400021019	PGSC0003DMT400021019	PGSC0003DMG400008138	GGAGGAAACAAGAAGCCCTAATGAG	CCAAGAGCCCATTGGTTTAGTCC	Training + Validation
400021608	PGSC0003DMT400021608	PGSC0003DMG402008383	GCGACGCCTCACCAAATTACAG	GGGAAATGTTGGACCACAGAGAG	Training + Validation
400027201	PGSC0003DMT400027201	PGSC0003DMG402010492	ATGCACGATTTGTTGGTCCAGC	AGCCCTAGATATGTCGCGGTTG	Training + Validation
400027792	PGSC0003DMT400027792	PGSC0003DMG400010700	TGCAGGGCCTACAATTTCTTCTCC	TGGTTGAAGCAATCTGTCCACTG	Training + Validation
400028434	PGSC0003DMT400028434	PGSC0003DMG400010951	GCCTTCGCCATAGGAATCTCGTG	CGGGATAGGAGCATCCATGATGG	Training + Validation
400030682	PGSC0003DMT400030682	PGSC0003DMG400011754	AGCTGTCCTTGTAAGCCCTGAAG	TAATAGCTTCCAATGCCACCGC	Training + Validation
400031370	PGSC0003DMT400031370	PGSC0003DMG400012024	ACCTCACGTCTCCTCCTCAAAG	TGCTGAGTGAATGCCATGGATCC	Training + Validation
400031714	PGSC0003DMT400031714	PGSC0003DMG400012167	TCAACCGACTGCTCCACTAGTTC	TCCCACTACCTGTCCTGCCAAC	Training + Validation
400035714	PGSC0003DMT400035714	PGSC0003DMG400013736	CACTGGAACATGCTCTGGTTGG	TAAGGCTCGGGAGACAATCAGG	Training + Validation
400036026	PGSC0003DMT400036026	PGSC0003DMG401013876	ATTCAGGCCTGGGAGCTTTG	CCCTGCATTCACTTCCAAACAC	Training + Validation
400037483	PGSC0003DMT400037483	PGSC0003DMG400014465	TGGTTATCGTCACTTTGACACAGC	GAGTCCGCGTTGTAGCGTTTC	Training + Validation
400041989	PGSC0003DMT400041989	PGSC0003DMG400016287	CTGAAGCGCTTGGTCTCAACC	GCTTTCCAGCTCCAAGAGTTAGC	Training + Validation
400042362	PGSC0003DMT400042362	PGSC0003DMG400016429	GTGCACTCAAGAGATCCCAACG	GTCCCAAGGGTCGTGAAGTTCC	Training + Validation
400045689	PGSC0003DMT400045689	PGSC0003DMG400017718	GACTCCATCCCTGCGAAATGTC	TTACGTCCCTTCGCCTTGAGTG	Training + Validation
400046308	PGSC0003DMT400046308	PGSC0003DMG400017976	TACTACCACCGACGCTGTTGTTC	GCGATGAACGTTGCTCGTATC	Training + Validation
400046445	PGSC0003DMT400046445	PGSC0003DMG400018024	GGGTCCTTTCAAGAACCTCTCGAG	GGGCATCGCGGGACACTAAATC	Training + Validation
400046899	PGSC0003DMT400046899	PGSC0003DMG400018216	CGGGACATGGGCAGAGAAATAG	TAGTGCCACAACCGGGTACG	Training + Validation
400048114	PGSC0003DMT400048114	PGSC0003DMG400018695	CGAAGAATCCGGGATGACATAGAC	CAGCTAGGACACCAGCTTCTGTGG	Training + Validation
400049097	PGSC0003DMT400049097	PGSC0003DMG400019083	CACTTTCCTCTTGTTATCGGCTGAC	TGCATCCGATCACCTTAAGTTCC	Training + Validation
400049125	PGSC0003DMT400049125	PGSC0003DMG400019093	GCTAAGAAACTCGCGGACAGAGG	AGGAGGAAGTTCGGGTAATTCTGG	Training + Validation
400049172	PGSC0003DMT400049172	PGSC0003DMG400019113	GGAGGCATTTCCATTAGTAGACTCG	CAAGGCCACTAACAACAGTTCTGG	Training + Validation
400052517	PGSC0003DMT400052517	PGSC0003DMG400020377	GGGTTGTCACTGCAGAGTATGTTC	TGCCCAGTTGATGAGTTCTATTGCC	Training + Validation
400062379	PGSC0003DMT400062379	PGSC0003DMG400024277	TGCAGGATTCACATTACACCGAC	TGCAACATCATGGCCATTCAAGG	Training + Validation
400066873	PGSC0003DMT400066873	PGSC0003DMG400025996	GGCCAGTGAACTTTCCTCATGTC	CGGATACAAGCACAACGGACAC	Training + Validation
400068776	PGSC0003DMT400068776	PGSC0003DMG401026747	TCAGTGAGCAACATGGTAGGTTTGG	CCCGAGGGTATTTCACTGTACAGC	Training + Validation
400068787	PGSC0003DMT400068787	PGSC0003DMG400026749	GCGCCACATCATCAAAGCATAGATC	AGCATAAGAAGTGCAATTCCCAGC	Training + Validation
400071445	PGSC0003DMT400071445	PGSC0003DMG400027797	CCCATTGCCATCATCACCGACC	GGCGTTTGAAATGTCGTCTTGGC	Training + Validation
400071885	PGSC0003DMT400071885	PGSC0003DMG400027968	CAGGACTCCAGCCTTGTGAAAG	AGTACCAGTGCTCCCATAACAGG	Training + Validation
400075512	PGSC0003DMT400075512	PGSC0003DMG400029361	AGGAGGTGGTGCTCTCGTTAGG	CGCTTCATTGTCTGCCATGC	Training + Validation
400080813	PGSC0003DMT400080813	PGSC0003DMG400031476	TGCAAACTGGGATCACGGTACTC	CCAATGCTCATCCAAGTTCTTTCGC	Training + Validation
400082012	PGSC0003DMT400082012	PGSC0003DMG401032203	GTGGTCGTGGCAAGAGAAGTTG	GCATGGATATGGTCGTGGAAAG	Training + Validation
400082023	PGSC0003DMT400082023	PGSC0003DMG400032207	CCCATCACAACTTCAAGCAACAAC	CGCCGCATTAATTACGGGTTCATC	Training + Validation
400083025	PGSC0003DMT400083025	PGSC0003DMG400033028	GCCGTCTGAACTAGCATCAGTTACC	TTGTCCACATGAGGATGAGATGC	Training + Validation
400083859	PGSC0003DMT400083859	PGSC0003DMG400033634	GGGTCATTGGCCATGAATGTG	GGAACCTGTGTTTGCATGGTG	Training + Validation
400003036	PGSC0003DMT400003036	PGSC0003DMG400001203	CTCGTGAATCTGGCGTACCG	CTCCTTCACTACCAGCCACGTC	Training
400007147	PGSC0003DMT400007147	PGSC0003DMG400002764	GATCGTCTTCAGCAGGATGTGC	GGTACCCAGTCACAACCAATCG	Training
400008982	PGSC0003DMT400008982	PGSC0003DMG400003501	TTTGGTTTGTGCGCACTTTCCC	AGCTCATGACCAAGAAGAAGGGAG	Training
400010043	PGSC0003DMT400010043	PGSC0003DMG401003937	CCTCACCTTAGTGGCTCTGCAATC	GCCCTCGATGGATTAACATGTCC	Training
400010170	PGSC0003DMT400010170	PGSC0003DMG402003983	GAGGGATCAAGAAGGCTCCTG	GAGTGATGCCACACCTTTCCTC	Training
400011032	PGSC0003DMT400011032	PGSC0003DMG400004319	GGGATCATTGGGTGCTAAGTGAAG	ACACAGCCATAGTGCACCCTC	Training
400014121	PGSC0003DMT400014121	PGSC0003DMG400005538	CGAGGAGCTAGTGTCTATGGAAGTG	TGGCATTCGTTTCCATTCATTGCC	Training
400015222	PGSC0003DMT400015222	PGSC0003DMG401005942	AGGACCCACTGGCTGACCTTAG	GACAAGCGATTTCCTTACTGCTTC	Training
400018916	PGSC0003DMT400018916	PGSC0003DMG400007334	TCTAGTTAGAGGGTGGAGCAACTG	AGATGCAACGACTGTGGGTTATG	Training
400021144	PGSC0003DMT400021144	PGSC0003DMG400008188	CCCTTCAACAAGCTGATCCAACTC	TCCTTCACTTCCCTCCTCTCGC	Training
400022684	PGSC0003DMT400022684	PGSC0003DMG400008796	GGAAGTTGGCAACCATCTAGCAC	CATTACCATGGCCACATTCCAC	Training
400025322	PGSC0003DMT400025322	PGSC0003DMG400009774	TCTCTGCGTCTGTGGAGTTGTG	ATGAGCTGAGAGGTTGCAAAGG	Training
400025483	PGSC0003DMT400025483	PGSC0003DMG400009837	ACCTCGCATTACCGAGTTGAGC	TGATCCAATTTCCAGCAGAACG	Training
400029621	PGSC0003DMT400029621	PGSC0003DMG400011391	CGGACGAGGAAGTTGTTGACCC	TGCTTGCTCCCTGATTCATCACC	Training
400032442	PGSC0003DMT400032442	PGSC0003DMG400012466	CAGCGCAAGTCGAATTCCAAG	TCACCTTAAGTTCCTCCAGGTGTTC	Training
400032496	PGSC0003DMT400032496	PGSC0003DMG400012481	TGCGGAGTGTTGTGATCCATTG	ACAAGCCTTAGGAAGTGCAAGTG	Training
400036399	PGSC0003DMT400036399	PGSC0003DMG400014013	TGAGGCTGCATTCCGTTGTACC	TCAACGACACAATCTTCCATGGCC	Training
400036569	PGSC0003DMT400036569	PGSC0003DMG400014095	CGGACCTCAACGTGCAATC	GAGCTCACACTCCCTCTAACACC	Training
400039751	PGSC0003DMT400039751	PGSC0003DMG401015362	GCTGTGATGGAGCTGCAGATTAC	CCACTCTCTGCACACAGTCAGG	Training
400040520	PGSC0003DMT400040520	PGSC0003DMG400015678	CTTTCTTGATCAGTCGCGATCC	GCAACTTCCAGCCACTAGCTTC	Training
400045658	PGSC0003DMT400045658	PGSC0003DMG400017713	GGGAAAGGAGGGTTCGGAAGTG	CCCTGTCAATGCCCTTACCTCATTC	Training
400046469	PGSC0003DMT400046469	PGSC0003DMG400018039	AGGATGGAGAAGCAAGAAGTCGTC	GGATGGATCTGCGTGACTTTGGC	Training
400046920	PGSC0003DMT400046920	PGSC0003DMG400018222	GGTGAAGTGTATGCTGCTCTGC	CTGACGAGGGACAGTTCAGCTC	Training
400048108	PGSC0003DMT400048108	PGSC0003DMG400018692	CATGTTGCAGCTAACCATCTTCG	TATTGCCTTTGGTGCTGAGAGG	Training
400050703	PGSC0003DMT400050703	PGSC0003DMG400019689	GAGGAACACTCGCTCACGCTTC	GGCCAAGGACCTGTCGAAAC	Training
400052507	PGSC0003DMT400052507	PGSC0003DMG400020376	CACCAAACACCATCTCCACACC	ATAGGACGCAAGCGTGAACTCC	Training
400054780	PGSC0003DMT400054780	PGSC0003DMG400021261	TGGGCCTATACGTGCTCCTTTC	AAAGCCCAGTACTCCAAGCATACC	Training
400055478	PGSC0003DMT400055478	PGSC0003DMG400021542	CAGAATGTACCCTGCAGGACCTC	TCACAAGCAACATTGTACCTCCAG	Training
400057089	PGSC0003DMT400057089	PGSC0003DMG400022179	ATGATCCCAAATCGCCCTTTAC	GCAAAGATCCAGTCTGCAACAAC	Training
400061076	PGSC0003DMT400061076	PGSC0003DMG400023764	TCAGTTTGGGAAGCAGCATCTCC	ACGGCACCCTTAGCAATCTTGG	Training
400062773	PGSC0003DMT400062773	PGSC0003DMG400024432	TGCAATGCCTCTCGATTCAAGGG	AGCGCTCTTGATACTCCACTGC	Training
400063550	PGSC0003DMT400063550	PGSC0003DMG400024710	GCTCAAACTACGTTCCTCCTTCG	CCAACAGAGCGAGCAAATCG	Training
400066420	PGSC0003DMT400066420	PGSC0003DMG401025828	CATGTCGTGTGGGTTAGGCAC	TCCCACGCTTGAATACCACCAG	Training
400066575	PGSC0003DMT400066575	PGSC0003DMG400025878	CATGGGATGGGCTTCTTTGC	CGGAGCTAATTTCATCCTTGTGAG	Training
400067633	PGSC0003DMT400067633	PGSC0003DMG400026299	CTGCAATGGACATGGGATCTG	CCTTCTAATCCTGCTGGCATCC	Training
400068637	PGSC0003DMT400068637	PGSC0003DMG400026690	GGTCCAGTCGTTGATGGATTCCC	CGTCATTGCACTGTGGTCTGGTAC	Training
400070431	PGSC0003DMT400070431	PGSC0003DMG400027381	CCTAAATTGTCATGCGGTGGTG	GAAAGCGCTCGGACTTCTTTG	Training
400071897	PGSC0003DMT400071897	PGSC0003DMG400027971	GGTCTTTGCGGCAATGTAGTAGG	GAGGATGACAAGTGCTCCCATAAC	Training
400073546	PGSC0003DMT400073546	PGSC0003DMG401028570	AGACGTTGAGAGAGATCGGCGG	GGCTCTTCCTTCACACCCATCAC	Training
400078439	PGSC0003DMT400078439	PGSC0003DMG403030532	GGCCGATTTGCATGAACATTGCC	CGCAGTGTATTACGTCAGAAGCATG	Training
400083769	PGSC0003DMT400083769	PGSC0003DMG404033574	TGCCCAGGACTCCATATTCAAACG	TGCGTGCTTCTCTGTACCTTTGC	Training
400083885	PGSC0003DMT400083885	PGSC0003DMG400033642	GGATCCATGGAAAGACCTGACC	AGTTTGTCAACACGACGAGCAG	Training
400085907	PGSC0003DMT400085907	PGSC0003DMG400035478	GCTCAGACATACTCACACGGGC	CAGCAGAGGTGGAAAGAAGGGAG	Training
400094578	PGSC0003DMT400094578	PGSC0003DMG400044149	GTGGTTGGAATTCGACCCTTG	CATTGTACTGAACCAACGCCAAC	Training
400095664	PGSC0003DMT400095664	PGSC0003DMG400045235	TCTCGCGGACCAAGTAGAGCTAG	AGCAAGGATATTAACACCAGGACCG	Training
reference gene 27	PGSC0003DMT400037585 PGSC0003DMT400037588 PGSC0003DMT400037589	PGSC0003DMG400014497	AGAGAATCGATCAGGGCTGTTGG	AGTTTCCGCAGTCACATGGTCC	Reference
reference gene 4	PGSC0003DMT400030611	PGSC0003DMG400011723	GCTAGATGGCAGGGAAACATCAAC	TGGCCAGCACATGTATCTTGGC	Reference
reference gene 50	PGSC0003DMT400080569	PGSC0003DMG400031374	TACGATATTGGCCGCTCTGCTG	TCTATGCTGCACCCTACCAGAG	Reference
reference gene 9	PGSC0003DMT400068116 PGSC0003DMT400068117	PGSC0003DMG400026492	ATGGGAATGGGCTTGGTGTCAG	TGTGAAGGGCTCGTTCCAAGAG	Reference
Rubisco small subunit	PGSC0003DMT400050381	PGSC0003DMG400019584	GGTATGGACCACAACCACAACA	GCAATATAGGCAACGACTCGTGA	Quality Control
GAPDH3’ version 1	PGSC0003DMT400044944	PGSC0003DMG400017433	TTCAACATCATCCCTAGCAGCACT	TAAGGTCGACAACAGAAACATCAG	Quality Control
GAPDH5’ version 1	PGSC0003DMT400044944	PGSC0003DMG400017433	AAGGACAAGGCTGCTGCTCAC	AACTCTGGCTTGTATTCATTCTCG	Quality Control
GAPDH3’ version 2	PGSC0003DMT400044944	PGSC0003DMG400017433	TCCCGTGTGATTGATTTGATCTGC	AACAAGAAAGACCACTCCCGGC	Quality Control
GAPDH5’ version 2	PGSC0003DMT400044944	PGSC0003DMG400017433	GGTCGTTTGGTTGCTAGAGTTGC	GTGCTTCCATTGTCCATGTACTG	Quality Control
